# Supplementary material for: Multi-omic responses to acute exercise in abdominal subcutaneous adipose tissue of sedentary adults: findings from MoTrPAC
Source: bioRxiv. 2026 Mar 19:2026.03.05.702363. Preprint. [Version 2] doi: 10.64898/2026.03.05.702363 (PMC13015483; doi:10.64898/2026.03.05.702363)
Supplement: Supplement 3 [file media-3.zip › Table S3.xlsx]

## Sheet: Membership_Transcriptomics
module

## Sheet: Membership_Proteomics
module

## Sheet: Membership_Phosphoproteomics
module

## Sheet: Membership_Metabolomics
module

## Sheet: ORA_Transcriptomics
Module

## Sheet: ORA_Proteomics
Module

## Sheet: ORA_Phosphoproteomics
Module

## Sheet: ORA_Metabolomics
Module
