# Supplementary material for: Multi-omic responses to acute exercise in abdominal subcutaneous adipose tissue of sedentary adults: findings from MoTrPAC
Source: bioRxiv. 2026 Mar 19:2026.03.05.702363. Preprint. [Version 2] doi: 10.64898/2026.03.05.702363 (PMC13015483; doi:10.64898/2026.03.05.702363)
Supplement: Supplement 5 [file media-5.xlsx]

## Sheet: Table S5
	contrast	collection	database	set_id	set	set_short	set_size	set_size_DB	size_ratio	direction	t	df	z.std	p_value	adj_p_value
1	CEACAM8_Adipose - Subcutaneous_Adipose - Visceral (Omentum)	C2	BIOCARTA	222	BIOCARTA_PROTEASOME_PATHWAY	BIOCARTA_PROTEASOME_PATHWAY	19	19	1	Down	-5.42934	19204	-5.42719	5.72494e-08	4.55791e-06
2	CEACAM8_Adipose - Subcutaneous_Adipose - Visceral (Omentum)	C2	BIOCARTA	266	BIOCARTA_TCRA_PATHWAY	BIOCARTA_TCRA_PATHWAY	12	14	0.857	Up	5.12436	19204	5.12254	3.01446e-07	1.56092e-05
3	CEACAM8_Adipose - Subcutaneous_Adipose - Visceral (Omentum)	C2	BIOCARTA	68	BIOCARTA_CTL_PATHWAY	BIOCARTA_CTL_PATHWAY	12	13	0.923	Up	4.92571	19204	4.92409	8.47552e-07	3.84765e-05
4	CEACAM8_Adipose - Subcutaneous_Adipose - Visceral (Omentum)	C2	BIOCARTA	138	BIOCARTA_IL17_PATHWAY	BIOCARTA_IL17_PATHWAY	13	15	0.867	Up	4.54271	19204	4.54143	5.58731e-06	0.00018668
5	CEACAM8_Adipose - Subcutaneous_Adipose - Visceral (Omentum)	C2	BIOCARTA	268	BIOCARTA_TCYTOTOXIC_PATHWAY	BIOCARTA_TCYTOTOXIC_PATHWAY	12	12	1	Up	4.16793	19204	4.16694	3.08718e-05	0.000715448
6	CEACAM8_Adipose - Subcutaneous_Adipose - Visceral (Omentum)	C2	BIOCARTA	275	BIOCARTA_THELPER_PATHWAY	BIOCARTA_THELPER_PATHWAY	12	12	1	Up	4.07198	19204	4.07105	4.68014e-05	0.000981644
7	CEACAM8_Adipose - Subcutaneous_Adipose - Visceral (Omentum)	C2	BIOCARTA	87	BIOCARTA_EIF_PATHWAY	BIOCARTA_EIF_PATHWAY	16	16	1	Down	-4.0518	19204	-4.05088	5.10259e-05	0.00104383
8	CEACAM8_Adipose - Subcutaneous_Adipose - Visceral (Omentum)	C2	BIOCARTA	133	BIOCARTA_IGF1MTOR_PATHWAY	BIOCARTA_IGF1MTOR_PATHWAY	19	19	1	Down	-3.61042	19204	-3.60976	0.000306481	0.00455462
9	CEACAM8_Adipose - Subcutaneous_Adipose - Visceral (Omentum)	C2	BIOCARTA	64	BIOCARTA_CSK_PATHWAY	BIOCARTA_CSK_PATHWAY	19	22	0.864	Up	3.60646	19204	3.6058	0.000311194	0.00459989
10	CEACAM8_Adipose - Subcutaneous_Adipose - Visceral (Omentum)	C2	BIOCARTA	180	BIOCARTA_MTOR_PATHWAY	BIOCARTA_MTOR_PATHWAY	22	22	1	Down	-3.33646	19204	-3.33594	0.000850126	0.00984141
11	CEACAM8_Adipose - Subcutaneous_Adipose - Visceral (Omentum)	C2	BIOCARTA	182	BIOCARTA_NDKDYNAMIN_PATHWAY	BIOCARTA_NDKDYNAMIN_PATHWAY	16	17	0.941	Down	-3.27975	19204	-3.27925	0.00104082	0.0115361
12	CEACAM8_Adipose - Subcutaneous_Adipose - Visceral (Omentum)	C2	BIOCARTA	286	BIOCARTA_VDR_PATHWAY	BIOCARTA_VDR_PATHWAY	24	24	1	Down	-3.27081	19204	-3.27031	0.00107428	0.0117886
13	CEACAM8_Adipose - Subcutaneous_Adipose - Visceral (Omentum)	C2	BIOCARTA	265	BIOCARTA_TCAPOPTOSIS_PATHWAY	BIOCARTA_TCAPOPTOSIS_PATHWAY	8	9	0.889	Up	3.19112	19204	3.19066	0.00141948	0.0143858
14	CEACAM8_Adipose - Subcutaneous_Adipose - Visceral (Omentum)	C2	BIOCARTA	67	BIOCARTA_CTLA4_PATHWAY	BIOCARTA_CTLA4_PATHWAY	18	22	0.818	Up	3.17599	19204	3.17553	0.00149564	0.0149745
15	CEACAM8_Adipose - Subcutaneous_Adipose - Visceral (Omentum)	C2	BIOCARTA	84	BIOCARTA_EICOSANOID_PATHWAY	BIOCARTA_EICOSANOID_PATHWAY	22	22	1	Up	3.15328	19204	3.15283	0.00161697	0.015795
16	CEACAM8_Adipose - Subcutaneous_Adipose - Visceral (Omentum)	C2	BIOCARTA	190	BIOCARTA_NO2IL12_PATHWAY	BIOCARTA_NO2IL12_PATHWAY	14	15	0.933	Up	3.15191	19204	3.15146	0.00162457	0.015795
17	CEACAM8_Adipose - Subcutaneous_Adipose - Visceral (Omentum)	C2	BIOCARTA	150	BIOCARTA_INTEGRIN_PATHWAY	BIOCARTA_INTEGRIN_PATHWAY	34	34	1	Down	-2.98396	19204	-2.98357	0.00284902	0.0235453
18	CEACAM8_Adipose - Subcutaneous_Adipose - Visceral (Omentum)	C2	BIOCARTA	29	BIOCARTA_BBCELL_PATHWAY	BIOCARTA_BBCELL_PATHWAY	8	11	0.727	Up	2.9548	19204	2.95443	0.00313252	0.0250753
19	CEACAM8_Adipose - Subcutaneous_Adipose - Visceral (Omentum)	C2	BIOCARTA	228	BIOCARTA_RAB_PATHWAY	BIOCARTA_RAB_PATHWAY	13	13	1	Down	-2.90567	19204	-2.90531	0.00366891	0.0280203
20	CEACAM8_Adipose - Subcutaneous_Adipose - Visceral (Omentum)	C2	BIOCARTA	155	BIOCARTA_KREB_PATHWAY	BIOCARTA_KREB_PATHWAY	8	8	1	Down	-2.90453	19204	-2.90417	0.00368229	0.0280531
21	CEACAM8_Adipose - Subcutaneous_Adipose - Visceral (Omentum)	C2	BIOCARTA	285	BIOCARTA_UCALPAIN_PATHWAY	BIOCARTA_UCALPAIN_PATHWAY	14	14	1	Down	-2.86711	19204	-2.86677	0.0041469	0.0304876
22	CEACAM8_Adipose - Subcutaneous_Adipose - Visceral (Omentum)	C2	BIOCARTA	153	BIOCARTA_IRES_PATHWAY	BIOCARTA_IRES_PATHWAY	7	7	1	Down	-2.8671	19204	-2.86676	0.00414697	0.0304876
23	CEACAM8_Adipose - Subcutaneous_Adipose - Visceral (Omentum)	C2	BIOCARTA	172	BIOCARTA_MHC_PATHWAY	BIOCARTA_MHC_PATHWAY	12	14	0.857	Up	2.86623	19204	2.86589	0.00415844	0.0304891
24	CEACAM8_Adipose - Subcutaneous_Adipose - Visceral (Omentum)	C2	BIOCARTA	92	BIOCARTA_ERAD_PATHWAY	BIOCARTA_ERAD_PATHWAY	19	19	1	Down	-2.85433	19204	-2.85399	0.00431735	0.0311037
25	CEACAM8_Adipose - Subcutaneous_Adipose - Visceral (Omentum)	C2	BIOCARTA	86	BIOCARTA_EIF4_PATHWAY	BIOCARTA_EIF4_PATHWAY	24	24	1	Down	-2.83476	19204	-2.83443	0.00459075	0.0327177
26	CEACAM8_Adipose - Subcutaneous_Adipose - Visceral (Omentum)	C2	BIOCARTA	225	BIOCARTA_PTDINS_PATHWAY	BIOCARTA_PTDINS_PATHWAY	23	23	1	Down	-2.77466	19204	-2.77435	0.00553122	0.0371015
27	CEACAM8_Adipose - Subcutaneous_Adipose - Visceral (Omentum)	C2	BIOCARTA	78	BIOCARTA_ECM_PATHWAY	BIOCARTA_ECM_PATHWAY	19	19	1	Down	-2.76329	19204	-2.76298	0.00572769	0.0376619
28	CEACAM8_Adipose - Subcutaneous_Adipose - Visceral (Omentum)	C2	BIOCARTA	33	BIOCARTA_BLYMPHOCYTE_PATHWAY	BIOCARTA_BLYMPHOCYTE_PATHWAY	12	14	0.857	Up	2.75477	19204	2.75446	0.00587893	0.0383519
29	CEACAM8_Adipose - Subcutaneous_Adipose - Visceral (Omentum)	C2	BIOCARTA	178	BIOCARTA_MSP_PATHWAY	BIOCARTA_MSP_PATHWAY	6	6	1	Up	2.71959	19204	2.7193	0.00654209	0.0414541
30	CEACAM8_Adipose - Subcutaneous_Adipose - Visceral (Omentum)	C2	BIOCARTA	85	BIOCARTA_EIF2_PATHWAY	BIOCARTA_EIF2_PATHWAY	10	10	1	Down	-2.68577	19204	-2.68548	0.00724247	0.0446956
31	CEACAM8_Adipose - Subcutaneous_Adipose - Visceral (Omentum)	C2	BIOCARTA	156	BIOCARTA_LAIR_PATHWAY	BIOCARTA_LAIR_PATHWAY	16	17	0.941	Up	2.60981	19204	2.60955	0.00906617	0.0526222
32	CEACAM8_Adipose - Subcutaneous_Adipose - Visceral (Omentum)	C2	BIOCARTA	193	BIOCARTA_NPC_PATHWAY	BIOCARTA_NPC_PATHWAY	11	11	1	Down	-2.60315	19204	-2.60288	0.00924431	0.053349
33	CEACAM8_Adipose - Subcutaneous_Adipose - Visceral (Omentum)	C2	BIOCARTA	71	BIOCARTA_D4GDI_PATHWAY	BIOCARTA_D4GDI_PATHWAY	12	12	1	Up	2.60312	19204	2.60286	0.00924509	0.053349
34	CEACAM8_Adipose - Subcutaneous_Adipose - Visceral (Omentum)	C2	BIOCARTA	249	BIOCARTA_SARS_PATHWAY	BIOCARTA_SARS_PATHWAY	7	7	1	Down	-2.55433	19204	-2.55408	0.0106469	0.0590905
35	CEACAM8_Adipose - Subcutaneous_Adipose - Visceral (Omentum)	C2	BIOCARTA	230	BIOCARTA_RACCYCD_PATHWAY	BIOCARTA_RACCYCD_PATHWAY	26	26	1	Down	-2.54596	19204	-2.54571	0.0109055	0.0598323
36	CEACAM8_Adipose - Subcutaneous_Adipose - Visceral (Omentum)	C2	BIOCARTA	5	BIOCARTA_ACTINY_PATHWAY	BIOCARTA_ACTINY_PATHWAY	12	12	1	Down	-2.53983	19204	-2.53958	0.0110985	0.0604943
37	CEACAM8_Adipose - Subcutaneous_Adipose - Visceral (Omentum)	C2	BIOCARTA	237	BIOCARTA_RAS_PATHWAY	BIOCARTA_RAS_PATHWAY	22	22	1	Down	-2.51336	19204	-2.51312	0.0119669	0.0641659
38	CEACAM8_Adipose - Subcutaneous_Adipose - Visceral (Omentum)	C2	BIOCARTA	53	BIOCARTA_CERAMIDE_PATHWAY	BIOCARTA_CERAMIDE_PATHWAY	21	21	1	Down	-2.49115	19204	-2.49092	0.0127415	0.0671306
39	CEACAM8_Adipose - Subcutaneous_Adipose - Visceral (Omentum)	C2	BIOCARTA	164	BIOCARTA_MALATEX_PATHWAY	BIOCARTA_MALATEX_PATHWAY	8	8	1	Down	-2.47473	19204	-2.4745	0.0133423	0.0696319
40	CEACAM8_Adipose - Subcutaneous_Adipose - Visceral (Omentum)	C2	BIOCARTA	254	BIOCARTA_SM_PATHWAY	BIOCARTA_SM_PATHWAY	14	14	1	Down	-2.44989	19204	-2.44967	0.0142989	0.0732402
41	CEACAM8_Adipose - Subcutaneous_Adipose - Visceral (Omentum)	C2	BIOCARTA	11	BIOCARTA_AKAPCENTROSOME_PATHWAY	BIOCARTA_AKAPCENTROSOME_PATHWAY	13	14	0.929	Down	-2.42388	19204	-2.42366	0.0153649	0.0768013
42	CEACAM8_Adipose - Subcutaneous_Adipose - Visceral (Omentum)	C2	BIOCARTA	127	BIOCARTA_HIF_PATHWAY	BIOCARTA_HIF_PATHWAY	14	15	0.933	Down	-2.38454	19204	-2.38433	0.0171103	0.0830853
43	CEACAM8_Adipose - Subcutaneous_Adipose - Visceral (Omentum)	C2	BIOCARTA	189	BIOCARTA_NO1_PATHWAY	BIOCARTA_NO1_PATHWAY	27	28	0.964	Down	-2.34879	19204	-2.3486	0.0188444	0.0893423
44	CEACAM8_Adipose - Subcutaneous_Adipose - Visceral (Omentum)	C2	BIOCARTA	234	BIOCARTA_RANMS_PATHWAY	BIOCARTA_RANMS_PATHWAY	10	10	1	Down	-2.24006	19204	-2.23988	0.0250984	0.108781
45	CEACAM8_Adipose - Subcutaneous_Adipose - Visceral (Omentum)	C2	BIOCARTA	247	BIOCARTA_SALMONELLA_PATHWAY	BIOCARTA_SALMONELLA_PATHWAY	5	5	1	Down	-2.23212	19204	-2.23195	0.0256183	0.109973
46	CEACAM8_Adipose - Subcutaneous_Adipose - Visceral (Omentum)	C2	BIOCARTA	146	BIOCARTA_IL6_PATHWAY	BIOCARTA_IL6_PATHWAY	21	21	1	Down	-2.2266	19204	-2.22642	0.0259858	0.110976
47	CEACAM8_Adipose - Subcutaneous_Adipose - Visceral (Omentum)	C2	BIOCARTA	98	BIOCARTA_ETC_PATHWAY	BIOCARTA_ETC_PATHWAY	10	10	1	Down	-2.20894	19204	-2.20877	0.0271909	0.114167
48	CEACAM8_Adipose - Subcutaneous_Adipose - Visceral (Omentum)	C2	BIOCARTA	51	BIOCARTA_CELL2CELL_PATHWAY	BIOCARTA_CELL2CELL_PATHWAY	12	12	1	Down	-2.16737	19204	-2.16721	0.0302186	0.122426
49	CEACAM8_Adipose - Subcutaneous_Adipose - Visceral (Omentum)	C2	BIOCARTA	245	BIOCARTA_RNA_PATHWAY	BIOCARTA_RNA_PATHWAY	10	10	1	Down	-2.15659	19204	-2.15643	0.0310498	0.125029
50	CEACAM8_Adipose - Subcutaneous_Adipose - Visceral (Omentum)	C2	BIOCARTA	184	BIOCARTA_NFAT_PATHWAY	BIOCARTA_NFAT_PATHWAY	48	51	0.941	Down	-2.14871	19204	-2.14856	0.0316695	0.126754
51	CEACAM8_Adipose - Subcutaneous_Adipose - Visceral (Omentum)	C2	BIOCARTA	287	BIOCARTA_VEGF_PATHWAY	BIOCARTA_VEGF_PATHWAY	27	27	1	Down	-2.12728	19204	-2.12712	0.0334099	0.130592
52	CEACAM8_Adipose - Subcutaneous_Adipose - Visceral (Omentum)	C2	BIOCARTA	2	BIOCARTA_ACE2_PATHWAY	BIOCARTA_ACE2_PATHWAY	11	13	0.846	Up	2.12504	19204	2.12489	0.0335957	0.131101
53	CEACAM8_Adipose - Subcutaneous_Adipose - Visceral (Omentum)	C2	BIOCARTA	243	BIOCARTA_RHO_PATHWAY	BIOCARTA_RHO_PATHWAY	21	21	1	Down	-2.10866	19204	-2.10851	0.034987	0.134215
54	CEACAM8_Adipose - Subcutaneous_Adipose - Visceral (Omentum)	C2	BIOCARTA	235	BIOCARTA_RAN_PATHWAY	BIOCARTA_RAN_PATHWAY	5	5	1	Down	-2.10148	19204	-2.10133	0.0356121	0.135342
55	CEACAM8_Adipose - Subcutaneous_Adipose - Visceral (Omentum)	C2	BIOCARTA	12	BIOCARTA_AKT_PATHWAY	BIOCARTA_AKT_PATHWAY	21	22	0.955	Down	-2.06852	19204	-2.06838	0.0386047	0.141221
56	CEACAM8_Adipose - Subcutaneous_Adipose - Visceral (Omentum)	C2	BIOCARTA	115	BIOCARTA_GCR_PATHWAY	BIOCARTA_GCR_PATHWAY	17	17	1	Down	-2.06541	19204	-2.06526	0.038898	0.141813
57	CEACAM8_Adipose - Subcutaneous_Adipose - Visceral (Omentum)	C2	BIOCARTA	263	BIOCARTA_SUMO_PATHWAY	BIOCARTA_SUMO_PATHWAY	6	6	1	Down	-1.99584	19204	-1.99571	0.0459659	0.158348
58	CEACAM8_Adipose - Subcutaneous_Adipose - Visceral (Omentum)	C2	BIOCARTA	130	BIOCARTA_HSWI_SNF_PATHWAY	BIOCARTA_HSWI_SNF_PATHWAY	12	12	1	Down	-1.98107	19204	-1.98095	0.0475973	0.161871
59	CEACAM8_Adipose - Subcutaneous_Adipose - Visceral (Omentum)	C2	BIOCARTA	173	BIOCARTA_MITOCHONDRIA_PATHWAY	BIOCARTA_MITOCHONDRIA_PATHWAY	18	19	0.947	Down	-1.9804	19204	-1.98028	0.0476724	0.161871
60	CEACAM8_Adipose - Subcutaneous_Adipose - Visceral (Omentum)	C2	BIOCARTA	104	BIOCARTA_FEEDER_PATHWAY	BIOCARTA_FEEDER_PATHWAY	8	9	0.889	Down	-1.96599	19204	-1.96587	0.0493136	0.165076
61	CEACAM8_Adipose - Subcutaneous_Adipose - Visceral (Omentum)	C2	BIOCARTA	121	BIOCARTA_GSK3_PATHWAY	BIOCARTA_GSK3_PATHWAY	19	20	0.95	Down	-1.96133	19204	-1.9612	0.0498554	0.165537
62	CEACAM8_Adipose - Subcutaneous_Adipose - Visceral (Omentum)	C2	BIOCARTA	165	BIOCARTA_MAL_PATHWAY	BIOCARTA_MAL_PATHWAY	18	19	0.947	Down	-1.9576	19204	-1.95748	0.0502916	0.1665
63	CEACAM8_Adipose - Subcutaneous_Adipose - Visceral (Omentum)	C2	BIOCARTA	201	BIOCARTA_P53_PATHWAY	BIOCARTA_P53_PATHWAY	16	16	1	Down	-1.95108	19204	-1.95096	0.0510621	0.16757
64	CEACAM8_Adipose - Subcutaneous_Adipose - Visceral (Omentum)	C2	BIOCARTA	32	BIOCARTA_BIOPEPTIDES_PATHWAY	BIOCARTA_BIOPEPTIDES_PATHWAY	28	29	0.966	Down	-1.94317	19204	-1.94304	0.0520108	0.168653
65	CEACAM8_Adipose - Subcutaneous_Adipose - Visceral (Omentum)	C2	BIOCARTA	161	BIOCARTA_LONGEVITY_PATHWAY	BIOCARTA_LONGEVITY_PATHWAY	15	15	1	Down	-1.93445	19204	-1.93433	0.0530731	0.170947
66	CEACAM8_Adipose - Subcutaneous_Adipose - Visceral (Omentum)	C2	BIOCARTA	167	BIOCARTA_MCALPAIN_PATHWAY	BIOCARTA_MCALPAIN_PATHWAY	18	19	0.947	Down	-1.93382	19204	-1.9337	0.0531495	0.170947
67	CEACAM8_Adipose - Subcutaneous_Adipose - Visceral (Omentum)	C2	BIOCARTA	219	BIOCARTA_PPARG_PATHWAY	BIOCARTA_PPARG_PATHWAY	8	8	1	Down	-1.91694	19204	-1.91682	0.0552605	0.175105
68	CEACAM8_Adipose - Subcutaneous_Adipose - Visceral (Omentum)	C2	BIOCARTA	48	BIOCARTA_CDC42RAC_PATHWAY	BIOCARTA_CDC42RAC_PATHWAY	8	8	1	Down	-1.90699	19204	-1.90687	0.0565374	0.175938
69	CEACAM8_Adipose - Subcutaneous_Adipose - Visceral (Omentum)	C2	BIOCARTA	227	BIOCARTA_PYK2_PATHWAY	BIOCARTA_PYK2_PATHWAY	27	27	1	Down	-1.90639	19204	-1.90627	0.0566147	0.175938
70	CEACAM8_Adipose - Subcutaneous_Adipose - Visceral (Omentum)	C2	BIOCARTA	259	BIOCARTA_STAT3_PATHWAY	BIOCARTA_STAT3_PATHWAY	8	8	1	Down	-1.89413	19204	-1.89401	0.0582233	0.17949
71	CEACAM8_Adipose - Subcutaneous_Adipose - Visceral (Omentum)	C2	BIOCARTA	96	BIOCARTA_ERK_PATHWAY	BIOCARTA_ERK_PATHWAY	27	27	1	Down	-1.88859	19204	-1.88848	0.0589617	0.18125
72	CEACAM8_Adipose - Subcutaneous_Adipose - Visceral (Omentum)	C2	BIOCARTA	120	BIOCARTA_GRANULOCYTES_PATHWAY	BIOCARTA_GRANULOCYTES_PATHWAY	13	15	0.867	Up	1.88757	19204	1.88746	0.059099	0.181346
73	CEACAM8_Adipose - Subcutaneous_Adipose - Visceral (Omentum)	C2	BIOCARTA	128	BIOCARTA_HIVNEF_PATHWAY	BIOCARTA_HIVNEF_PATHWAY	55	56	0.982	Down	-1.87255	19204	-1.87244	0.0611461	0.18543
74	CEACAM8_Adipose - Subcutaneous_Adipose - Visceral (Omentum)	C2	BIOCARTA	149	BIOCARTA_INSULIN_PATHWAY	BIOCARTA_INSULIN_PATHWAY	21	21	1	Down	-1.84397	19204	-1.84386	0.0652035	0.193451
75	CEACAM8_Adipose - Subcutaneous_Adipose - Visceral (Omentum)	C2	BIOCARTA	171	BIOCARTA_MET_PATHWAY	BIOCARTA_MET_PATHWAY	33	33	1	Down	-1.83117	19204	-1.83107	0.0670906	0.196832
76	CEACAM8_Adipose - Subcutaneous_Adipose - Visceral (Omentum)	C2	BIOCARTA	9	BIOCARTA_AKAP13_PATHWAY	BIOCARTA_AKAP13_PATHWAY	10	11	0.909	Down	-1.82653	19204	-1.82642	0.0677865	0.197751
77	CEACAM8_Adipose - Subcutaneous_Adipose - Visceral (Omentum)	C2	BIOCARTA	244	BIOCARTA_RNAPOL3_PATHWAY	BIOCARTA_RNAPOL3_PATHWAY	7	7	1	Down	-1.82251	19204	-1.82241	0.0683931	0.19868
78	CEACAM8_Adipose - Subcutaneous_Adipose - Visceral (Omentum)	C2	BIOCARTA	229	BIOCARTA_RAC1_PATHWAY	BIOCARTA_RAC1_PATHWAY	21	21	1	Down	-1.78294	19204	-1.78285	0.0746115	0.21064
79	CEACAM8_Adipose - Subcutaneous_Adipose - Visceral (Omentum)	C2	BIOCARTA	204	BIOCARTA_PCAF_PATHWAY	BIOCARTA_PCAF_PATHWAY	13	13	1	Up	1.76589	19204	1.7658	0.0774295	0.215813
80	CEACAM8_Adipose - Subcutaneous_Adipose - Visceral (Omentum)	C2	BIOCARTA	123	BIOCARTA_HCMV_PATHWAY	BIOCARTA_HCMV_PATHWAY	17	17	1	Down	-1.74551	19204	-1.74542	0.0809124	0.223453
81	CEACAM8_Adipose - Subcutaneous_Adipose - Visceral (Omentum)	C2	BIOCARTA	209	BIOCARTA_PGC1A_PATHWAY	BIOCARTA_PGC1A_PATHWAY	15	15	1	Down	-1.6932	19204	-1.69312	0.0904328	0.23842
82	CEACAM8_Adipose - Subcutaneous_Adipose - Visceral (Omentum)	C2	BIOCARTA	232	BIOCARTA_RANBP2_PATHWAY	BIOCARTA_RANBP2_PATHWAY	11	11	1	Down	-1.69051	19204	-1.69042	0.0909476	0.23914
83	CEACAM8_Adipose - Subcutaneous_Adipose - Visceral (Omentum)	C2	BIOCARTA	61	BIOCARTA_CPSF_PATHWAY	BIOCARTA_CPSF_PATHWAY	10	10	1	Down	-1.68366	19204	-1.68358	0.0922634	0.241327
84	CEACAM8_Adipose - Subcutaneous_Adipose - Visceral (Omentum)	C2	BIOCARTA	117	BIOCARTA_GH_PATHWAY	BIOCARTA_GH_PATHWAY	26	27	0.963	Down	-1.67647	19204	-1.67638	0.0936628	0.243832
85	CEACAM8_Adipose - Subcutaneous_Adipose - Visceral (Omentum)	C2	BIOCARTA	198	BIOCARTA_P35ALZHEIMERS_PATHWAY	BIOCARTA_P35ALZHEIMERS_PATHWAY	8	8	1	Down	-1.6753	19204	-1.67522	0.0938914	0.244044
86	CEACAM8_Adipose - Subcutaneous_Adipose - Visceral (Omentum)	C2	BIOCARTA	269	BIOCARTA_TEL_PATHWAY	BIOCARTA_TEL_PATHWAY	16	17	0.941	Down	-1.65963	19204	-1.65955	0.0970043	0.250179
87	CEACAM8_Adipose - Subcutaneous_Adipose - Visceral (Omentum)	C2	BIOCARTA	137	BIOCARTA_IL12_PATHWAY	BIOCARTA_IL12_PATHWAY	18	19	0.947	Up	1.65901	19204	1.65892	0.097131	0.250305
88	CEACAM8_Adipose - Subcutaneous_Adipose - Visceral (Omentum)	C2	BIOCARTA	163	BIOCARTA_LYM_PATHWAY	BIOCARTA_LYM_PATHWAY	12	14	0.857	Up	1.65238	19204	1.6523	0.0984728	0.252274
89	CEACAM8_Adipose - Subcutaneous_Adipose - Visceral (Omentum)	C2	BIOCARTA	134	BIOCARTA_IGF1R_PATHWAY	BIOCARTA_IGF1R_PATHWAY	22	23	0.957	Down	-1.6522	19204	-1.65212	0.0985102	0.252274
90	CEACAM8_Adipose - Subcutaneous_Adipose - Visceral (Omentum)	C2	BIOCARTA	107	BIOCARTA_FMLP_PATHWAY	BIOCARTA_FMLP_PATHWAY	33	34	0.971	Down	-1.61705	19204	-1.61697	0.105884	0.264032
91	CEACAM8_Adipose - Subcutaneous_Adipose - Visceral (Omentum)	C2	BIOCARTA	277	BIOCARTA_TNFR1_PATHWAY	BIOCARTA_TNFR1_PATHWAY	29	29	1	Down	-1.60395	19204	-1.60388	0.108742	0.269095
92	CEACAM8_Adipose - Subcutaneous_Adipose - Visceral (Omentum)	C2	BIOCARTA	132	BIOCARTA_IFNG_PATHWAY	BIOCARTA_IFNG_PATHWAY	5	6	0.833	Down	-1.58626	19204	-1.58619	0.112697	0.274414
93	CEACAM8_Adipose - Subcutaneous_Adipose - Visceral (Omentum)	C2	BIOCARTA	122	BIOCARTA_HBX_PATHWAY	BIOCARTA_HBX_PATHWAY	7	7	1	Down	-1.58029	19204	-1.58022	0.114057	0.276697
94	CEACAM8_Adipose - Subcutaneous_Adipose - Visceral (Omentum)	C2	BIOCARTA	19	BIOCARTA_ARF_PATHWAY	BIOCARTA_ARF_PATHWAY	17	17	1	Down	-1.56956	19204	-1.56949	0.116534	0.280664
95	CEACAM8_Adipose - Subcutaneous_Adipose - Visceral (Omentum)	C2	BIOCARTA	250	BIOCARTA_SET_PATHWAY	BIOCARTA_SET_PATHWAY	10	10	1	Up	1.56439	19204	1.56432	0.117742	0.282342
96	CEACAM8_Adipose - Subcutaneous_Adipose - Visceral (Omentum)	C2	BIOCARTA	140	BIOCARTA_IL22BP_PATHWAY	BIOCARTA_IL22BP_PATHWAY	9	9	1	Down	-1.55981	19204	-1.55974	0.118822	0.283497
97	CEACAM8_Adipose - Subcutaneous_Adipose - Visceral (Omentum)	C2	BIOCARTA	208	BIOCARTA_PEPI_PATHWAY	BIOCARTA_PEPI_PATHWAY	7	8	0.875	Up	1.55371	19204	1.55364	0.12027	0.285015
98	CEACAM8_Adipose - Subcutaneous_Adipose - Visceral (Omentum)	C2	BIOCARTA	205	BIOCARTA_PDGF_PATHWAY	BIOCARTA_PDGF_PATHWAY	28	28	1	Down	-1.546	19204	-1.54593	0.122122	0.287641
99	CEACAM8_Adipose - Subcutaneous_Adipose - Visceral (Omentum)	C2	BIOCARTA	135	BIOCARTA_IGF1_PATHWAY	BIOCARTA_IGF1_PATHWAY	21	21	1	Down	-1.54046	19204	-1.54039	0.123464	0.289774
100	CEACAM8_Adipose - Subcutaneous_Adipose - Visceral (Omentum)	C2	BIOCARTA	169	BIOCARTA_MEF2D_PATHWAY	BIOCARTA_MEF2D_PATHWAY	18	18	1	Down	-1.53998	19204	-1.53992	0.123581	0.289842
101	CEACAM8_Adipose - Subcutaneous_Adipose - Visceral (Omentum)	C2	BIOCARTA	49	BIOCARTA_CDK5_PATHWAY	BIOCARTA_CDK5_PATHWAY	13	13	1	Down	-1.52098	19204	-1.52091	0.128281	0.296563
102	CEACAM8_Adipose - Subcutaneous_Adipose - Visceral (Omentum)	C2	BIOCARTA	124	BIOCARTA_HDAC_PATHWAY	BIOCARTA_HDAC_PATHWAY	23	25	0.92	Down	-1.50981	19204	-1.50975	0.131108	0.30047
103	CEACAM8_Adipose - Subcutaneous_Adipose - Visceral (Omentum)	C2	BIOCARTA	14	BIOCARTA_ALTERNATIVE_PATHWAY	BIOCARTA_ALTERNATIVE_PATHWAY	8	9	0.889	Up	1.50451	19204	1.50444	0.132468	0.301302
104	CEACAM8_Adipose - Subcutaneous_Adipose - Visceral (Omentum)	C2	BIOCARTA	226	BIOCARTA_PTEN_PATHWAY	BIOCARTA_PTEN_PATHWAY	17	18	0.944	Down	-1.50095	19204	-1.50089	0.133384	0.302556
105	CEACAM8_Adipose - Subcutaneous_Adipose - Visceral (Omentum)	C2	BIOCARTA	10	BIOCARTA_AKAP95_PATHWAY	BIOCARTA_AKAP95_PATHWAY	10	11	0.909	Down	-1.49014	19204	-1.49008	0.136204	0.306645
106	CEACAM8_Adipose - Subcutaneous_Adipose - Visceral (Omentum)	C2	BIOCARTA	30	BIOCARTA_BCELLSURVIVAL_PATHWAY	BIOCARTA_BCELLSURVIVAL_PATHWAY	15	15	1	Down	-1.45738	19204	-1.45732	0.145029	0.320417
107	CEACAM8_Adipose - Subcutaneous_Adipose - Visceral (Omentum)	C2	BIOCARTA	199	BIOCARTA_P38MAPK_PATHWAY	BIOCARTA_P38MAPK_PATHWAY	36	36	1	Down	-1.44526	19204	-1.4452	0.148401	0.324826
108	CEACAM8_Adipose - Subcutaneous_Adipose - Visceral (Omentum)	C2	BIOCARTA	236	BIOCARTA_RARRXR_PATHWAY	BIOCARTA_RARRXR_PATHWAY	7	7	1	Down	-1.39285	19204	-1.3928	0.16368	0.346826
109	CEACAM8_Adipose - Subcutaneous_Adipose - Visceral (Omentum)	C2	BIOCARTA	168	BIOCARTA_MCM_PATHWAY	BIOCARTA_MCM_PATHWAY	18	18	1	Down	-1.3859	19204	-1.38584	0.165795	0.349519
110	CEACAM8_Adipose - Subcutaneous_Adipose - Visceral (Omentum)	C2	BIOCARTA	118	BIOCARTA_GLEEVEC_PATHWAY	BIOCARTA_GLEEVEC_PATHWAY	23	23	1	Down	-1.3828	19204	-1.38275	0.166743	0.350625
111	CEACAM8_Adipose - Subcutaneous_Adipose - Visceral (Omentum)	C2	BIOCARTA	112	BIOCARTA_G2_PATHWAY	BIOCARTA_G2_PATHWAY	23	24	0.958	Down	-1.37599	19204	-1.37594	0.16884	0.352879
112	CEACAM8_Adipose - Subcutaneous_Adipose - Visceral (Omentum)	C2	BIOCARTA	17	BIOCARTA_ARAP_PATHWAY	BIOCARTA_ARAP_PATHWAY	17	17	1	Down	-1.3733	19204	-1.37325	0.169674	0.353647
113	CEACAM8_Adipose - Subcutaneous_Adipose - Visceral (Omentum)	C2	BIOCARTA	39	BIOCARTA_CARM1_PATHWAY	BIOCARTA_CARM1_PATHWAY	11	12	0.917	Down	-1.35864	19204	-1.35859	0.174276	0.359397
114	CEACAM8_Adipose - Subcutaneous_Adipose - Visceral (Omentum)	C2	BIOCARTA	279	BIOCARTA_TOB1_PATHWAY	BIOCARTA_TOB1_PATHWAY	16	19	0.842	Up	1.35508	19204	1.35503	0.175409	0.361158
115	CEACAM8_Adipose - Subcutaneous_Adipose - Visceral (Omentum)	C2	BIOCARTA	101	BIOCARTA_FAS_PATHWAY	BIOCARTA_FAS_PATHWAY	29	30	0.967	Down	-1.35176	19204	-1.35171	0.176467	0.362113
116	CEACAM8_Adipose - Subcutaneous_Adipose - Visceral (Omentum)	C2	BIOCARTA	79	BIOCARTA_EDG1_PATHWAY	BIOCARTA_EDG1_PATHWAY	22	22	1	Down	-1.35031	19204	-1.35026	0.176933	0.362608
117	CEACAM8_Adipose - Subcutaneous_Adipose - Visceral (Omentum)	C2	BIOCARTA	166	BIOCARTA_MAPK_PATHWAY	BIOCARTA_MAPK_PATHWAY	81	81	1	Down	-1.34889	19204	-1.34884	0.177389	0.363104
118	CEACAM8_Adipose - Subcutaneous_Adipose - Visceral (Omentum)	C2	BIOCARTA	65	BIOCARTA_CTBP1_PATHWAY	BIOCARTA_CTBP1_PATHWAY	8	8	1	Down	-1.34639	19204	-1.34634	0.178192	0.364299
119	CEACAM8_Adipose - Subcutaneous_Adipose - Visceral (Omentum)	C2	BIOCARTA	90	BIOCARTA_EPONFKB_PATHWAY	BIOCARTA_EPONFKB_PATHWAY	10	11	0.909	Down	-1.33802	19204	-1.33797	0.180907	0.367131
120	CEACAM8_Adipose - Subcutaneous_Adipose - Visceral (Omentum)	C2	BIOCARTA	210	BIOCARTA_PITX2_PATHWAY	BIOCARTA_PITX2_PATHWAY	15	16	0.938	Down	-1.33694	19204	-1.33689	0.181259	0.367621
121	CEACAM8_Adipose - Subcutaneous_Adipose - Visceral (Omentum)	C2	BIOCARTA	4	BIOCARTA_ACH_PATHWAY	BIOCARTA_ACH_PATHWAY	11	14	0.786	Down	-1.32642	19204	-1.32637	0.184716	0.372247
122	CEACAM8_Adipose - Subcutaneous_Adipose - Visceral (Omentum)	C2	BIOCARTA	55	BIOCARTA_CHEMICAL_PATHWAY	BIOCARTA_CHEMICAL_PATHWAY	18	18	1	Down	-1.31292	19204	-1.31288	0.189224	0.379134
123	CEACAM8_Adipose - Subcutaneous_Adipose - Visceral (Omentum)	C2	BIOCARTA	197	BIOCARTA_P27_PATHWAY	BIOCARTA_P27_PATHWAY	13	13	1	Down	-1.29725	19204	-1.29721	0.194559	0.386321
124	CEACAM8_Adipose - Subcutaneous_Adipose - Visceral (Omentum)	C2	BIOCARTA	220	BIOCARTA_PRC2_PATHWAY	BIOCARTA_PRC2_PATHWAY	13	14	0.929	Down	-1.28963	19204	-1.28958	0.197196	0.389457
125	CEACAM8_Adipose - Subcutaneous_Adipose - Visceral (Omentum)	C2	BIOCARTA	102	BIOCARTA_FBW7_PATHWAY	BIOCARTA_FBW7_PATHWAY	9	9	1	Down	-1.27058	19204	-1.27053	0.203895	0.397859
126	CEACAM8_Adipose - Subcutaneous_Adipose - Visceral (Omentum)	C2	BIOCARTA	77	BIOCARTA_DSP_PATHWAY	BIOCARTA_DSP_PATHWAY	9	9	1	Up	1.24534	19204	1.2453	0.213023	0.409489
127	CEACAM8_Adipose - Subcutaneous_Adipose - Visceral (Omentum)	C2	BIOCARTA	241	BIOCARTA_RELA_PATHWAY	BIOCARTA_RELA_PATHWAY	15	15	1	Down	-1.23009	19204	-1.23005	0.21868	0.414829
128	CEACAM8_Adipose - Subcutaneous_Adipose - Visceral (Omentum)	C2	BIOCARTA	82	BIOCARTA_EGFR_SMRTE_PATHWAY	BIOCARTA_EGFR_SMRTE_PATHWAY	11	11	1	Down	-1.2255	19204	-1.22546	0.220404	0.416161
129	CEACAM8_Adipose - Subcutaneous_Adipose - Visceral (Omentum)	C2	BIOCARTA	185	BIOCARTA_NFKB_PATHWAY	BIOCARTA_NFKB_PATHWAY	20	21	0.952	Down	-1.22365	19204	-1.22361	0.221101	0.416559
130	CEACAM8_Adipose - Subcutaneous_Adipose - Visceral (Omentum)	C2	BIOCARTA	35	BIOCARTA_BTG2_PATHWAY	BIOCARTA_BTG2_PATHWAY	11	11	1	Down	-1.22086	19204	-1.22082	0.222155	0.417575
131	CEACAM8_Adipose - Subcutaneous_Adipose - Visceral (Omentum)	C2	BIOCARTA	83	BIOCARTA_EGF_PATHWAY	BIOCARTA_EGF_PATHWAY	27	27	1	Down	-1.22035	19204	-1.22031	0.222349	0.417575
132	CEACAM8_Adipose - Subcutaneous_Adipose - Visceral (Omentum)	C2	BIOCARTA	28	BIOCARTA_BARR_MAPK_PATHWAY	BIOCARTA_BARR_MAPK_PATHWAY	14	14	1	Up	1.21021	19204	1.21017	0.226213	0.422587
133	CEACAM8_Adipose - Subcutaneous_Adipose - Visceral (Omentum)	C2	BIOCARTA	272	BIOCARTA_TFF_PATHWAY	BIOCARTA_TFF_PATHWAY	22	24	0.917	Down	-1.20609	19204	-1.20605	0.227797	0.42459
134	CEACAM8_Adipose - Subcutaneous_Adipose - Visceral (Omentum)	C2	BIOCARTA	21	BIOCARTA_AT1R_PATHWAY	BIOCARTA_AT1R_PATHWAY	27	27	1	Down	-1.19667	19204	-1.19664	0.231449	0.428451
135	CEACAM8_Adipose - Subcutaneous_Adipose - Visceral (Omentum)	C2	BIOCARTA	62	BIOCARTA_CREB_PATHWAY	BIOCARTA_CREB_PATHWAY	21	22	0.955	Down	-1.1928	19204	-1.19276	0.232963	0.429866
136	CEACAM8_Adipose - Subcutaneous_Adipose - Visceral (Omentum)	C2	BIOCARTA	273	BIOCARTA_TGFB_PATHWAY	BIOCARTA_TGFB_PATHWAY	19	19	1	Down	-1.19133	19204	-1.19129	0.233538	0.430448
137	CEACAM8_Adipose - Subcutaneous_Adipose - Visceral (Omentum)	C2	BIOCARTA	246	BIOCARTA_S1P_PATHWAY	BIOCARTA_S1P_PATHWAY	8	8	1	Down	-1.18586	19204	-1.18582	0.235694	0.432257
138	CEACAM8_Adipose - Subcutaneous_Adipose - Visceral (Omentum)	C2	BIOCARTA	252	BIOCARTA_SKP2E2F_PATHWAY	BIOCARTA_SKP2E2F_PATHWAY	10	10	1	Down	-1.18485	19204	-1.18481	0.236093	0.432512
139	CEACAM8_Adipose - Subcutaneous_Adipose - Visceral (Omentum)	C2	BIOCARTA	186	BIOCARTA_NGF_PATHWAY	BIOCARTA_NGF_PATHWAY	20	20	1	Down	-1.18416	19204	-1.18412	0.236364	0.432768
140	CEACAM8_Adipose - Subcutaneous_Adipose - Visceral (Omentum)	C2	BIOCARTA	40	BIOCARTA_CARM_ER_PATHWAY	BIOCARTA_CARM_ER_PATHWAY	24	26	0.923	Down	-1.1794	19204	-1.17936	0.238254	0.435267
141	CEACAM8_Adipose - Subcutaneous_Adipose - Visceral (Omentum)	C2	BIOCARTA	211	BIOCARTA_PKC_PATHWAY	BIOCARTA_PKC_PATHWAY	7	7	1	Up	1.16444	19204	1.16441	0.24426	0.442344
142	CEACAM8_Adipose - Subcutaneous_Adipose - Visceral (Omentum)	C2	BIOCARTA	45	BIOCARTA_CCR5_PATHWAY	BIOCARTA_CCR5_PATHWAY	17	17	1	Up	1.15906	19204	1.15903	0.246445	0.445078
143	CEACAM8_Adipose - Subcutaneous_Adipose - Visceral (Omentum)	C2	BIOCARTA	125	BIOCARTA_HER2_PATHWAY	BIOCARTA_HER2_PATHWAY	23	23	1	Down	-1.14327	19204	-1.14324	0.25294	0.451396
144	CEACAM8_Adipose - Subcutaneous_Adipose - Visceral (Omentum)	C2	BIOCARTA	271	BIOCARTA_TERT_PATHWAY	BIOCARTA_TERT_PATHWAY	8	8	1	Up	1.13243	19204	1.1324	0.257466	0.455549
145	CEACAM8_Adipose - Subcutaneous_Adipose - Visceral (Omentum)	C2	BIOCARTA	159	BIOCARTA_LEPTIN_PATHWAY	BIOCARTA_LEPTIN_PATHWAY	11	11	1	Down	-1.12544	19204	-1.1254	0.260418	0.458325
146	CEACAM8_Adipose - Subcutaneous_Adipose - Visceral (Omentum)	C2	BIOCARTA	179	BIOCARTA_MTA3_PATHWAY	BIOCARTA_MTA3_PATHWAY	17	18	0.944	Down	-1.12297	19204	-1.12294	0.261462	0.458944
147	CEACAM8_Adipose - Subcutaneous_Adipose - Visceral (Omentum)	C2	BIOCARTA	26	BIOCARTA_BARRESTIN_PATHWAY	BIOCARTA_BARRESTIN_PATHWAY	12	12	1	Up	1.1211	19204	1.12106	0.262261	0.459797
148	CEACAM8_Adipose - Subcutaneous_Adipose - Visceral (Omentum)	C2	BIOCARTA	231	BIOCARTA_RACC_PATHWAY	BIOCARTA_RACC_PATHWAY	14	15	0.933	Up	1.08069	19204	1.08066	0.279848	0.477763
149	CEACAM8_Adipose - Subcutaneous_Adipose - Visceral (Omentum)	C2	BIOCARTA	200	BIOCARTA_P53HYPOXIA_PATHWAY	BIOCARTA_P53HYPOXIA_PATHWAY	21	21	1	Down	-1.0801	19204	-1.08007	0.280112	0.477763
150	CEACAM8_Adipose - Subcutaneous_Adipose - Visceral (Omentum)	C2	BIOCARTA	103	BIOCARTA_FCER1_PATHWAY	BIOCARTA_FCER1_PATHWAY	39	39	1	Down	-1.05341	19204	-1.05338	0.292166	0.491822
151	CEACAM8_Adipose - Subcutaneous_Adipose - Visceral (Omentum)	C2	BIOCARTA	292	BIOCARTA_WNT_PATHWAY	BIOCARTA_WNT_PATHWAY	22	24	0.917	Down	-1.05337	19204	-1.05334	0.292184	0.491822
152	CEACAM8_Adipose - Subcutaneous_Adipose - Visceral (Omentum)	C2	BIOCARTA	81	BIOCARTA_EFP_PATHWAY	BIOCARTA_EFP_PATHWAY	16	16	1	Up	1.05331	19204	1.05328	0.292214	0.491822
153	CEACAM8_Adipose - Subcutaneous_Adipose - Visceral (Omentum)	C2	BIOCARTA	89	BIOCARTA_EPHA4_PATHWAY	BIOCARTA_EPHA4_PATHWAY	8	8	1	Down	-1.02534	19204	-1.02531	0.305217	0.506251
154	CEACAM8_Adipose - Subcutaneous_Adipose - Visceral (Omentum)	C2	BIOCARTA	50	BIOCARTA_CDMAC_PATHWAY	BIOCARTA_CDMAC_PATHWAY	16	16	1	Up	1.02241	19204	1.02239	0.306598	0.507778
155	CEACAM8_Adipose - Subcutaneous_Adipose - Visceral (Omentum)	C2	BIOCARTA	109	BIOCARTA_FREE_PATHWAY	BIOCARTA_FREE_PATHWAY	9	10	0.9	Down	-1.01787	19204	-1.01784	0.308752	0.509519
156	CEACAM8_Adipose - Subcutaneous_Adipose - Visceral (Omentum)	C2	BIOCARTA	218	BIOCARTA_PPARA_PATHWAY	BIOCARTA_PPARA_PATHWAY	50	52	0.962	Down	-0.994925	19204	-0.994899	0.319785	0.520771
157	CEACAM8_Adipose - Subcutaneous_Adipose - Visceral (Omentum)	C2	BIOCARTA	144	BIOCARTA_IL4_PATHWAY	BIOCARTA_IL4_PATHWAY	10	11	0.909	Down	-0.983516	19204	-0.98349	0.325366	0.526753
158	CEACAM8_Adipose - Subcutaneous_Adipose - Visceral (Omentum)	C2	BIOCARTA	13	BIOCARTA_ALK_PATHWAY	BIOCARTA_ALK_PATHWAY	34	37	0.919	Down	-0.945323	19204	-0.945299	0.344506	0.545738
159	CEACAM8_Adipose - Subcutaneous_Adipose - Visceral (Omentum)	C2	BIOCARTA	221	BIOCARTA_PRION_PATHWAY	BIOCARTA_PRION_PATHWAY	12	12	1	Down	-0.934815	19204	-0.934792	0.349895	0.550334
160	CEACAM8_Adipose - Subcutaneous_Adipose - Visceral (Omentum)	C2	BIOCARTA	270	BIOCARTA_TERC_PATHWAY	BIOCARTA_TERC_PATHWAY	6	6	1	Down	-0.923429	19204	-0.923406	0.355795	0.556707
161	CEACAM8_Adipose - Subcutaneous_Adipose - Visceral (Omentum)	C2	BIOCARTA	119	BIOCARTA_GPCR_PATHWAY	BIOCARTA_GPCR_PATHWAY	29	30	0.967	Down	-0.922222	19204	-0.9222	0.356424	0.556763
162	CEACAM8_Adipose - Subcutaneous_Adipose - Visceral (Omentum)	C2	BIOCARTA	95	BIOCARTA_ERK5_PATHWAY	BIOCARTA_ERK5_PATHWAY	14	14	1	Down	-0.920429	19204	-0.920406	0.35736	0.557773
163	CEACAM8_Adipose - Subcutaneous_Adipose - Visceral (Omentum)	C2	BIOCARTA	31	BIOCARTA_BCR_PATHWAY	BIOCARTA_BCR_PATHWAY	33	33	1	Down	-0.910668	19204	-0.910646	0.362482	0.561864
164	CEACAM8_Adipose - Subcutaneous_Adipose - Visceral (Omentum)	C2	BIOCARTA	260	BIOCARTA_STATHMIN_PATHWAY	BIOCARTA_STATHMIN_PATHWAY	19	20	0.95	Up	0.905216	19204	0.905194	0.365362	0.563171
165	CEACAM8_Adipose - Subcutaneous_Adipose - Visceral (Omentum)	C2	BIOCARTA	223	BIOCARTA_PS1_PATHWAY	BIOCARTA_PS1_PATHWAY	12	14	0.857	Down	-0.891335	19204	-0.891314	0.372761	0.569276
166	CEACAM8_Adipose - Subcutaneous_Adipose - Visceral (Omentum)	C2	BIOCARTA	69	BIOCARTA_CXCR4_PATHWAY	BIOCARTA_CXCR4_PATHWAY	18	19	0.947	Down	-0.862536	19204	-0.862516	0.388403	0.586246
167	CEACAM8_Adipose - Subcutaneous_Adipose - Visceral (Omentum)	C2	BIOCARTA	41	BIOCARTA_CASPASE_PATHWAY	BIOCARTA_CASPASE_PATHWAY	22	22	1	Up	0.857885	19204	0.857865	0.390967	0.587603
168	CEACAM8_Adipose - Subcutaneous_Adipose - Visceral (Omentum)	C2	BIOCARTA	44	BIOCARTA_CCR3_PATHWAY	BIOCARTA_CCR3_PATHWAY	15	19	0.789	Down	-0.853255	19204	-0.853236	0.393529	0.590327
169	CEACAM8_Adipose - Subcutaneous_Adipose - Visceral (Omentum)	C2	BIOCARTA	177	BIOCARTA_MRP_PATHWAY	BIOCARTA_MRP_PATHWAY	6	6	1	Down	-0.827232	19204	-0.827214	0.408116	0.605415
170	CEACAM8_Adipose - Subcutaneous_Adipose - Visceral (Omentum)	C2	BIOCARTA	215	BIOCARTA_PLC_PATHWAY	BIOCARTA_PLC_PATHWAY	9	9	1	Up	0.821921	19204	0.821903	0.411132	0.606868
171	CEACAM8_Adipose - Subcutaneous_Adipose - Visceral (Omentum)	C2	BIOCARTA	262	BIOCARTA_STRESS_PATHWAY	BIOCARTA_STRESS_PATHWAY	24	24	1	Down	-0.808448	19204	-0.808431	0.418843	0.614179
172	CEACAM8_Adipose - Subcutaneous_Adipose - Visceral (Omentum)	C2	BIOCARTA	126	BIOCARTA_HES_PATHWAY	BIOCARTA_HES_PATHWAY	10	12	0.833	Up	0.796301	19204	0.796284	0.425867	0.622276
173	CEACAM8_Adipose - Subcutaneous_Adipose - Visceral (Omentum)	C2	BIOCARTA	23	BIOCARTA_ATRBRCA_PATHWAY	BIOCARTA_ATRBRCA_PATHWAY	22	22	1	Down	-0.767666	19204	-0.76765	0.442695	0.638977
174	CEACAM8_Adipose - Subcutaneous_Adipose - Visceral (Omentum)	C2	BIOCARTA	183	BIOCARTA_NEUTROPHIL_PATHWAY	BIOCARTA_NEUTROPHIL_PATHWAY	8	8	1	Up	0.766931	19204	0.766915	0.443132	0.639329
175	CEACAM8_Adipose - Subcutaneous_Adipose - Visceral (Omentum)	C2	BIOCARTA	281	BIOCARTA_TPO_PATHWAY	BIOCARTA_TPO_PATHWAY	24	24	1	Down	-0.729894	19204	-0.729879	0.465464	0.659121
176	CEACAM8_Adipose - Subcutaneous_Adipose - Visceral (Omentum)	C2	BIOCARTA	288	BIOCARTA_VIP_PATHWAY	BIOCARTA_VIP_PATHWAY	25	26	0.962	Down	-0.713711	19204	-0.713697	0.475414	0.669296
177	CEACAM8_Adipose - Subcutaneous_Adipose - Visceral (Omentum)	C2	BIOCARTA	187	BIOCARTA_NKCELLS_PATHWAY	BIOCARTA_NKCELLS_PATHWAY	19	20	0.95	Up	0.707294	19204	0.70728	0.479392	0.672456
178	CEACAM8_Adipose - Subcutaneous_Adipose - Visceral (Omentum)	C2	BIOCARTA	91	BIOCARTA_EPO_PATHWAY	BIOCARTA_EPO_PATHWAY	18	19	0.947	Down	-0.70409	19204	-0.704076	0.481385	0.67455
179	CEACAM8_Adipose - Subcutaneous_Adipose - Visceral (Omentum)	C2	BIOCARTA	188	BIOCARTA_NKT_PATHWAY	BIOCARTA_NKT_PATHWAY	20	26	0.769	Up	0.699332	19204	0.699318	0.484353	0.676421
180	CEACAM8_Adipose - Subcutaneous_Adipose - Visceral (Omentum)	C2	BIOCARTA	136	BIOCARTA_IL10_PATHWAY	BIOCARTA_IL10_PATHWAY	11	13	0.846	Down	-0.693534	19204	-0.69352	0.487983	0.678002
181	CEACAM8_Adipose - Subcutaneous_Adipose - Visceral (Omentum)	C2	BIOCARTA	66	BIOCARTA_CTCF_PATHWAY	BIOCARTA_CTCF_PATHWAY	24	24	1	Down	-0.673099	19204	-0.673086	0.500893	0.689638
182	CEACAM8_Adipose - Subcutaneous_Adipose - Visceral (Omentum)	C2	BIOCARTA	143	BIOCARTA_IL3_PATHWAY	BIOCARTA_IL3_PATHWAY	14	15	0.933	Down	-0.671487	19204	-0.671475	0.501918	0.689708
183	CEACAM8_Adipose - Subcutaneous_Adipose - Visceral (Omentum)	C2	BIOCARTA	283	BIOCARTA_TSP1_PATHWAY	BIOCARTA_TSP1_PATHWAY	7	7	1	Up	0.666886	19204	0.666873	0.504853	0.692501
184	CEACAM8_Adipose - Subcutaneous_Adipose - Visceral (Omentum)	C2	BIOCARTA	162	BIOCARTA_LYMPHOCYTE_PATHWAY	BIOCARTA_LYMPHOCYTE_PATHWAY	9	9	1	Up	0.663177	19204	0.663165	0.507225	0.693217
185	CEACAM8_Adipose - Subcutaneous_Adipose - Visceral (Omentum)	C2	BIOCARTA	93	BIOCARTA_ERBB3_PATHWAY	BIOCARTA_ERBB3_PATHWAY	5	5	1	Up	0.648751	19204	0.648739	0.516507	0.699516
186	CEACAM8_Adipose - Subcutaneous_Adipose - Visceral (Omentum)	C2	BIOCARTA	233	BIOCARTA_RANKL_PATHWAY	BIOCARTA_RANKL_PATHWAY	12	14	0.857	Up	0.645916	19204	0.645904	0.518342	0.701376
187	CEACAM8_Adipose - Subcutaneous_Adipose - Visceral (Omentum)	C2	BIOCARTA	191	BIOCARTA_NOS1_PATHWAY	BIOCARTA_NOS1_PATHWAY	20	21	0.952	Down	-0.642145	19204	-0.642133	0.520787	0.703295
188	CEACAM8_Adipose - Subcutaneous_Adipose - Visceral (Omentum)	C2	BIOCARTA	212	BIOCARTA_PLATELETAPP_PATHWAY	BIOCARTA_PLATELETAPP_PATHWAY	12	14	0.857	Up	0.630109	19204	0.630097	0.528631	0.710197
189	CEACAM8_Adipose - Subcutaneous_Adipose - Visceral (Omentum)	C2	BIOCARTA	43	BIOCARTA_CBL_PATHWAY	BIOCARTA_CBL_PATHWAY	12	12	1	Up	0.617394	19204	0.617382	0.536982	0.716409
190	CEACAM8_Adipose - Subcutaneous_Adipose - Visceral (Omentum)	C2	BIOCARTA	267	BIOCARTA_TCR_PATHWAY	BIOCARTA_TCR_PATHWAY	44	44	1	Up	0.60374	19204	0.603729	0.546024	0.723554
191	CEACAM8_Adipose - Subcutaneous_Adipose - Visceral (Omentum)	C2	BIOCARTA	114	BIOCARTA_GATA3_PATHWAY	BIOCARTA_GATA3_PATHWAY	10	14	0.714	Down	-0.5967	19204	-0.59669	0.550715	0.727119
192	CEACAM8_Adipose - Subcutaneous_Adipose - Visceral (Omentum)	C2	BIOCARTA	255	BIOCARTA_SODD_PATHWAY	BIOCARTA_SODD_PATHWAY	10	10	1	Down	-0.580695	19204	-0.580684	0.561453	0.735147
193	CEACAM8_Adipose - Subcutaneous_Adipose - Visceral (Omentum)	C2	BIOCARTA	239	BIOCARTA_RECK_PATHWAY	BIOCARTA_RECK_PATHWAY	9	9	1	Down	-0.576697	19204	-0.576687	0.564151	0.738095
194	CEACAM8_Adipose - Subcutaneous_Adipose - Visceral (Omentum)	C2	BIOCARTA	278	BIOCARTA_TNFR2_PATHWAY	BIOCARTA_TNFR2_PATHWAY	17	17	1	Down	-0.566056	19204	-0.566046	0.571363	0.744402
195	CEACAM8_Adipose - Subcutaneous_Adipose - Visceral (Omentum)	C2	BIOCARTA	56	BIOCARTA_CHREBP_PATHWAY	BIOCARTA_CHREBP_PATHWAY	18	19	0.947	Down	-0.555513	19204	-0.555504	0.57855	0.750711
196	CEACAM8_Adipose - Subcutaneous_Adipose - Visceral (Omentum)	C2	BIOCARTA	175	BIOCARTA_MONOCYTE_PATHWAY	BIOCARTA_MONOCYTE_PATHWAY	11	11	1	Up	0.549219	19204	0.54921	0.582861	0.754129
197	CEACAM8_Adipose - Subcutaneous_Adipose - Visceral (Omentum)	C2	BIOCARTA	290	BIOCARTA_VOBESITY_PATHWAY	BIOCARTA_VOBESITY_PATHWAY	8	8	1	Down	-0.543353	19204	-0.543344	0.586893	0.757975
198	CEACAM8_Adipose - Subcutaneous_Adipose - Visceral (Omentum)	C2	BIOCARTA	1	BIOCARTA_41BB_PATHWAY	BIOCARTA_41BB_PATHWAY	15	18	0.833	Up	0.531839	19204	0.53183	0.594844	0.765856
199	CEACAM8_Adipose - Subcutaneous_Adipose - Visceral (Omentum)	C2	BIOCARTA	99	BIOCARTA_ETS_PATHWAY	BIOCARTA_ETS_PATHWAY	17	17	1	Up	0.524379	19204	0.524371	0.600021	0.771023
200	CEACAM8_Adipose - Subcutaneous_Adipose - Visceral (Omentum)	C2	BIOCARTA	58	BIOCARTA_CK1_PATHWAY	BIOCARTA_CK1_PATHWAY	15	16	0.938	Down	-0.504018	19204	-0.50401	0.614254	0.778559
201	CEACAM8_Adipose - Subcutaneous_Adipose - Visceral (Omentum)	C2	BIOCARTA	37	BIOCARTA_CALCINEURIN_PATHWAY	BIOCARTA_CALCINEURIN_PATHWAY	18	18	1	Down	-0.503603	19204	-0.503594	0.614546	0.778559
202	CEACAM8_Adipose - Subcutaneous_Adipose - Visceral (Omentum)	C2	BIOCARTA	176	BIOCARTA_MPR_PATHWAY	BIOCARTA_MPR_PATHWAY	19	21	0.905	Down	-0.489093	19204	-0.489085	0.624781	0.786674
203	CEACAM8_Adipose - Subcutaneous_Adipose - Visceral (Omentum)	C2	BIOCARTA	74	BIOCARTA_DICER_PATHWAY	BIOCARTA_DICER_PATHWAY	5	5	1	Down	-0.486356	19204	-0.486348	0.62672	0.787926
204	CEACAM8_Adipose - Subcutaneous_Adipose - Visceral (Omentum)	C2	BIOCARTA	256	BIOCARTA_SPPA_PATHWAY	BIOCARTA_SPPA_PATHWAY	16	16	1	Down	-0.48633	19204	-0.486322	0.626739	0.787926
205	CEACAM8_Adipose - Subcutaneous_Adipose - Visceral (Omentum)	C2	BIOCARTA	192	BIOCARTA_NOTCH_PATHWAY	BIOCARTA_NOTCH_PATHWAY	6	6	1	Down	-0.482187	19204	-0.482179	0.629679	0.790139
206	CEACAM8_Adipose - Subcutaneous_Adipose - Visceral (Omentum)	C2	BIOCARTA	52	BIOCARTA_CELLCYCLE_PATHWAY	BIOCARTA_CELLCYCLE_PATHWAY	23	23	1	Down	-0.481272	19204	-0.481264	0.630329	0.790617
207	CEACAM8_Adipose - Subcutaneous_Adipose - Visceral (Omentum)	C2	BIOCARTA	60	BIOCARTA_COMP_PATHWAY	BIOCARTA_COMP_PATHWAY	17	20	0.85	Up	0.478612	19204	0.478604	0.63222	0.792128
208	CEACAM8_Adipose - Subcutaneous_Adipose - Visceral (Omentum)	C2	BIOCARTA	282	BIOCARTA_TRKA_PATHWAY	BIOCARTA_TRKA_PATHWAY	14	14	1	Down	-0.460208	19204	-0.460201	0.645372	0.802886
209	CEACAM8_Adipose - Subcutaneous_Adipose - Visceral (Omentum)	C2	BIOCARTA	27	BIOCARTA_BARRESTIN_SRC_PATHWAY	BIOCARTA_BARRESTIN_SRC_PATHWAY	17	17	1	Up	0.429758	19204	0.429752	0.667376	0.818536
210	CEACAM8_Adipose - Subcutaneous_Adipose - Visceral (Omentum)	C2	BIOCARTA	47	BIOCARTA_CDC25_PATHWAY	BIOCARTA_CDC25_PATHWAY	8	9	0.889	Up	0.421349	19204	0.421343	0.673505	0.822098
211	CEACAM8_Adipose - Subcutaneous_Adipose - Visceral (Omentum)	C2	BIOCARTA	257	BIOCARTA_SPRY_PATHWAY	BIOCARTA_SPRY_PATHWAY	17	17	1	Down	-0.417213	19204	-0.417207	0.676527	0.825179
212	CEACAM8_Adipose - Subcutaneous_Adipose - Visceral (Omentum)	C2	BIOCARTA	291	BIOCARTA_WNT_LRP6_PATHWAY	BIOCARTA_WNT_LRP6_PATHWAY	5	6	0.833	Down	-0.411312	19204	-0.411306	0.680848	0.828619
213	CEACAM8_Adipose - Subcutaneous_Adipose - Visceral (Omentum)	C2	BIOCARTA	289	BIOCARTA_VITCB_PATHWAY	BIOCARTA_VITCB_PATHWAY	11	11	1	Up	0.40649	19204	0.406484	0.684387	0.830182
214	CEACAM8_Adipose - Subcutaneous_Adipose - Visceral (Omentum)	C2	BIOCARTA	258	BIOCARTA_SRCRPTP_PATHWAY	BIOCARTA_SRCRPTP_PATHWAY	10	11	0.909	Up	0.403122	19204	0.403116	0.686863	0.83136
215	CEACAM8_Adipose - Subcutaneous_Adipose - Visceral (Omentum)	C2	BIOCARTA	111	BIOCARTA_G1_PATHWAY	BIOCARTA_G1_PATHWAY	28	28	1	Down	-0.400968	19204	-0.400962	0.688448	0.832064
216	CEACAM8_Adipose - Subcutaneous_Adipose - Visceral (Omentum)	C2	BIOCARTA	24	BIOCARTA_BAD_PATHWAY	BIOCARTA_BAD_PATHWAY	23	25	0.92	Down	-0.391422	19204	-0.391416	0.695489	0.836
217	CEACAM8_Adipose - Subcutaneous_Adipose - Visceral (Omentum)	C2	BIOCARTA	280	BIOCARTA_TOLL_PATHWAY	BIOCARTA_TOLL_PATHWAY	25	25	1	Down	-0.388876	19204	-0.38887	0.697372	0.837352
218	CEACAM8_Adipose - Subcutaneous_Adipose - Visceral (Omentum)	C2	BIOCARTA	25	BIOCARTA_BARD1_PATHWAY	BIOCARTA_BARD1_PATHWAY	8	8	1	Up	0.387288	19204	0.387282	0.698548	0.83755
219	CEACAM8_Adipose - Subcutaneous_Adipose - Visceral (Omentum)	C2	BIOCARTA	158	BIOCARTA_LECTIN_PATHWAY	BIOCARTA_LECTIN_PATHWAY	10	13	0.769	Up	0.37426	19204	0.374255	0.708215	0.844557
220	CEACAM8_Adipose - Subcutaneous_Adipose - Visceral (Omentum)	C2	BIOCARTA	194	BIOCARTA_NPP1_PATHWAY	BIOCARTA_NPP1_PATHWAY	9	10	0.9	Up	0.36069	19204	0.360684	0.718335	0.848318
221	CEACAM8_Adipose - Subcutaneous_Adipose - Visceral (Omentum)	C2	BIOCARTA	108	BIOCARTA_FOSB_PATHWAY	BIOCARTA_FOSB_PATHWAY	5	5	1	Up	0.354591	19204	0.354586	0.7229	0.850742
222	CEACAM8_Adipose - Subcutaneous_Adipose - Visceral (Omentum)	C2	BIOCARTA	22	BIOCARTA_ATM_PATHWAY	BIOCARTA_ATM_PATHWAY	20	20	1	Down	-0.352682	19204	-0.352677	0.724331	0.851561
223	CEACAM8_Adipose - Subcutaneous_Adipose - Visceral (Omentum)	C2	BIOCARTA	157	BIOCARTA_LDL_PATHWAY	BIOCARTA_LDL_PATHWAY	6	6	1	Down	-0.3424	19204	-0.342395	0.732053	0.85623
224	CEACAM8_Adipose - Subcutaneous_Adipose - Visceral (Omentum)	C2	BIOCARTA	73	BIOCARTA_DEATH_PATHWAY	BIOCARTA_DEATH_PATHWAY	29	29	1	Down	-0.341918	19204	-0.341913	0.732416	0.85623
225	CEACAM8_Adipose - Subcutaneous_Adipose - Visceral (Omentum)	C2	BIOCARTA	116	BIOCARTA_GHRELIN_PATHWAY	BIOCARTA_GHRELIN_PATHWAY	11	13	0.846	Up	0.339402	19204	0.339397	0.734311	0.85717
226	CEACAM8_Adipose - Subcutaneous_Adipose - Visceral (Omentum)	C2	BIOCARTA	214	BIOCARTA_PLCE_PATHWAY	BIOCARTA_PLCE_PATHWAY	10	11	0.909	Up	0.329885	19204	0.32988	0.741491	0.862211
227	CEACAM8_Adipose - Subcutaneous_Adipose - Visceral (Omentum)	C2	BIOCARTA	131	BIOCARTA_IFNA_PATHWAY	BIOCARTA_IFNA_PATHWAY	7	9	0.778	Up	0.328841	19204	0.328837	0.742279	0.86266
228	CEACAM8_Adipose - Subcutaneous_Adipose - Visceral (Omentum)	C2	BIOCARTA	152	BIOCARTA_ION_PATHWAY	BIOCARTA_ION_PATHWAY	5	5	1	Down	-0.328538	19204	-0.328533	0.742509	0.86266
229	CEACAM8_Adipose - Subcutaneous_Adipose - Visceral (Omentum)	C2	BIOCARTA	196	BIOCARTA_NUCLEARRS_PATHWAY	BIOCARTA_NUCLEARRS_PATHWAY	26	34	0.765	Down	-0.324767	19204	-0.324763	0.745361	0.864285
230	CEACAM8_Adipose - Subcutaneous_Adipose - Visceral (Omentum)	C2	BIOCARTA	7	BIOCARTA_AGR_PATHWAY	BIOCARTA_AGR_PATHWAY	31	33	0.939	Down	-0.324352	19204	-0.324348	0.745675	0.864346
231	CEACAM8_Adipose - Subcutaneous_Adipose - Visceral (Omentum)	C2	BIOCARTA	15	BIOCARTA_AMAN_PATHWAY	BIOCARTA_AMAN_PATHWAY	13	15	0.867	Up	0.306622	19204	0.306618	0.759135	0.870972
232	CEACAM8_Adipose - Subcutaneous_Adipose - Visceral (Omentum)	C2	BIOCARTA	139	BIOCARTA_IL1R_PATHWAY	BIOCARTA_IL1R_PATHWAY	28	31	0.903	Down	-0.294292	19204	-0.294288	0.768538	0.876509
233	CEACAM8_Adipose - Subcutaneous_Adipose - Visceral (Omentum)	C2	BIOCARTA	8	BIOCARTA_AHSP_PATHWAY	BIOCARTA_AHSP_PATHWAY	12	13	0.923	Up	0.291549	19204	0.291545	0.770635	0.877322
234	CEACAM8_Adipose - Subcutaneous_Adipose - Visceral (Omentum)	C2	BIOCARTA	248	BIOCARTA_SAM68_PATHWAY	BIOCARTA_SAM68_PATHWAY	6	6	1	Down	-0.279365	19204	-0.279361	0.779967	0.88481
235	CEACAM8_Adipose - Subcutaneous_Adipose - Visceral (Omentum)	C2	BIOCARTA	59	BIOCARTA_CLASSIC_PATHWAY	BIOCARTA_CLASSIC_PATHWAY	13	15	0.867	Up	0.277412	19204	0.277408	0.781467	0.88481
236	CEACAM8_Adipose - Subcutaneous_Adipose - Visceral (Omentum)	C2	BIOCARTA	80	BIOCARTA_EEA1_PATHWAY	BIOCARTA_EEA1_PATHWAY	7	7	1	Up	0.274472	19204	0.274468	0.783725	0.884928
237	CEACAM8_Adipose - Subcutaneous_Adipose - Visceral (Omentum)	C2	BIOCARTA	276	BIOCARTA_TID_PATHWAY	BIOCARTA_TID_PATHWAY	18	19	0.947	Down	-0.271613	19204	-0.271609	0.785922	0.886805
238	CEACAM8_Adipose - Subcutaneous_Adipose - Visceral (Omentum)	C2	BIOCARTA	147	BIOCARTA_IL7_PATHWAY	BIOCARTA_IL7_PATHWAY	16	16	1	Down	-0.269738	19204	-0.269734	0.787365	0.886923
239	CEACAM8_Adipose - Subcutaneous_Adipose - Visceral (Omentum)	C2	BIOCARTA	16	BIOCARTA_AMI_PATHWAY	BIOCARTA_AMI_PATHWAY	18	20	0.9	Up	0.257134	19204	0.257131	0.797078	0.8912
240	CEACAM8_Adipose - Subcutaneous_Adipose - Visceral (Omentum)	C2	BIOCARTA	207	BIOCARTA_PELP1_PATHWAY	BIOCARTA_PELP1_PATHWAY	6	6	1	Up	0.249288	19204	0.249284	0.803141	0.893157
241	CEACAM8_Adipose - Subcutaneous_Adipose - Visceral (Omentum)	C2	BIOCARTA	160	BIOCARTA_LIS1_PATHWAY	BIOCARTA_LIS1_PATHWAY	19	19	1	Down	-0.248028	19204	-0.248025	0.804115	0.893864
242	CEACAM8_Adipose - Subcutaneous_Adipose - Visceral (Omentum)	C2	BIOCARTA	129	BIOCARTA_HSP27_PATHWAY	BIOCARTA_HSP27_PATHWAY	12	14	0.857	Down	-0.235751	19204	-0.235748	0.813628	0.899716
243	CEACAM8_Adipose - Subcutaneous_Adipose - Visceral (Omentum)	C2	BIOCARTA	224	BIOCARTA_PTC1_PATHWAY	BIOCARTA_PTC1_PATHWAY	9	11	0.818	Down	-0.233153	19204	-0.23315	0.815645	0.90099
244	CEACAM8_Adipose - Subcutaneous_Adipose - Visceral (Omentum)	C2	BIOCARTA	217	BIOCARTA_PML_PATHWAY	BIOCARTA_PML_PATHWAY	15	17	0.882	Up	0.232199	19204	0.232196	0.816386	0.901234
245	CEACAM8_Adipose - Subcutaneous_Adipose - Visceral (Omentum)	C2	BIOCARTA	202	BIOCARTA_PAR1_PATHWAY	BIOCARTA_PAR1_PATHWAY	19	19	1	Down	-0.220066	19204	-0.220063	0.825822	0.906817
246	CEACAM8_Adipose - Subcutaneous_Adipose - Visceral (Omentum)	C2	BIOCARTA	75	BIOCARTA_DNAFRAGMENT_PATHWAY	BIOCARTA_DNAFRAGMENT_PATHWAY	10	10	1	Up	0.210295	19204	0.210292	0.833439	0.911787
247	CEACAM8_Adipose - Subcutaneous_Adipose - Visceral (Omentum)	C2	BIOCARTA	238	BIOCARTA_RB_PATHWAY	BIOCARTA_RB_PATHWAY	12	13	0.923	Down	-0.196894	19204	-0.196891	0.843913	0.919335
248	CEACAM8_Adipose - Subcutaneous_Adipose - Visceral (Omentum)	C2	BIOCARTA	54	BIOCARTA_CFTR_PATHWAY	BIOCARTA_CFTR_PATHWAY	9	11	0.818	Down	-0.195169	19204	-0.195167	0.845262	0.919934
249	CEACAM8_Adipose - Subcutaneous_Adipose - Visceral (Omentum)	C2	BIOCARTA	213	BIOCARTA_PLCD_PATHWAY	BIOCARTA_PLCD_PATHWAY	5	5	1	Up	0.191197	19204	0.191195	0.848373	0.921667
250	CEACAM8_Adipose - Subcutaneous_Adipose - Visceral (Omentum)	C2	BIOCARTA	36	BIOCARTA_CACAM_PATHWAY	BIOCARTA_CACAM_PATHWAY	9	9	1	Down	-0.190295	19204	-0.190293	0.84908	0.921667
251	CEACAM8_Adipose - Subcutaneous_Adipose - Visceral (Omentum)	C2	BIOCARTA	251	BIOCARTA_SHH_PATHWAY	BIOCARTA_SHH_PATHWAY	14	16	0.875	Up	0.182036	19204	0.182034	0.855556	0.924893
252	CEACAM8_Adipose - Subcutaneous_Adipose - Visceral (Omentum)	C2	BIOCARTA	18	BIOCARTA_ARENRF2_PATHWAY	BIOCARTA_ARENRF2_PATHWAY	19	20	0.95	Down	-0.181879	19204	-0.181876	0.85568	0.924893
253	CEACAM8_Adipose - Subcutaneous_Adipose - Visceral (Omentum)	C2	BIOCARTA	151	BIOCARTA_INTRINSIC_PATHWAY	BIOCARTA_INTRINSIC_PATHWAY	22	23	0.957	Up	0.171596	19204	0.171594	0.863757	0.929078
254	CEACAM8_Adipose - Subcutaneous_Adipose - Visceral (Omentum)	C2	BIOCARTA	240	BIOCARTA_REELIN_PATHWAY	BIOCARTA_REELIN_PATHWAY	7	7	1	Down	-0.155352	19204	-0.15535	0.876546	0.935476
255	CEACAM8_Adipose - Subcutaneous_Adipose - Visceral (Omentum)	C2	BIOCARTA	34	BIOCARTA_BOTULIN_PATHWAY	BIOCARTA_BOTULIN_PATHWAY	5	5	1	Down	-0.146706	19204	-0.146704	0.883366	0.940403
256	CEACAM8_Adipose - Subcutaneous_Adipose - Visceral (Omentum)	C2	BIOCARTA	57	BIOCARTA_CIRCADIAN_PATHWAY	BIOCARTA_CIRCADIAN_PATHWAY	5	6	0.833	Up	0.126772	19204	0.12677	0.899122	0.951657
257	CEACAM8_Adipose - Subcutaneous_Adipose - Visceral (Omentum)	C2	BIOCARTA	38	BIOCARTA_CARDIACEGF_PATHWAY	BIOCARTA_CARDIACEGF_PATHWAY	17	18	0.944	Up	0.115125	19204	0.115123	0.908348	0.956028
258	CEACAM8_Adipose - Subcutaneous_Adipose - Visceral (Omentum)	C2	BIOCARTA	141	BIOCARTA_IL2RB_PATHWAY	BIOCARTA_IL2RB_PATHWAY	36	37	0.973	Down	-0.108646	19204	-0.108644	0.913485	0.958527
259	CEACAM8_Adipose - Subcutaneous_Adipose - Visceral (Omentum)	C2	BIOCARTA	6	BIOCARTA_AGPCR_PATHWAY	BIOCARTA_AGPCR_PATHWAY	10	11	0.909	Down	-0.108511	19204	-0.10851	0.913591	0.958527
260	CEACAM8_Adipose - Subcutaneous_Adipose - Visceral (Omentum)	C2	BIOCARTA	46	BIOCARTA_CD40_PATHWAY	BIOCARTA_CD40_PATHWAY	15	15	1	Down	-0.107418	19204	-0.107416	0.914459	0.958721
261	CEACAM8_Adipose - Subcutaneous_Adipose - Visceral (Omentum)	C2	BIOCARTA	154	BIOCARTA_KERATINOCYTE_PATHWAY	BIOCARTA_KERATINOCYTE_PATHWAY	44	46	0.957	Down	-0.0924964	19204	-0.0924952	0.926305	0.964189
262	CEACAM8_Adipose - Subcutaneous_Adipose - Visceral (Omentum)	C2	BIOCARTA	94	BIOCARTA_ERBB4_PATHWAY	BIOCARTA_ERBB4_PATHWAY	6	7	0.857	Up	0.0920525	19204	0.0920513	0.926657	0.964189
263	CEACAM8_Adipose - Subcutaneous_Adipose - Visceral (Omentum)	C2	BIOCARTA	264	BIOCARTA_TALL1_PATHWAY	BIOCARTA_TALL1_PATHWAY	13	15	0.867	Up	0.08728	19204	0.0872789	0.93045	0.966159
264	CEACAM8_Adipose - Subcutaneous_Adipose - Visceral (Omentum)	C2	BIOCARTA	170	BIOCARTA_MELANOCYTE_PATHWAY	BIOCARTA_MELANOCYTE_PATHWAY	7	7	1	Down	-0.0853917	19204	-0.0853906	0.931951	0.966159
265	CEACAM8_Adipose - Subcutaneous_Adipose - Visceral (Omentum)	C2	BIOCARTA	195	BIOCARTA_NTHI_PATHWAY	BIOCARTA_NTHI_PATHWAY	23	23	1	Up	0.0847735	19204	0.0847724	0.932442	0.966159
266	CEACAM8_Adipose - Subcutaneous_Adipose - Visceral (Omentum)	C2	BIOCARTA	206	BIOCARTA_PDZS_PATHWAY	BIOCARTA_PDZS_PATHWAY	17	18	0.944	Down	-0.0685103	19204	-0.0685094	0.94538	0.972229
267	CEACAM8_Adipose - Subcutaneous_Adipose - Visceral (Omentum)	C2	BIOCARTA	216	BIOCARTA_PLK3_PATHWAY	BIOCARTA_PLK3_PATHWAY	7	8	0.875	Down	-0.0683194	19204	-0.0683185	0.945532	0.972229
268	CEACAM8_Adipose - Subcutaneous_Adipose - Visceral (Omentum)	C2	BIOCARTA	42	BIOCARTA_CB1R_PATHWAY	BIOCARTA_CB1R_PATHWAY	7	7	1	Down	-0.0612616	19204	-0.0612608	0.951152	0.975585
269	CEACAM8_Adipose - Subcutaneous_Adipose - Visceral (Omentum)	C2	BIOCARTA	142	BIOCARTA_IL2_PATHWAY	BIOCARTA_IL2_PATHWAY	21	22	0.955	Down	-0.0493633	19204	-0.0493626	0.96063	0.978343
270	CEACAM8_Adipose - Subcutaneous_Adipose - Visceral (Omentum)	C2	BIOCARTA	203	BIOCARTA_PARKIN_PATHWAY	BIOCARTA_PARKIN_PATHWAY	8	8	1	Up	0.0407199	19204	0.0407194	0.96752	0.982341
271	CEACAM8_Adipose - Subcutaneous_Adipose - Visceral (Omentum)	C2	BIOCARTA	76	BIOCARTA_DREAM_PATHWAY	BIOCARTA_DREAM_PATHWAY	11	13	0.846	Down	-0.0350329	19204	-0.0350324	0.972054	0.985887
272	CEACAM8_Adipose - Subcutaneous_Adipose - Visceral (Omentum)	C2	BIOCARTA	100	BIOCARTA_EXTRINSIC_PATHWAY	BIOCARTA_EXTRINSIC_PATHWAY	13	13	1	Up	0.0226607	19204	0.0226604	0.981921	0.989385
273	CEACAM8_Adipose - Subcutaneous_Adipose - Visceral (Omentum)	C2	BIOCARTA	181	BIOCARTA_MYOSIN_PATHWAY	BIOCARTA_MYOSIN_PATHWAY	11	11	1	Down	-0.0210083	19204	-0.021008	0.983239	0.989653
274	CEACAM8_Adipose - Subcutaneous_Adipose - Visceral (Omentum)	C2	BIOCARTA	105	BIOCARTA_FIBRINOLYSIS_PATHWAY	BIOCARTA_FIBRINOLYSIS_PATHWAY	11	12	0.917	Up	0.0101452	19204	0.0101451	0.991906	0.99551
275	CEACAM8_Adipose - Subcutaneous_Adipose - Visceral (Omentum)	C2	KEGG_MEDICUS	11308	KEGG_MEDICUS_VARIANT_MUTATION_CAUSED_ABERRANT_HTT_TO_26S_PROTEASOME_MEDIATED_PROTEIN_DEGRADATION	KEGG_MEDICUS_VARIANT_MUTATION_CAUSED_ABERRANT_HTT...(11308)	36	36	1	Down	-6.89732	19204	-6.89297	5.46407e-12	6.56486e-09
276	CEACAM8_Adipose - Subcutaneous_Adipose - Visceral (Omentum)	C2	KEGG_MEDICUS	11294	KEGG_MEDICUS_VARIANT_MUTATION_CAUSED_ABERRANT_ABETA_TO_26S_PROTEASOME_MEDIATED_PROTEIN_DEGRADATION	KEGG_MEDICUS_VARIANT_MUTATION_CAUSED_ABERRANT...(11294)	36	36	1	Down	-6.89703	19204	-6.89268	5.47521e-12	6.56486e-09
277	CEACAM8_Adipose - Subcutaneous_Adipose - Visceral (Omentum)	C2	KEGG_MEDICUS	10874	KEGG_MEDICUS_REFERENCE_ANTIGEN_PROCESSING_AND_PRESENTATION_BY_MHC_CLASS_II_MOLECULES	KEGG_MEDICUS_REFERENCE_ANTIGEN_PROCESSING_AND...(10874)	13	15	0.867	Up	6.88084	19204	6.87651	6.13366e-12	6.56486e-09
278	CEACAM8_Adipose - Subcutaneous_Adipose - Visceral (Omentum)	C2	KEGG_MEDICUS	11363	KEGG_MEDICUS_VARIANT_SCRAPIE_CONFORMATION_PRPSC_TO_26S_PROTEASOME_MEDIATED_PROTEIN_DEGRADATION	KEGG_MEDICUS_VARIANT_SCRAPIE_CONFORMATION_PRPSC_TO...(11363)	36	36	1	Down	-6.84418	19204	-6.83992	7.92379e-12	6.56486e-09
279	CEACAM8_Adipose - Subcutaneous_Adipose - Visceral (Omentum)	C2	KEGG_MEDICUS	11322	KEGG_MEDICUS_VARIANT_MUTATION_CAUSED_ABERRANT_SNCA_TO_26S_PROTEASOME_MEDIATED_PROTEIN_DEGRADATION	KEGG_MEDICUS_VARIANT_MUTATION_CAUSED_ABERRANT_SNCA...(11322)	36	36	1	Down	-6.77603	19204	-6.77189	1.27109e-11	8.42479e-09
280	CEACAM8_Adipose - Subcutaneous_Adipose - Visceral (Omentum)	C2	KEGG_MEDICUS	11359	KEGG_MEDICUS_VARIANT_MUTATION_INACTIVATED_VCP_TO_26S_PROTEASOME_MEDIATED_PROTEIN_DEGRADATION	KEGG_MEDICUS_VARIANT_MUTATION_INACTIVATED_VCP_TO...(11359)	40	40	1	Down	-6.72323	19204	-6.71919	1.82738e-11	1.00932e-08
281	CEACAM8_Adipose - Subcutaneous_Adipose - Visceral (Omentum)	C2	KEGG_MEDICUS	11327	KEGG_MEDICUS_VARIANT_MUTATION_CAUSED_ABERRANT_SOD1_TO_26S_PROTEASOME_MEDIATED_PROTEIN_DEGRADATION	KEGG_MEDICUS_VARIANT_MUTATION_CAUSED_ABERRANT_SOD1...(11327)	41	41	1	Down	-6.69503	19204	-6.69104	2.21592e-11	1.04052e-08
282	CEACAM8_Adipose - Subcutaneous_Adipose - Visceral (Omentum)	C2	KEGG_MEDICUS	10859	KEGG_MEDICUS_REFERENCE_26S_PROTEASOME_MEDIATED_PROTEIN_DEGRADATION	KEGG_MEDICUS_REFERENCE_26S_PROTEASOME_MEDIATED...(10859)	39	39	1	Down	-6.59781	19204	-6.59399	4.28164e-11	1.3459e-08
283	CEACAM8_Adipose - Subcutaneous_Adipose - Visceral (Omentum)	C2	KEGG_MEDICUS	11358	KEGG_MEDICUS_VARIANT_MUTATION_INACTIVATED_UBQLN2_TO_26S_PROTEASOME_MEDIATED_PROTEIN_DEGRADATION	KEGG_MEDICUS_VARIANT_MUTATION_INACTIVATED_UBQLN2...(11358)	40	40	1	Down	-6.59149	19204	-6.58768	4.46739e-11	1.3459e-08
284	CEACAM8_Adipose - Subcutaneous_Adipose - Visceral (Omentum)	C2	KEGG_MEDICUS	10825	KEGG_MEDICUS_PATHOGEN_HTLV_1_TAX_TO_NFY_MEDIATED_TRANSCRIPTION	KEGG_MEDICUS_PATHOGEN_HTLV_1_TAX_TO_NFY_MEDIATED_TRANSCRIPTION	13	15	0.867	Up	5.78845	19204	5.78585	7.21458e-09	1.08678e-06
285	CEACAM8_Adipose - Subcutaneous_Adipose - Visceral (Omentum)	C2	KEGG_MEDICUS	10880	KEGG_MEDICUS_REFERENCE_ASSEMBLY_AND_TRAFFICKING_OF_TELOMERASE	KEGG_MEDICUS_REFERENCE_ASSEMBLY_AND_TRAFFICKING_OF_TELOMERASE	17	19	0.895	Down	-4.96429	19204	-4.96263	6.9544e-07	3.27788e-05
286	CEACAM8_Adipose - Subcutaneous_Adipose - Visceral (Omentum)	C2	KEGG_MEDICUS	10943	KEGG_MEDICUS_REFERENCE_COPI_VESICLE_FORMATION	KEGG_MEDICUS_REFERENCE_COPI_VESICLE_FORMATION	23	23	1	Down	-4.60127	19204	-4.59994	4.22612e-06	0.000145889
287	CEACAM8_Adipose - Subcutaneous_Adipose - Visceral (Omentum)	C2	KEGG_MEDICUS	11166	KEGG_MEDICUS_REFERENCE_RTK_PLCG_ITPR_SIGNALING_PATHWAY	KEGG_MEDICUS_REFERENCE_RTK_PLCG_ITPR_SIGNALING_PATHWAY	46	55	0.836	Up	4.24438	19204	4.24333	2.20226e-05	0.000541406
288	CEACAM8_Adipose - Subcutaneous_Adipose - Visceral (Omentum)	C2	KEGG_MEDICUS	11175	KEGG_MEDICUS_REFERENCE_TCR_PLCG_ITPR_SIGNALING_PATHWAY	KEGG_MEDICUS_REFERENCE_TCR_PLCG_ITPR_SIGNALING_PATHWAY	19	19	1	Up	4.12631	19204	4.12535	3.70178e-05	0.000834537
289	CEACAM8_Adipose - Subcutaneous_Adipose - Visceral (Omentum)	C2	KEGG_MEDICUS	11292	KEGG_MEDICUS_VARIANT_MUTATION_ACTIVATED_SMO_TO_HEDGEHOG_SIGNALING_PATHWAY	KEGG_MEDICUS_VARIANT_MUTATION_ACTIVATED_SMO_TO...(11292)	25	29	0.862	Up	3.5693	19204	3.56866	0.000358805	0.00508154
290	CEACAM8_Adipose - Subcutaneous_Adipose - Visceral (Omentum)	C2	KEGG_MEDICUS	11354	KEGG_MEDICUS_VARIANT_MUTATION_INACTIVATED_PTCH1_TO_HEDGEHOG_SIGNALING_PATHWAY	KEGG_MEDICUS_VARIANT_MUTATION_INACTIVATED_PTCH1_TO...(11354)	25	29	0.862	Up	3.5693	19204	3.56866	0.000358805	0.00508154
291	CEACAM8_Adipose - Subcutaneous_Adipose - Visceral (Omentum)	C2	KEGG_MEDICUS	11098	KEGG_MEDICUS_REFERENCE_MITOCHONDRIAL_COMPLEX_UCP1_IN_THERMOGENESIS	KEGG_MEDICUS_REFERENCE_MITOCHONDRIAL_COMPLEX_UCP1...(11098)	61	62	0.984	Down	-3.53612	19204	-3.5355	0.000407004	0.00552791
292	CEACAM8_Adipose - Subcutaneous_Adipose - Visceral (Omentum)	C2	KEGG_MEDICUS	10846	KEGG_MEDICUS_PATHOGEN_SALMONELLA_SOPE_TO_RAC_SIGNALING_PATHWAY	KEGG_MEDICUS_PATHOGEN_SALMONELLA_SOPE_TO_RAC...(10846)	20	20	1	Down	-3.35435	19204	-3.35382	0.000797045	0.00940002
293	CEACAM8_Adipose - Subcutaneous_Adipose - Visceral (Omentum)	C2	KEGG_MEDICUS	11132	KEGG_MEDICUS_REFERENCE_PINK_PARKIN_MEDIATED_AUTOPHAGOSOME_FORMATION	KEGG_MEDICUS_REFERENCE_PINK_PARKIN_MEDIATED...(11132)	17	17	1	Down	-3.34639	19204	-3.34586	0.000820276	0.0096397
294	CEACAM8_Adipose - Subcutaneous_Adipose - Visceral (Omentum)	C2	KEGG_MEDICUS	11144	KEGG_MEDICUS_REFERENCE_RAB7_REGULATED_MICROTUBULE_MINUS_END_DIRECTED_TRANSPORT	KEGG_MEDICUS_REFERENCE_RAB7_REGULATED_MICROTUBULE...(11144)	40	43	0.93	Down	-3.34078	19204	-3.34025	0.000837025	0.00976726
295	CEACAM8_Adipose - Subcutaneous_Adipose - Visceral (Omentum)	C2	KEGG_MEDICUS	10823	KEGG_MEDICUS_PATHOGEN_HTLV_1_P12_TO_ANTIGEN_PROCESSING_AND_PRESENTATION_BY_MHC_CLASS_I_MOLECULES	KEGG_MEDICUS_PATHOGEN_HTLV_1_P12_TO_ANTIGEN...(10823)	7	7	1	Up	3.30385	19204	3.30334	0.000955408	0.0108062
296	CEACAM8_Adipose - Subcutaneous_Adipose - Visceral (Omentum)	C2	KEGG_MEDICUS	11116	KEGG_MEDICUS_REFERENCE_N_GLYCAN_PRECURSOR_BIOSYNTHESIS_ALG6_TO_OST	KEGG_MEDICUS_REFERENCE_N_GLYCAN_PRECURSOR...(11116)	11	11	1	Down	-3.26771	19204	-3.26722	0.00108611	0.0118791
297	CEACAM8_Adipose - Subcutaneous_Adipose - Visceral (Omentum)	C2	KEGG_MEDICUS	11023	KEGG_MEDICUS_REFERENCE_HEDGEHOG_SIGNALING_PATHWAY	KEGG_MEDICUS_REFERENCE_HEDGEHOG_SIGNALING_PATHWAY	13	14	0.929	Up	3.15145	19204	3.151	0.00162714	0.015795
298	CEACAM8_Adipose - Subcutaneous_Adipose - Visceral (Omentum)	C2	KEGG_MEDICUS	11261	KEGG_MEDICUS_VARIANT_EWSR1_WT1_FUSION_TO_TRANSCRIPTIONAL_ACTIVATION	KEGG_MEDICUS_VARIANT_EWSR1_WT1_FUSION_TO...(11261)	6	6	1	Up	3.14955	19204	3.1491	0.00163773	0.0158235
299	CEACAM8_Adipose - Subcutaneous_Adipose - Visceral (Omentum)	C2	KEGG_MEDICUS	11062	KEGG_MEDICUS_REFERENCE_KINETOCHORE_FIBER_ORGANIZATION	KEGG_MEDICUS_REFERENCE_KINETOCHORE_FIBER_ORGANIZATION	20	23	0.87	Down	-3.11699	19204	-3.11655	0.00182979	0.0171782
300	CEACAM8_Adipose - Subcutaneous_Adipose - Visceral (Omentum)	C2	KEGG_MEDICUS	10909	KEGG_MEDICUS_REFERENCE_BMP_SIGNALING_PATHWAY_BMP_ANTAGONIST	KEGG_MEDICUS_REFERENCE_BMP_SIGNALING_PATHWAY_BMP_ANTAGONIST	15	15	1	Up	3.07022	19204	3.0698	0.00214202	0.0195284
301	CEACAM8_Adipose - Subcutaneous_Adipose - Visceral (Omentum)	C2	KEGG_MEDICUS	11053	KEGG_MEDICUS_REFERENCE_ISOLEUCINE_DEGRADATION	KEGG_MEDICUS_REFERENCE_ISOLEUCINE_DEGRADATION	10	10	1	Down	-3.04092	19204	-3.04051	0.00236175	0.0207059
302	CEACAM8_Adipose - Subcutaneous_Adipose - Visceral (Omentum)	C2	KEGG_MEDICUS	10879	KEGG_MEDICUS_REFERENCE_ARNO_ARF_ACTB_G_SIGNALING_PATHWAY	KEGG_MEDICUS_REFERENCE_ARNO_ARF_ACTB_G_SIGNALING_PATHWAY	25	25	1	Down	-3.03247	19204	-3.03206	0.00242888	0.0212383
303	CEACAM8_Adipose - Subcutaneous_Adipose - Visceral (Omentum)	C2	KEGG_MEDICUS	11176	KEGG_MEDICUS_REFERENCE_TELOMERE_ELONGATION	KEGG_MEDICUS_REFERENCE_TELOMERE_ELONGATION	17	19	0.895	Down	-3.00935	19204	-3.00896	0.00262144	0.0222755
304	CEACAM8_Adipose - Subcutaneous_Adipose - Visceral (Omentum)	C2	KEGG_MEDICUS	10855	KEGG_MEDICUS_PATHOGEN_SHIGELLA_IPGD_TO_ARNO_ARF_ACTB_G_SIGNALING_PATHWAY	KEGG_MEDICUS_PATHOGEN_SHIGELLA_IPGD_TO_ARNO_ARF...(10855)	29	29	1	Down	-3.00719	19204	-3.0068	0.00264014	0.022377
305	CEACAM8_Adipose - Subcutaneous_Adipose - Visceral (Omentum)	C2	KEGG_MEDICUS	10831	KEGG_MEDICUS_PATHOGEN_KSHV_MIR1_2_TO_ANTIGEN_PROCESSING_AND_PRESENTATION_BY_MHC_CLASS_I_MOLECULES	KEGG_MEDICUS_PATHOGEN_KSHV_MIR1_2_TO_ANTIGEN...(10831)	6	6	1	Up	2.99785	19204	2.99746	0.00272242	0.0228988
306	CEACAM8_Adipose - Subcutaneous_Adipose - Visceral (Omentum)	C2	KEGG_MEDICUS	11113	KEGG_MEDICUS_REFERENCE_NUCLEAR_EXPORT_OF_MRNA	KEGG_MEDICUS_REFERENCE_NUCLEAR_EXPORT_OF_MRNA	30	30	1	Down	-2.98479	19204	-2.9844	0.00284134	0.0235405
307	CEACAM8_Adipose - Subcutaneous_Adipose - Visceral (Omentum)	C2	KEGG_MEDICUS	11206	KEGG_MEDICUS_REFERENCE_TSH_DUOX2_TG_SIGNALING_PATHWAY	KEGG_MEDICUS_REFERENCE_TSH_DUOX2_TG_SIGNALING_PATHWAY	11	12	0.917	Up	2.98313	19204	2.98275	0.00285674	0.0235503
308	CEACAM8_Adipose - Subcutaneous_Adipose - Visceral (Omentum)	C2	KEGG_MEDICUS	11342	KEGG_MEDICUS_VARIANT_MUTATION_INACTIVATED_OPTN_TO_PINK_PARKIN_MEDIATED_AUTOPHAGOSOME_FORMATION	KEGG_MEDICUS_VARIANT_MUTATION_INACTIVATED_OPTN_TO...(11342)	9	9	1	Down	-2.96947	19204	-2.96909	0.00298687	0.0241426
309	CEACAM8_Adipose - Subcutaneous_Adipose - Visceral (Omentum)	C2	KEGG_MEDICUS	10934	KEGG_MEDICUS_REFERENCE_CITRATE_CYCLE_FIRST_CARBON_OXIDATION	KEGG_MEDICUS_REFERENCE_CITRATE_CYCLE_FIRST_CARBON_OXIDATION	9	9	1	Down	-2.96793	19204	-2.96755	0.00300182	0.0242045
310	CEACAM8_Adipose - Subcutaneous_Adipose - Visceral (Omentum)	C2	KEGG_MEDICUS	10942	KEGG_MEDICUS_REFERENCE_COPII_VESICLE_FORMATION	KEGG_MEDICUS_REFERENCE_COPII_VESICLE_FORMATION	12	12	1	Down	-2.93825	19204	-2.93788	0.00330463	0.0261999
311	CEACAM8_Adipose - Subcutaneous_Adipose - Visceral (Omentum)	C2	KEGG_MEDICUS	11022	KEGG_MEDICUS_REFERENCE_GPI_ANCHOR_BIOSYNTHESIS	KEGG_MEDICUS_REFERENCE_GPI_ANCHOR_BIOSYNTHESIS	23	24	0.958	Down	-2.93739	19204	-2.93702	0.00331378	0.0262097
312	CEACAM8_Adipose - Subcutaneous_Adipose - Visceral (Omentum)	C2	KEGG_MEDICUS	11024	KEGG_MEDICUS_REFERENCE_HEDGEHOG_SIGNALING_PATHWAY_HH_LIGAND_SECRETION	KEGG_MEDICUS_REFERENCE_HEDGEHOG_SIGNALING_PATHWAY...(11024)	5	6	0.833	Up	2.86349	19204	2.86315	0.00419453	0.0305509
313	CEACAM8_Adipose - Subcutaneous_Adipose - Visceral (Omentum)	C2	KEGG_MEDICUS	10854	KEGG_MEDICUS_PATHOGEN_SHIGELLA_IPAC_TO_ACTIN_SIGNALING_PATHWAY	KEGG_MEDICUS_PATHOGEN_SHIGELLA_IPAC_TO_ACTIN...(10854)	13	13	1	Down	-2.84966	19204	-2.84932	0.00438124	0.0313683
314	CEACAM8_Adipose - Subcutaneous_Adipose - Visceral (Omentum)	C2	KEGG_MEDICUS	10787	KEGG_MEDICUS_PATHOGEN_ESCHERICHIA_ESPT_TO_RAC_SIGNALING_PATHWAY	KEGG_MEDICUS_PATHOGEN_ESCHERICHIA_ESPT_TO_RAC...(10787)	14	14	1	Down	-2.83175	19204	-2.83142	0.00463416	0.0329563
315	CEACAM8_Adipose - Subcutaneous_Adipose - Visceral (Omentum)	C2	KEGG_MEDICUS	11017	KEGG_MEDICUS_REFERENCE_GLYCOLYSIS	KEGG_MEDICUS_REFERENCE_GLYCOLYSIS	21	25	0.84	Down	-2.82994	19204	-2.82961	0.00466046	0.0330401
316	CEACAM8_Adipose - Subcutaneous_Adipose - Visceral (Omentum)	C2	KEGG_MEDICUS	10878	KEGG_MEDICUS_REFERENCE_ARL8_REGULATED_MICROTUBULE_PLUS_END_DIRECTED_TRANSPORT	KEGG_MEDICUS_REFERENCE_ARL8_REGULATED_MICROTUBULE...(10878)	32	35	0.914	Down	-2.80153	19204	-2.80121	0.00509118	0.0348599
317	CEACAM8_Adipose - Subcutaneous_Adipose - Visceral (Omentum)	C2	KEGG_MEDICUS	11011	KEGG_MEDICUS_REFERENCE_GLOBAL_GENOME_NER	KEGG_MEDICUS_REFERENCE_GLOBAL_GENOME_NER	18	18	1	Down	-2.79476	19204	-2.79444	0.00519897	0.0353786
318	CEACAM8_Adipose - Subcutaneous_Adipose - Visceral (Omentum)	C2	KEGG_MEDICUS	10788	KEGG_MEDICUS_PATHOGEN_ESCHERICHIA_MAP_TO_CDC42_SIGNALING_PATHWAY	KEGG_MEDICUS_PATHOGEN_ESCHERICHIA_MAP_TO_CDC42...(10788)	13	13	1	Down	-2.77513	19204	-2.77481	0.00552335	0.0371015
319	CEACAM8_Adipose - Subcutaneous_Adipose - Visceral (Omentum)	C2	KEGG_MEDICUS	10843	KEGG_MEDICUS_PATHOGEN_SALMONELLA_SOPB_TO_ARNO_ARF_ACTB_G_SIGNALING_PATHWAY	KEGG_MEDICUS_PATHOGEN_SALMONELLA_SOPB_TO_ARNO_ARF...(10843)	30	30	1	Down	-2.76852	19204	-2.76821	0.00563649	0.0372841
320	CEACAM8_Adipose - Subcutaneous_Adipose - Visceral (Omentum)	C2	KEGG_MEDICUS	10935	KEGG_MEDICUS_REFERENCE_CITRATE_CYCLE_SECOND_CARBON_OXIDATION_2	KEGG_MEDICUS_REFERENCE_CITRATE_CYCLE_SECOND_CARBON_OXIDATION_2	10	10	1	Down	-2.75136	19204	-2.75106	0.00594034	0.0384436
321	CEACAM8_Adipose - Subcutaneous_Adipose - Visceral (Omentum)	C2	KEGG_MEDICUS	10969	KEGG_MEDICUS_REFERENCE_DYNEIN_RECRUITMENT_TO_THE_KINETOCHORE	KEGG_MEDICUS_REFERENCE_DYNEIN_RECRUITMENT_TO_THE_KINETOCHORE	30	30	1	Down	-2.74383	19204	-2.74353	0.00607834	0.0389716
322	CEACAM8_Adipose - Subcutaneous_Adipose - Visceral (Omentum)	C2	KEGG_MEDICUS	11095	KEGG_MEDICUS_REFERENCE_MICROTUBULE_NUCLEATION	KEGG_MEDICUS_REFERENCE_MICROTUBULE_NUCLEATION	25	28	0.893	Down	-2.73567	19204	-2.73537	0.00623109	0.0397815
323	CEACAM8_Adipose - Subcutaneous_Adipose - Visceral (Omentum)	C2	KEGG_MEDICUS	11080	KEGG_MEDICUS_REFERENCE_LYSOSOMAL_CA2_RELEASE	KEGG_MEDICUS_REFERENCE_LYSOSOMAL_CA2_RELEASE	9	10	0.9	Down	-2.69237	19204	-2.69208	0.00710085	0.0441505
324	CEACAM8_Adipose - Subcutaneous_Adipose - Visceral (Omentum)	C2	KEGG_MEDICUS	10944	KEGG_MEDICUS_REFERENCE_CORE_NER_REACTION	KEGG_MEDICUS_REFERENCE_CORE_NER_REACTION	28	29	0.966	Down	-2.69105	19204	-2.69076	0.00712889	0.0442241
325	CEACAM8_Adipose - Subcutaneous_Adipose - Visceral (Omentum)	C2	KEGG_MEDICUS	10803	KEGG_MEDICUS_PATHOGEN_HCV_CORE_TO_ERK_SIGNALING_PATHWAY	KEGG_MEDICUS_PATHOGEN_HCV_CORE_TO_ERK_SIGNALING_PATHWAY	13	13	1	Down	-2.69056	19204	-2.69027	0.00713938	0.0442241
326	CEACAM8_Adipose - Subcutaneous_Adipose - Visceral (Omentum)	C2	KEGG_MEDICUS	11122	KEGG_MEDICUS_REFERENCE_ORIGIN_UNWINDING_AND_ELONGATION	KEGG_MEDICUS_REFERENCE_ORIGIN_UNWINDING_AND_ELONGATION	30	30	1	Down	-2.68386	19204	-2.68358	0.00728391	0.0448678
327	CEACAM8_Adipose - Subcutaneous_Adipose - Visceral (Omentum)	C2	KEGG_MEDICUS	11221	KEGG_MEDICUS_REFERENCE_WNT_SIGNALING_MODULATION_WNT_INHIBITOR	KEGG_MEDICUS_REFERENCE_WNT_SIGNALING_MODULATION_WNT_INHIBITOR	23	28	0.821	Up	2.68305	19204	2.68277	0.00730161	0.0448934
328	CEACAM8_Adipose - Subcutaneous_Adipose - Visceral (Omentum)	C2	KEGG_MEDICUS	11025	KEGG_MEDICUS_REFERENCE_HEDGEHOG_SIGNALING_PATHWAY_PTCH_CORECEPTOR	KEGG_MEDICUS_REFERENCE_HEDGEHOG_SIGNALING_PATHWAY...(11025)	8	9	0.889	Up	2.68035	19204	2.68007	0.00736078	0.0451122
329	CEACAM8_Adipose - Subcutaneous_Adipose - Visceral (Omentum)	C2	KEGG_MEDICUS	11305	KEGG_MEDICUS_VARIANT_MUTATION_CAUSED_ABERRANT_ABETA_TO_VGCC_CA2_APOPTOTIC_PATHWAY_N01006	KEGG_MEDICUS_VARIANT_MUTATION_CAUSED_ABERRANT...(11305)	9	10	0.9	Down	-2.67972	19204	-2.67943	0.00737476	0.0451122
330	CEACAM8_Adipose - Subcutaneous_Adipose - Visceral (Omentum)	C2	KEGG_MEDICUS	11200	KEGG_MEDICUS_REFERENCE_TRANSCRIPTION_COUPLED_NER	KEGG_MEDICUS_REFERENCE_TRANSCRIPTION_COUPLED_NER	31	31	1	Down	-2.65191	19204	-2.65163	0.00801047	0.0477459
331	CEACAM8_Adipose - Subcutaneous_Adipose - Visceral (Omentum)	C2	KEGG_MEDICUS	10971	KEGG_MEDICUS_REFERENCE_EARLY_ENDOSOMAL_FUSION	KEGG_MEDICUS_REFERENCE_EARLY_ENDOSOMAL_FUSION	8	8	1	Down	-2.64943	19204	-2.64915	0.00806941	0.0479247
332	CEACAM8_Adipose - Subcutaneous_Adipose - Visceral (Omentum)	C2	KEGG_MEDICUS	11109	KEGG_MEDICUS_REFERENCE_NOTCH_MESP2_SIGNALING	KEGG_MEDICUS_REFERENCE_NOTCH_MESP2_SIGNALING	5	6	0.833	Up	2.5822	19204	2.58195	0.00982447	0.0558174
333	CEACAM8_Adipose - Subcutaneous_Adipose - Visceral (Omentum)	C2	KEGG_MEDICUS	11021	KEGG_MEDICUS_REFERENCE_GPCR_PLCB_ITPR_SIGNALING_PATHWAY	KEGG_MEDICUS_REFERENCE_GPCR_PLCB_ITPR_SIGNALING_PATHWAY	42	50	0.84	Up	2.5643	19204	2.56405	0.010346	0.057886
334	CEACAM8_Adipose - Subcutaneous_Adipose - Visceral (Omentum)	C2	KEGG_MEDICUS	11343	KEGG_MEDICUS_VARIANT_MUTATION_INACTIVATED_P62_TO_PINK_PARKIN_MEDIATED_AUTOPHAGOSOME_FORMATION	KEGG_MEDICUS_VARIANT_MUTATION_INACTIVATED_P62_TO...(11343)	13	13	1	Down	-2.5639	19204	-2.56364	0.010358	0.057886
335	CEACAM8_Adipose - Subcutaneous_Adipose - Visceral (Omentum)	C2	KEGG_MEDICUS	10812	KEGG_MEDICUS_PATHOGEN_HIV_VPR_TAT_TO_TNF_JNK_SIGNALING_PATHWAY	KEGG_MEDICUS_PATHOGEN_HIV_VPR_TAT_TO_TNF_JNK...(10812)	5	5	1	Up	2.5103	19204	2.51006	0.0120711	0.0643144
336	CEACAM8_Adipose - Subcutaneous_Adipose - Visceral (Omentum)	C2	KEGG_MEDICUS	10931	KEGG_MEDICUS_REFERENCE_CHOLESTEROL_BIOSYNTHESIS	KEGG_MEDICUS_REFERENCE_CHOLESTEROL_BIOSYNTHESIS	13	13	1	Down	-2.48005	19204	-2.47982	0.0131448	0.069036
337	CEACAM8_Adipose - Subcutaneous_Adipose - Visceral (Omentum)	C2	KEGG_MEDICUS	11000	KEGG_MEDICUS_REFERENCE_FLCN_MTORC1_SIGNALING_PATHWAY	KEGG_MEDICUS_REFERENCE_FLCN_MTORC1_SIGNALING_PATHWAY	14	14	1	Down	-2.47715	19204	-2.47692	0.0132522	0.0693805
338	CEACAM8_Adipose - Subcutaneous_Adipose - Visceral (Omentum)	C2	KEGG_MEDICUS	11296	KEGG_MEDICUS_VARIANT_MUTATION_CAUSED_ABERRANT_ABETA_TO_ANTEROGRADE_AXONAL_TRANSPORT	KEGG_MEDICUS_VARIANT_MUTATION_CAUSED_ABERRANT...(11296)	21	24	0.875	Down	-2.4551	19204	-2.45487	0.0140934	0.0726369
339	CEACAM8_Adipose - Subcutaneous_Adipose - Visceral (Omentum)	C2	KEGG_MEDICUS	11174	KEGG_MEDICUS_REFERENCE_TBK1_MEDIATED_AUTOPHAGOSOME_FORMATION	KEGG_MEDICUS_REFERENCE_TBK1_MEDIATED_AUTOPHAGOSOME_FORMATION	10	10	1	Down	-2.44768	19204	-2.44745	0.014387	0.0734498
340	CEACAM8_Adipose - Subcutaneous_Adipose - Visceral (Omentum)	C2	KEGG_MEDICUS	10774	KEGG_MEDICUS_ENV_FACTOR_ZN_TO_ANTEROGRADE_AXONAL_TRANSPORT	KEGG_MEDICUS_ENV_FACTOR_ZN_TO_ANTEROGRADE_AXONAL_TRANSPORT	16	19	0.842	Down	-2.44719	19204	-2.44697	0.0144063	0.0734498
341	CEACAM8_Adipose - Subcutaneous_Adipose - Visceral (Omentum)	C2	KEGG_MEDICUS	10785	KEGG_MEDICUS_PATHOGEN_ESCHERICHIA_EAE_TIR_TO_ACTIN_SIGNALING_PATHWAY	KEGG_MEDICUS_PATHOGEN_ESCHERICHIA_EAE_TIR_TO_ACTIN...(10785)	17	17	1	Down	-2.43735	19204	-2.43713	0.0148044	0.075018
342	CEACAM8_Adipose - Subcutaneous_Adipose - Visceral (Omentum)	C2	KEGG_MEDICUS	10965	KEGG_MEDICUS_REFERENCE_DNA_REPLICATION_TERMINATION	KEGG_MEDICUS_REFERENCE_DNA_REPLICATION_TERMINATION	21	21	1	Down	-2.42617	19204	-2.42595	0.0152683	0.0765492
343	CEACAM8_Adipose - Subcutaneous_Adipose - Visceral (Omentum)	C2	KEGG_MEDICUS	11307	KEGG_MEDICUS_VARIANT_MUTATION_CAUSED_ABERRANT_DCTN1_TO_RETROGRADE_AXONAL_TRANSPORT	KEGG_MEDICUS_VARIANT_MUTATION_CAUSED_ABERRANT...(11307)	15	18	0.833	Down	-2.40657	19204	-2.40636	0.0161123	0.0798151
344	CEACAM8_Adipose - Subcutaneous_Adipose - Visceral (Omentum)	C2	KEGG_MEDICUS	11152	KEGG_MEDICUS_REFERENCE_REGULATION_OF_GF_RTK_RAS_ERK_SIGNALING_MRAS_SHOC2_PP1_HOLOPHOSPHATASE	KEGG_MEDICUS_REFERENCE_REGULATION_OF_GF_RTK_RAS...(11152)	8	8	1	Down	-2.40477	19204	-2.40456	0.0161919	0.0800294
345	CEACAM8_Adipose - Subcutaneous_Adipose - Visceral (Omentum)	C2	KEGG_MEDICUS	11091	KEGG_MEDICUS_REFERENCE_MGLUR1_TRPC3_SIGNALING_PATHWAY	KEGG_MEDICUS_REFERENCE_MGLUR1_TRPC3_SIGNALING_PATHWAY	13	13	1	Up	2.39532	19204	2.39511	0.0166155	0.0814555
346	CEACAM8_Adipose - Subcutaneous_Adipose - Visceral (Omentum)	C2	KEGG_MEDICUS	11140	KEGG_MEDICUS_REFERENCE_PROMOTION_OF_MICROTUBULE_GROWTH	KEGG_MEDICUS_REFERENCE_PROMOTION_OF_MICROTUBULE_GROWTH	19	22	0.864	Down	-2.37956	19204	-2.37936	0.0173428	0.0837816
347	CEACAM8_Adipose - Subcutaneous_Adipose - Visceral (Omentum)	C2	KEGG_MEDICUS	11102	KEGG_MEDICUS_REFERENCE_NAD_BIOSYNTHESIS	KEGG_MEDICUS_REFERENCE_NAD_BIOSYNTHESIS	10	12	0.833	Up	2.36694	19204	2.36674	0.0179455	0.0859412
348	CEACAM8_Adipose - Subcutaneous_Adipose - Visceral (Omentum)	C2	KEGG_MEDICUS	11076	KEGG_MEDICUS_REFERENCE_LONG_PATCH_BER	KEGG_MEDICUS_REFERENCE_LONG_PATCH_BER	17	17	1	Down	-2.35587	19204	-2.35567	0.0184894	0.0881637
349	CEACAM8_Adipose - Subcutaneous_Adipose - Visceral (Omentum)	C2	KEGG_MEDICUS	10790	KEGG_MEDICUS_PATHOGEN_HBV_HBX_TO_RAS_ERK_SIGNALING_PATHWAY	KEGG_MEDICUS_PATHOGEN_HBV_HBX_TO_RAS_ERK_SIGNALING_PATHWAY	15	15	1	Down	-2.33567	19204	-2.33547	0.0195189	0.0914445
350	CEACAM8_Adipose - Subcutaneous_Adipose - Visceral (Omentum)	C2	KEGG_MEDICUS	11096	KEGG_MEDICUS_REFERENCE_MICROTUBULE_RHOA_SIGNALING_PATHWAY	KEGG_MEDICUS_REFERENCE_MICROTUBULE_RHOA_SIGNALING_PATHWAY	18	21	0.857	Down	-2.32978	19204	-2.32958	0.0198281	0.0925034
351	CEACAM8_Adipose - Subcutaneous_Adipose - Visceral (Omentum)	C2	KEGG_MEDICUS	10919	KEGG_MEDICUS_REFERENCE_CA2_PYK2_RAS_ERK_SIGNALING_PATHWAY	KEGG_MEDICUS_REFERENCE_CA2_PYK2_RAS_ERK_SIGNALING_PATHWAY	15	15	1	Down	-2.32833	19204	-2.32814	0.0199047	0.0926465
352	CEACAM8_Adipose - Subcutaneous_Adipose - Visceral (Omentum)	C2	KEGG_MEDICUS	10851	KEGG_MEDICUS_PATHOGEN_SHIGELLA_FIMA_TO_CROSSTALK_BETWEEN_EXTRINSIC_AND_INTRINSIC_APOPTOTIC_PATHWAYS	KEGG_MEDICUS_PATHOGEN_SHIGELLA_FIMA_TO_CROSSTALK...(10851)	6	6	1	Down	-2.32488	19204	-2.32469	0.0200886	0.0929977
353	CEACAM8_Adipose - Subcutaneous_Adipose - Visceral (Omentum)	C2	KEGG_MEDICUS	10972	KEGG_MEDICUS_REFERENCE_EGF_EGFR_ACTIN_SIGNALING_PATHWAY	KEGG_MEDICUS_REFERENCE_EGF_EGFR_ACTIN_SIGNALING_PATHWAY	21	21	1	Down	-2.31172	19204	-2.31153	0.0208034	0.0957536
354	CEACAM8_Adipose - Subcutaneous_Adipose - Visceral (Omentum)	C2	KEGG_MEDICUS	11006	KEGG_MEDICUS_REFERENCE_GF_RTK_PI3K_SIGNALING_PATHWAY	KEGG_MEDICUS_REFERENCE_GF_RTK_PI3K_SIGNALING_PATHWAY	73	83	0.88	Up	2.29321	19204	2.29302	0.0218466	0.0993138
355	CEACAM8_Adipose - Subcutaneous_Adipose - Visceral (Omentum)	C2	KEGG_MEDICUS	10786	KEGG_MEDICUS_PATHOGEN_ESCHERICHIA_ESPG_TO_MICROTUBULE_RHOA_SIGNALING_PATHWAY	KEGG_MEDICUS_PATHOGEN_ESCHERICHIA_ESPG_TO...(10786)	14	17	0.824	Down	-2.28771	19204	-2.28753	0.0221652	0.100212
356	CEACAM8_Adipose - Subcutaneous_Adipose - Visceral (Omentum)	C2	KEGG_MEDICUS	10898	KEGG_MEDICUS_REFERENCE_BETA_OXIDATION	KEGG_MEDICUS_REFERENCE_BETA_OXIDATION	11	11	1	Down	-2.27847	19204	-2.27829	0.0227093	0.101976
357	CEACAM8_Adipose - Subcutaneous_Adipose - Visceral (Omentum)	C2	KEGG_MEDICUS	11097	KEGG_MEDICUS_REFERENCE_MISMATCH_REPAIR	KEGG_MEDICUS_REFERENCE_MISMATCH_REPAIR	26	26	1	Down	-2.27178	19204	-2.2716	0.0231106	0.103237
358	CEACAM8_Adipose - Subcutaneous_Adipose - Visceral (Omentum)	C2	KEGG_MEDICUS	11111	KEGG_MEDICUS_REFERENCE_NOTCH_SIGNALING_PATHWAY	KEGG_MEDICUS_REFERENCE_NOTCH_SIGNALING_PATHWAY	13	13	1	Up	2.26493	19204	2.26475	0.0235282	0.104802
359	CEACAM8_Adipose - Subcutaneous_Adipose - Visceral (Omentum)	C2	KEGG_MEDICUS	11360	KEGG_MEDICUS_VARIANT_NOTCH_OVEREXPRESSION_TO_NOTCH_SIGNALING_PATHWAY	KEGG_MEDICUS_VARIANT_NOTCH_OVEREXPRESSION_TO_NOTCH...(11360)	16	16	1	Up	2.26054	19204	2.26036	0.0237987	0.105581
360	CEACAM8_Adipose - Subcutaneous_Adipose - Visceral (Omentum)	C2	KEGG_MEDICUS	10760	KEGG_MEDICUS_ENV_FACTOR_IRON_TO_ANTEROGRADE_AXONAL_TRANSPORT	KEGG_MEDICUS_ENV_FACTOR_IRON_TO_ANTEROGRADE_AXONAL_TRANSPORT	16	19	0.842	Down	-2.25532	19204	-2.25514	0.0241247	0.106626
361	CEACAM8_Adipose - Subcutaneous_Adipose - Visceral (Omentum)	C2	KEGG_MEDICUS	11090	KEGG_MEDICUS_REFERENCE_MEVALONATE_PATHWAY	KEGG_MEDICUS_REFERENCE_MEVALONATE_PATHWAY	11	12	0.917	Down	-2.25419	19204	-2.25401	0.0241954	0.106626
362	CEACAM8_Adipose - Subcutaneous_Adipose - Visceral (Omentum)	C2	KEGG_MEDICUS	10887	KEGG_MEDICUS_REFERENCE_AUTOPHAGY_VESICLE_NUCLEATION_ELONGATION_MATURATION_MTORC1_PI3KC3_C1	KEGG_MEDICUS_REFERENCE_AUTOPHAGY_VESICLE...(10887)	16	16	1	Down	-2.22999	19204	-2.22981	0.0257598	0.110294
363	CEACAM8_Adipose - Subcutaneous_Adipose - Visceral (Omentum)	C2	KEGG_MEDICUS	11103	KEGG_MEDICUS_REFERENCE_NLRP3_INFLAMMASOME_SIGNALING_PATHWAY	KEGG_MEDICUS_REFERENCE_NLRP3_INFLAMMASOME...(11103)	6	6	1	Up	2.22362	19204	2.22345	0.0261857	0.111406
364	CEACAM8_Adipose - Subcutaneous_Adipose - Visceral (Omentum)	C2	KEGG_MEDICUS	11107	KEGG_MEDICUS_REFERENCE_NON_HOMOLOGOUS_END_JOINING	KEGG_MEDICUS_REFERENCE_NON_HOMOLOGOUS_END_JOINING	12	13	0.923	Down	-2.22068	19204	-2.22051	0.0263841	0.112099
365	CEACAM8_Adipose - Subcutaneous_Adipose - Visceral (Omentum)	C2	KEGG_MEDICUS	11032	KEGG_MEDICUS_REFERENCE_HOMOLOGOUS_RECOMBINATION	KEGG_MEDICUS_REFERENCE_HOMOLOGOUS_RECOMBINATION	32	33	0.97	Down	-2.21833	19204	-2.21816	0.0265437	0.112632
366	CEACAM8_Adipose - Subcutaneous_Adipose - Visceral (Omentum)	C2	KEGG_MEDICUS	10814	KEGG_MEDICUS_PATHOGEN_HPV_E5_TO_ANTIGEN_PROCESSING_AND_PRESENTATION_BY_MHC_CLASS_I_MOLECULES	KEGG_MEDICUS_PATHOGEN_HPV_E5_TO_ANTIGEN_PROCESSING...(10814)	7	7	1	Up	2.21021	19204	2.21004	0.0271027	0.114167
367	CEACAM8_Adipose - Subcutaneous_Adipose - Visceral (Omentum)	C2	KEGG_MEDICUS	11350	KEGG_MEDICUS_VARIANT_MUTATION_INACTIVATED_PRKCG_TO_MGLUR1_TRPC3_SIGNALING_PATHWAY	KEGG_MEDICUS_VARIANT_MUTATION_INACTIVATED_PRKCG_TO...(11350)	11	11	1	Up	2.20863	19204	2.20846	0.027212	0.114167
368	CEACAM8_Adipose - Subcutaneous_Adipose - Visceral (Omentum)	C2	KEGG_MEDICUS	11173	KEGG_MEDICUS_REFERENCE_TAC3_TACR3_PLC_PKC_SIGNALING_PATHWAY	KEGG_MEDICUS_REFERENCE_TAC3_TACR3_PLC_PKC...(11173)	8	10	0.8	Up	2.20858	19204	2.20842	0.0272153	0.114167
369	CEACAM8_Adipose - Subcutaneous_Adipose - Visceral (Omentum)	C2	KEGG_MEDICUS	10875	KEGG_MEDICUS_REFERENCE_ANTIGEN_PROCESSING_AND_PRESENTATION_BY_MHC_CLASS_I_MOLECULES	KEGG_MEDICUS_REFERENCE_ANTIGEN_PROCESSING_AND...(10875)	12	12	1	Up	2.19797	19204	2.1978	0.0279634	0.1163
370	CEACAM8_Adipose - Subcutaneous_Adipose - Visceral (Omentum)	C2	KEGG_MEDICUS	11061	KEGG_MEDICUS_REFERENCE_KERATAN_SULFATE_DEGRADATION	KEGG_MEDICUS_REFERENCE_KERATAN_SULFATE_DEGRADATION	5	5	1	Down	-2.19347	19204	-2.1933	0.0282854	0.117172
371	CEACAM8_Adipose - Subcutaneous_Adipose - Visceral (Omentum)	C2	KEGG_MEDICUS	11270	KEGG_MEDICUS_VARIANT_MET_OVEREXPRESSION_TO_RAS_ERK_SIGNALING_PATHWAY	KEGG_MEDICUS_VARIANT_MET_OVEREXPRESSION_TO_RAS_ERK...(11270)	14	14	1	Down	-2.18258	19204	-2.18242	0.0290789	0.119267
372	CEACAM8_Adipose - Subcutaneous_Adipose - Visceral (Omentum)	C2	KEGG_MEDICUS	10840	KEGG_MEDICUS_PATHOGEN_SALMONELLA_SIFA_TO_MICROTUBULE_PLUS_END_DIRECTED_TRANSPORT	KEGG_MEDICUS_PATHOGEN_SALMONELLA_SIFA_TO...(10840)	22	25	0.88	Down	-2.17791	19204	-2.17774	0.0294251	0.120092
373	CEACAM8_Adipose - Subcutaneous_Adipose - Visceral (Omentum)	C2	KEGG_MEDICUS	10775	KEGG_MEDICUS_PATHOGEN_ARSENIC_TO_ELECTRON_TRANSFER_IN_COMPLEX_II	KEGG_MEDICUS_PATHOGEN_ARSENIC_TO_ELECTRON_TRANSFER_IN_COMPLEX_II	6	6	1	Down	-2.16373	19204	-2.16357	0.0304975	0.123254
374	CEACAM8_Adipose - Subcutaneous_Adipose - Visceral (Omentum)	C2	KEGG_MEDICUS	11288	KEGG_MEDICUS_VARIANT_MUTATION_ACTIVATED_MET_TO_RAS_ERK_SIGNALING_PATHWAY	KEGG_MEDICUS_VARIANT_MUTATION_ACTIVATED_MET_TO_RAS...(11288)	15	15	1	Down	-2.14874	19204	-2.14859	0.0316671	0.126754
375	CEACAM8_Adipose - Subcutaneous_Adipose - Visceral (Omentum)	C2	KEGG_MEDICUS	10910	KEGG_MEDICUS_REFERENCE_BRANCHING_MICROTUBULE_NUCLEATION	KEGG_MEDICUS_REFERENCE_BRANCHING_MICROTUBULE_NUCLEATION	30	33	0.909	Down	-2.14192	19204	-2.14177	0.0322122	0.128153
376	CEACAM8_Adipose - Subcutaneous_Adipose - Visceral (Omentum)	C2	KEGG_MEDICUS	10882	KEGG_MEDICUS_REFERENCE_ATR_SIGNALING	KEGG_MEDICUS_REFERENCE_ATR_SIGNALING	11	12	0.917	Down	-2.1381	19204	-2.13795	0.0325208	0.129071
377	CEACAM8_Adipose - Subcutaneous_Adipose - Visceral (Omentum)	C2	KEGG_MEDICUS	10914	KEGG_MEDICUS_REFERENCE_CA2_CAM_CN_SIGNALING_PATHWAY	KEGG_MEDICUS_REFERENCE_CA2_CAM_CN_SIGNALING_PATHWAY	11	12	0.917	Down	-2.13519	19204	-2.13503	0.0327582	0.129547
378	CEACAM8_Adipose - Subcutaneous_Adipose - Visceral (Omentum)	C2	KEGG_MEDICUS	11178	KEGG_MEDICUS_REFERENCE_TETHERING_OF_LATE_ENDOSOMES_AND_LYSOSOMES	KEGG_MEDICUS_REFERENCE_TETHERING_OF_LATE_ENDOSOMES_AND_LYSOSOMES	10	10	1	Down	-2.12468	19204	-2.12453	0.0336258	0.131101
379	CEACAM8_Adipose - Subcutaneous_Adipose - Visceral (Omentum)	C2	KEGG_MEDICUS	11094	KEGG_MEDICUS_REFERENCE_MICROTUBULE_DEPOLYMERIZATION_AT_THE_MINUS_ENDS	KEGG_MEDICUS_REFERENCE_MICROTUBULE...(11094)	17	20	0.85	Down	-2.11733	19204	-2.11717	0.034245	0.133023
380	CEACAM8_Adipose - Subcutaneous_Adipose - Visceral (Omentum)	C2	KEGG_MEDICUS	10961	KEGG_MEDICUS_REFERENCE_DISASSEMBLY_OF_MCC	KEGG_MEDICUS_REFERENCE_DISASSEMBLY_OF_MCC	17	17	1	Down	-2.11433	19204	-2.11418	0.0344997	0.13341
381	CEACAM8_Adipose - Subcutaneous_Adipose - Visceral (Omentum)	C2	KEGG_MEDICUS	11127	KEGG_MEDICUS_REFERENCE_P4_PR_RAS_ERK_SIGNALING_PATHWAY	KEGG_MEDICUS_REFERENCE_P4_PR_RAS_ERK_SIGNALING_PATHWAY	16	16	1	Down	-2.09527	19204	-2.09512	0.0361602	0.136798
382	CEACAM8_Adipose - Subcutaneous_Adipose - Visceral (Omentum)	C2	KEGG_MEDICUS	10784	KEGG_MEDICUS_PATHOGEN_ESCHERICHIA_EAE_TIR_TCCP_TO_ACTIN_SIGNALING_PATHWAY	KEGG_MEDICUS_PATHOGEN_ESCHERICHIA_EAE_TIR_TCCP_TO...(10784)	14	14	1	Down	-2.09449	19204	-2.09434	0.0362298	0.136905
383	CEACAM8_Adipose - Subcutaneous_Adipose - Visceral (Omentum)	C2	KEGG_MEDICUS	11281	KEGG_MEDICUS_VARIANT_MUTATION_ACTIVATED_ITPR1_TO_MGLUR1_TRPC3_SIGNALING_PATHWAY	KEGG_MEDICUS_VARIANT_MUTATION_ACTIVATED_ITPR1_TO...(11281)	7	7	1	Up	2.09245	19204	2.0923	0.0364113	0.136966
384	CEACAM8_Adipose - Subcutaneous_Adipose - Visceral (Omentum)	C2	KEGG_MEDICUS	10762	KEGG_MEDICUS_ENV_FACTOR_METALS_TO_KEAP1_NRF2_SIGNALIG_PATHWAY	KEGG_MEDICUS_ENV_FACTOR_METALS_TO_KEAP1_NRF2...(10762)	8	9	0.889	Down	-2.08912	19204	-2.08898	0.0367098	0.137155
385	CEACAM8_Adipose - Subcutaneous_Adipose - Visceral (Omentum)	C2	KEGG_MEDICUS	11015	KEGG_MEDICUS_REFERENCE_GLYCOGEN_DEGRADATION	KEGG_MEDICUS_REFERENCE_GLYCOGEN_DEGRADATION	7	9	0.778	Down	-2.08475	19204	-2.0846	0.0371055	0.137856
386	CEACAM8_Adipose - Subcutaneous_Adipose - Visceral (Omentum)	C2	KEGG_MEDICUS	10883	KEGG_MEDICUS_REFERENCE_AUTOPHAGOSOME_AND_LYSOSOME_FUSION_TETHERING_FACTOR	KEGG_MEDICUS_REFERENCE_AUTOPHAGOSOME_AND_LYSOSOME...(10883)	16	16	1	Down	-2.08319	19204	-2.08304	0.0372472	0.138073
387	CEACAM8_Adipose - Subcutaneous_Adipose - Visceral (Omentum)	C2	KEGG_MEDICUS	11093	KEGG_MEDICUS_REFERENCE_MICROTUBULE_DEPOLYMERIZATION	KEGG_MEDICUS_REFERENCE_MICROTUBULE...(11093)	20	23	0.87	Down	-2.07607	19204	-2.07593	0.0379004	0.139868
388	CEACAM8_Adipose - Subcutaneous_Adipose - Visceral (Omentum)	C2	KEGG_MEDICUS	11013	KEGG_MEDICUS_REFERENCE_GLUTATHIONE_BIOSYNTHESIS	KEGG_MEDICUS_REFERENCE_GLUTATHIONE_BIOSYNTHESIS	9	11	0.818	Down	-2.05763	19204	-2.05749	0.0396393	0.143706
389	CEACAM8_Adipose - Subcutaneous_Adipose - Visceral (Omentum)	C2	KEGG_MEDICUS	11004	KEGG_MEDICUS_REFERENCE_GATOR1_MTORC1_SIGNALING_PATHWAY	KEGG_MEDICUS_REFERENCE_GATOR1_MTORC1_SIGNALING_PATHWAY	14	14	1	Down	-2.05678	19204	-2.05664	0.0397207	0.143706
390	CEACAM8_Adipose - Subcutaneous_Adipose - Visceral (Omentum)	C2	KEGG_MEDICUS	11059	KEGG_MEDICUS_REFERENCE_ITGA_B_TALIN_VINCULIN_SIGNALING_PATHWAY	KEGG_MEDICUS_REFERENCE_ITGA_B_TALIN_VINCULIN...(11059)	30	30	1	Down	-2.05496	19204	-2.05482	0.039896	0.144182
391	CEACAM8_Adipose - Subcutaneous_Adipose - Visceral (Omentum)	C2	KEGG_MEDICUS	11280	KEGG_MEDICUS_VARIANT_MUTATION_ACTIVATED_GRM1_TO_MGLUR1_TRPC3_SIGNALING_PATHWAY	KEGG_MEDICUS_VARIANT_MUTATION_ACTIVATED_GRM1_TO...(11280)	9	9	1	Up	2.05044	19204	2.05031	0.0403346	0.145609
392	CEACAM8_Adipose - Subcutaneous_Adipose - Visceral (Omentum)	C2	KEGG_MEDICUS	11145	KEGG_MEDICUS_REFERENCE_RAC_CDC42_PAK_ERK_SIGNALING_PATHWAY	KEGG_MEDICUS_REFERENCE_RAC_CDC42_PAK_ERK_SIGNALING_PATHWAY	10	10	1	Down	-2.04635	19204	-2.04621	0.0407355	0.145943
393	CEACAM8_Adipose - Subcutaneous_Adipose - Visceral (Omentum)	C2	KEGG_MEDICUS	10853	KEGG_MEDICUS_PATHOGEN_SHIGELLA_IPAB_C_D_TO_ITGA_B_TALIN_VINCULIN_SIGNALING_PATHWAY	KEGG_MEDICUS_PATHOGEN_SHIGELLA_IPAB_C_D_TO_ITGA_B...(10853)	9	9	1	Down	-2.0451	19204	-2.04496	0.0408583	0.146107
394	CEACAM8_Adipose - Subcutaneous_Adipose - Visceral (Omentum)	C2	KEGG_MEDICUS	11007	KEGG_MEDICUS_REFERENCE_GF_RTK_RAS_ERK_SIGNALING_PATHWAY	KEGG_MEDICUS_REFERENCE_GF_RTK_RAS_ERK_SIGNALING_PATHWAY	82	92	0.891	Up	2.04356	19204	2.04342	0.0410111	0.146456
395	CEACAM8_Adipose - Subcutaneous_Adipose - Visceral (Omentum)	C2	KEGG_MEDICUS	10921	KEGG_MEDICUS_REFERENCE_CASR_PTH_SIGNALING_PATHWAY	KEGG_MEDICUS_REFERENCE_CASR_PTH_SIGNALING_PATHWAY	5	7	0.714	Up	2.03855	19204	2.03842	0.0415083	0.147754
396	CEACAM8_Adipose - Subcutaneous_Adipose - Visceral (Omentum)	C2	KEGG_MEDICUS	11016	KEGG_MEDICUS_REFERENCE_GLYCOGEN_DEGRADATION_AMYLASE_	KEGG_MEDICUS_REFERENCE_GLYCOGEN_DEGRADATION_AMYLASE_	7	9	0.778	Up	2.03811	19204	2.03797	0.0415529	0.147754
397	CEACAM8_Adipose - Subcutaneous_Adipose - Visceral (Omentum)	C2	KEGG_MEDICUS	10886	KEGG_MEDICUS_REFERENCE_AUTOPHAGY_VESICLE_NUCLEATION_ELONGATION_MATURATION_LC3_II_FORMATION	KEGG_MEDICUS_REFERENCE_AUTOPHAGY_VESICLE...(10886)	13	13	1	Down	-2.02233	19204	-2.02219	0.0431563	0.151826
398	CEACAM8_Adipose - Subcutaneous_Adipose - Visceral (Omentum)	C2	KEGG_MEDICUS	10890	KEGG_MEDICUS_REFERENCE_AUTOPHAGY_VESICLE_NUCLEATION_ELONGATION_MATURATION_SEQUESTOSOME_1_LIKE_RECEPTOR	KEGG_MEDICUS_REFERENCE_AUTOPHAGY_VESICLE...(10890)	14	14	1	Down	-2.01639	19204	-2.01625	0.0437736	0.153311
399	CEACAM8_Adipose - Subcutaneous_Adipose - Visceral (Omentum)	C2	KEGG_MEDICUS	11047	KEGG_MEDICUS_REFERENCE_IL1_IL1R_P38_SIGNALING_PATHWAY	KEGG_MEDICUS_REFERENCE_IL1_IL1R_P38_SIGNALING_PATHWAY	16	17	0.941	Down	-2.0102	19204	-2.01007	0.0444235	0.154318
400	CEACAM8_Adipose - Subcutaneous_Adipose - Visceral (Omentum)	C2	KEGG_MEDICUS	10967	KEGG_MEDICUS_REFERENCE_DOUBLE_STRAND_BREAK_SIGNALING	KEGG_MEDICUS_REFERENCE_DOUBLE_STRAND_BREAK_SIGNALING	13	13	1	Down	-2.00152	19204	-2.00139	0.0453506	0.156554
401	CEACAM8_Adipose - Subcutaneous_Adipose - Visceral (Omentum)	C2	KEGG_MEDICUS	11356	KEGG_MEDICUS_VARIANT_MUTATION_INACTIVATED_SIGMAR1_TO_CA2_APOPTOTIC_PATHWAY	KEGG_MEDICUS_VARIANT_MUTATION_INACTIVATED_SIGMAR1...(11356)	12	13	0.923	Down	-1.98194	19204	-1.98181	0.0475006	0.161871
402	CEACAM8_Adipose - Subcutaneous_Adipose - Visceral (Omentum)	C2	KEGG_MEDICUS	10816	KEGG_MEDICUS_PATHOGEN_HPV_E6_TO_NOTCH_SIGNALING_PATHWAY_N00380	KEGG_MEDICUS_PATHOGEN_HPV_E6_TO_NOTCH_SIGNALING...(10816)	12	12	1	Up	1.97266	19204	1.97253	0.0485487	0.163651
403	CEACAM8_Adipose - Subcutaneous_Adipose - Visceral (Omentum)	C2	KEGG_MEDICUS	11215	KEGG_MEDICUS_REFERENCE_V_D_J_RECOMBINATION	KEGG_MEDICUS_REFERENCE_V_D_J_RECOMBINATION	10	12	0.833	Down	-1.9697	19204	-1.96958	0.0488866	0.16424
404	CEACAM8_Adipose - Subcutaneous_Adipose - Visceral (Omentum)	C2	KEGG_MEDICUS	10817	KEGG_MEDICUS_PATHOGEN_HPV_E6_TO_NOTCH_SIGNALING_PATHWAY_N00381	KEGG_MEDICUS_PATHOGEN_HPV_E6_TO_NOTCH_SIGNALING...(10817)	12	12	1	Up	1.96495	19204	1.96482	0.0494346	0.165154
405	CEACAM8_Adipose - Subcutaneous_Adipose - Visceral (Omentum)	C2	KEGG_MEDICUS	10873	KEGG_MEDICUS_REFERENCE_ANTEROGRADE_AXONAL_TRANSPORT	KEGG_MEDICUS_REFERENCE_ANTEROGRADE_AXONAL_TRANSPORT	21	24	0.875	Down	-1.96493	19204	-1.96481	0.0494365	0.165154
406	CEACAM8_Adipose - Subcutaneous_Adipose - Visceral (Omentum)	C2	KEGG_MEDICUS	10937	KEGG_MEDICUS_REFERENCE_COHESIN_DISSOCIATION_IN_ANAPHASE	KEGG_MEDICUS_REFERENCE_COHESIN_DISSOCIATION_IN_ANAPHASE	16	16	1	Down	-1.96233	19204	-1.9622	0.0497388	0.165537
407	CEACAM8_Adipose - Subcutaneous_Adipose - Visceral (Omentum)	C2	KEGG_MEDICUS	10845	KEGG_MEDICUS_PATHOGEN_SALMONELLA_SOPE_E2_TO_NOD_NFKB_SIGNALING_PATHWAY	KEGG_MEDICUS_PATHOGEN_SALMONELLA_SOPE_E2_TO_NOD...(10845)	9	9	1	Down	-1.95658	19204	-1.95646	0.0504114	0.166608
408	CEACAM8_Adipose - Subcutaneous_Adipose - Visceral (Omentum)	C2	KEGG_MEDICUS	10821	KEGG_MEDICUS_PATHOGEN_HPV_E7_TO_PP2A_AKT_SIGNALING_PATYWAY	KEGG_MEDICUS_PATHOGEN_HPV_E7_TO_PP2A_AKT_SIGNALING_PATYWAY	16	16	1	Down	-1.94459	19204	-1.94447	0.0518388	0.168476
409	CEACAM8_Adipose - Subcutaneous_Adipose - Visceral (Omentum)	C2	KEGG_MEDICUS	11056	KEGG_MEDICUS_REFERENCE_ITGA_B_RHOGAP_RHOA_SIGNALING_PATHWAY	KEGG_MEDICUS_REFERENCE_ITGA_B_RHOGAP_RHOA...(11056)	23	23	1	Down	-1.93101	19204	-1.93089	0.0534968	0.171479
410	CEACAM8_Adipose - Subcutaneous_Adipose - Visceral (Omentum)	C2	KEGG_MEDICUS	11063	KEGG_MEDICUS_REFERENCE_KINETOCHORE_MICROTUBULE_ATTACHMENT	KEGG_MEDICUS_REFERENCE_KINETOCHORE_MICROTUBULE_ATTACHMENT	17	20	0.85	Down	-1.93088	19204	-1.93076	0.0535126	0.171479
411	CEACAM8_Adipose - Subcutaneous_Adipose - Visceral (Omentum)	C2	KEGG_MEDICUS	11245	KEGG_MEDICUS_VARIANT_BCR_ABL_FUSION_KINASE_TO_RAS_ERK_SIGNALING_PATHWAY	KEGG_MEDICUS_VARIANT_BCR_ABL_FUSION_KINASE_TO_RAS...(11245)	14	14	1	Down	-1.92639	19204	-1.92628	0.05407	0.172795
412	CEACAM8_Adipose - Subcutaneous_Adipose - Visceral (Omentum)	C2	KEGG_MEDICUS	11158	KEGG_MEDICUS_REFERENCE_REGULATION_OF_GF_RTK_RAS_ERK_SIGNALING_UBIQUITINATION_OF_RTK_BY_CBL	KEGG_MEDICUS_REFERENCE_REGULATION_OF_GF_RTK_RAS...(11158)	25	25	1	Up	1.92031	19204	1.92019	0.0548341	0.174487
413	CEACAM8_Adipose - Subcutaneous_Adipose - Visceral (Omentum)	C2	KEGG_MEDICUS	11341	KEGG_MEDICUS_VARIANT_MUTATION_INACTIVATED_FGF8_TO_RAS_ERK_SIGNALING_PATHWAY	KEGG_MEDICUS_VARIANT_MUTATION_INACTIVATED_FGF8_TO...(11341)	14	15	0.933	Down	-1.9121	19204	-1.91199	0.0558778	0.175938
414	CEACAM8_Adipose - Subcutaneous_Adipose - Visceral (Omentum)	C2	KEGG_MEDICUS	11030	KEGG_MEDICUS_REFERENCE_HGF_MET_RAS_ERK_SIGNALING_PATHWAY	KEGG_MEDICUS_REFERENCE_HGF_MET_RAS_ERK_SIGNALING_PATHWAY	15	15	1	Down	-1.91086	19204	-1.91075	0.0560368	0.175938
415	CEACAM8_Adipose - Subcutaneous_Adipose - Visceral (Omentum)	C2	KEGG_MEDICUS	11203	KEGG_MEDICUS_REFERENCE_TRAPPI_RAB1_SIGNALING_PATHWAY	KEGG_MEDICUS_REFERENCE_TRAPPI_RAB1_SIGNALING_PATHWAY	9	9	1	Down	-1.9102	19204	-1.91008	0.0561223	0.175938
416	CEACAM8_Adipose - Subcutaneous_Adipose - Visceral (Omentum)	C2	KEGG_MEDICUS	11083	KEGG_MEDICUS_REFERENCE_MANNOSE_TYPE_O_GLYCAN_BIOSYNTHESIS_FKTN_TO_LARGE	KEGG_MEDICUS_REFERENCE_MANNOSE_TYPE_O_GLYCAN...(11083)	6	6	1	Down	-1.90951	19204	-1.90939	0.0562115	0.175938
417	CEACAM8_Adipose - Subcutaneous_Adipose - Visceral (Omentum)	C2	KEGG_MEDICUS	10932	KEGG_MEDICUS_REFERENCE_CHONDROITIN_SULFATE_BIOSYNTHESIS	KEGG_MEDICUS_REFERENCE_CHONDROITIN_SULFATE_BIOSYNTHESIS	8	8	1	Down	-1.90292	19204	-1.90281	0.0570655	0.176909
418	CEACAM8_Adipose - Subcutaneous_Adipose - Visceral (Omentum)	C2	KEGG_MEDICUS	11163	KEGG_MEDICUS_REFERENCE_RETROGRADE_AXONAL_TRANSPORT	KEGG_MEDICUS_REFERENCE_RETROGRADE_AXONAL_TRANSPORT	39	43	0.907	Down	-1.89958	19204	-1.89947	0.0575027	0.178097
419	CEACAM8_Adipose - Subcutaneous_Adipose - Visceral (Omentum)	C2	KEGG_MEDICUS	11240	KEGG_MEDICUS_VARIANT_AMPLIFIED_PDGFR_TO_RAS_ERK_SIGNALING_PATHWAY	KEGG_MEDICUS_VARIANT_AMPLIFIED_PDGFR_TO_RAS_ERK...(11240)	14	14	1	Down	-1.88986	19204	-1.88974	0.0587924	0.180908
420	CEACAM8_Adipose - Subcutaneous_Adipose - Visceral (Omentum)	C2	KEGG_MEDICUS	10923	KEGG_MEDICUS_REFERENCE_CCR5_GNB_G_PLCB_G_PKC_SIGNALING_PATHWAY	KEGG_MEDICUS_REFERENCE_CCR5_GNB_G_PLCB_G_PKC...(10923)	23	26	0.885	Up	1.88821	19204	1.8881	0.059013	0.18125
421	CEACAM8_Adipose - Subcutaneous_Adipose - Visceral (Omentum)	C2	KEGG_MEDICUS	10857	KEGG_MEDICUS_PATHOGEN_SHIGELLA_OSPG_TO_TNF_NFKB_SIGNALING_PATHWAY	KEGG_MEDICUS_PATHOGEN_SHIGELLA_OSPG_TO_TNF_NFKB...(10857)	7	7	1	Down	-1.88322	19204	-1.88311	0.0596858	0.182378
422	CEACAM8_Adipose - Subcutaneous_Adipose - Visceral (Omentum)	C2	KEGG_MEDICUS	11323	KEGG_MEDICUS_VARIANT_MUTATION_CAUSED_ABERRANT_SNCA_TO_ANTEROGRADE_AXONAL_TRANSPORT	KEGG_MEDICUS_VARIANT_MUTATION_CAUSED_ABERRANT_SNCA...(11323)	22	25	0.88	Down	-1.88304	19204	-1.88293	0.0597105	0.182378
423	CEACAM8_Adipose - Subcutaneous_Adipose - Visceral (Omentum)	C2	KEGG_MEDICUS	11198	KEGG_MEDICUS_REFERENCE_TRAIP_DEPENDENT_REPLISOME_DISASSEMBLY	KEGG_MEDICUS_REFERENCE_TRAIP_DEPENDENT_REPLISOME_DISASSEMBLY	16	16	1	Down	-1.88036	19204	-1.88025	0.0600741	0.183308
424	CEACAM8_Adipose - Subcutaneous_Adipose - Visceral (Omentum)	C2	KEGG_MEDICUS	11008	KEGG_MEDICUS_REFERENCE_GF_RTK_RAS_PI3K_SIGNALING_PATHWAY	KEGG_MEDICUS_REFERENCE_GF_RTK_RAS_PI3K_SIGNALING_PATHWAY	79	89	0.888	Up	1.87162	19204	1.87151	0.0612742	0.185447
425	CEACAM8_Adipose - Subcutaneous_Adipose - Visceral (Omentum)	C2	KEGG_MEDICUS	11250	KEGG_MEDICUS_VARIANT_DUPLICATION_OR_MUTATION_ACTIVATED_FLT3_TO_RAS_ERK_SIGNALING_PATHWAY	KEGG_MEDICUS_VARIANT_DUPLICATION_OR_MUTATION...(11250)	14	14	1	Down	-1.87162	19204	-1.87151	0.0612748	0.185447
426	CEACAM8_Adipose - Subcutaneous_Adipose - Visceral (Omentum)	C2	KEGG_MEDICUS	11134	KEGG_MEDICUS_REFERENCE_PKR_EIF2ALPHA_SIGNALING_PATHWAY	KEGG_MEDICUS_REFERENCE_PKR_EIF2ALPHA_SIGNALING_PATHWAY	7	7	1	Down	-1.87009	19204	-1.86998	0.061486	0.185747
427	CEACAM8_Adipose - Subcutaneous_Adipose - Visceral (Omentum)	C2	KEGG_MEDICUS	10885	KEGG_MEDICUS_REFERENCE_AUTOPHAGY_VESICLE_NUCLEATION_ELONGATION_MATURATION_E3_UBIQUITIN_LIGASE_MALIN	KEGG_MEDICUS_REFERENCE_AUTOPHAGY_VESICLE...(10885)	7	7	1	Down	-1.8494	19204	-1.84929	0.064416	0.191974
428	CEACAM8_Adipose - Subcutaneous_Adipose - Visceral (Omentum)	C2	KEGG_MEDICUS	11136	KEGG_MEDICUS_REFERENCE_PP2A_AKT_SIGNALING_PATHWAY	KEGG_MEDICUS_REFERENCE_PP2A_AKT_SIGNALING_PATHWAY	19	19	1	Down	-1.83992	19204	-1.83981	0.0657959	0.194512
429	CEACAM8_Adipose - Subcutaneous_Adipose - Visceral (Omentum)	C2	KEGG_MEDICUS	11213	KEGG_MEDICUS_REFERENCE_VALINE_DEGRADATION	KEGG_MEDICUS_REFERENCE_VALINE_DEGRADATION	8	8	1	Down	-1.8388	19204	-1.8387	0.0659596	0.194708
430	CEACAM8_Adipose - Subcutaneous_Adipose - Visceral (Omentum)	C2	KEGG_MEDICUS	11130	KEGG_MEDICUS_REFERENCE_PDGF_PDGFR_RAS_ERK_SIGNALING_PATHWAY	KEGG_MEDICUS_REFERENCE_PDGF_PDGFR_RAS_ERK...(11130)	17	17	1	Down	-1.8354	19204	-1.8353	0.0664618	0.195782
431	CEACAM8_Adipose - Subcutaneous_Adipose - Visceral (Omentum)	C2	KEGG_MEDICUS	11170	KEGG_MEDICUS_REFERENCE_SPINDLE_ASSEMBLY_CHECKPOINT_SIGNALING	KEGG_MEDICUS_REFERENCE_SPINDLE_ASSEMBLY_CHECKPOINT_SIGNALING	21	21	1	Down	-1.81206	19204	-1.81196	0.0699929	0.201877
432	CEACAM8_Adipose - Subcutaneous_Adipose - Visceral (Omentum)	C2	KEGG_MEDICUS	11285	KEGG_MEDICUS_VARIANT_MUTATION_ACTIVATED_KRAS_NRAS_TO_ERK_SIGNALING_PATHWAY	KEGG_MEDICUS_VARIANT_MUTATION_ACTIVATED_KRAS_NRAS...(11285)	10	10	1	Down	-1.80767	19204	-1.80757	0.0706735	0.203133
433	CEACAM8_Adipose - Subcutaneous_Adipose - Visceral (Omentum)	C2	KEGG_MEDICUS	11064	KEGG_MEDICUS_REFERENCE_KISS1_KISS1R_PLCB_PKC_SIGNALING_PATHWAY	KEGG_MEDICUS_REFERENCE_KISS1_KISS1R_PLCB_PKC...(11064)	9	11	0.818	Up	1.80256	19204	1.80246	0.0714727	0.20472
434	CEACAM8_Adipose - Subcutaneous_Adipose - Visceral (Omentum)	C2	KEGG_MEDICUS	11204	KEGG_MEDICUS_REFERENCE_TRH_TRHR_PLCB_PKC_SIGNALING_PATHWAY	KEGG_MEDICUS_REFERENCE_TRH_TRHR_PLCB_PKC_SIGNALING_PATHWAY	9	12	0.75	Up	1.80256	19204	1.80246	0.0714727	0.20472
435	CEACAM8_Adipose - Subcutaneous_Adipose - Visceral (Omentum)	C2	KEGG_MEDICUS	11315	KEGG_MEDICUS_VARIANT_MUTATION_CAUSED_ABERRANT_HTT_TO_RETROGRADE_AXONAL_TRANSPORT	KEGG_MEDICUS_VARIANT_MUTATION_CAUSED_ABERRANT_HTT...(11315)	41	45	0.911	Down	-1.79882	19204	-1.79872	0.0720628	0.205876
436	CEACAM8_Adipose - Subcutaneous_Adipose - Visceral (Omentum)	C2	KEGG_MEDICUS	10841	KEGG_MEDICUS_PATHOGEN_SALMONELLA_SIFA_TO_TETHERING_OF_LATE_ENDOSOMES_AND_LYSOSOMES	KEGG_MEDICUS_PATHOGEN_SALMONELLA_SIFA_TO_TETHERING...(10841)	9	9	1	Down	-1.7953	19204	-1.7952	0.0726213	0.207114
437	CEACAM8_Adipose - Subcutaneous_Adipose - Visceral (Omentum)	C2	KEGG_MEDICUS	10963	KEGG_MEDICUS_REFERENCE_DNA_END_RESECTION_AND_RPA_LOADING	KEGG_MEDICUS_REFERENCE_DNA_END_RESECTION_AND_RPA_LOADING	17	18	0.944	Down	-1.77148	19204	-1.77139	0.076496	0.214292
438	CEACAM8_Adipose - Subcutaneous_Adipose - Visceral (Omentum)	C2	KEGG_MEDICUS	11326	KEGG_MEDICUS_VARIANT_MUTATION_CAUSED_ABERRANT_SNCA_TO_VGCC_CA2_APOPTOTIC_PATHWAY	KEGG_MEDICUS_VARIANT_MUTATION_CAUSED_ABERRANT_SNCA...(11326)	12	13	0.923	Down	-1.77068	19204	-1.77059	0.0766297	0.214485
439	CEACAM8_Adipose - Subcutaneous_Adipose - Visceral (Omentum)	C2	KEGG_MEDICUS	10826	KEGG_MEDICUS_PATHOGEN_HTLV_1_TAX_TO_P21_CELL_CYCLE_G1_S_N00497	KEGG_MEDICUS_PATHOGEN_HTLV_1_TAX_TO_P21_CELL_CYCLE_G1_S_N00497	9	9	1	Down	-1.76468	19204	-1.76458	0.0776342	0.216202
440	CEACAM8_Adipose - Subcutaneous_Adipose - Visceral (Omentum)	C2	KEGG_MEDICUS	10889	KEGG_MEDICUS_REFERENCE_AUTOPHAGY_VESICLE_NUCLEATION_ELONGATION_MATURATION_PI3P_SYNTHESIS_BY_PI3KC3_C1	KEGG_MEDICUS_REFERENCE_AUTOPHAGY_VESICLE...(10889)	10	10	1	Down	-1.76339	19204	-1.7633	0.0778502	0.216621
441	CEACAM8_Adipose - Subcutaneous_Adipose - Visceral (Omentum)	C2	KEGG_MEDICUS	10983	KEGG_MEDICUS_REFERENCE_EGF_ERBB2_RAS_ERK_SIGNALING_PATHWAY	KEGG_MEDICUS_REFERENCE_EGF_ERBB2_RAS_ERK_SIGNALING_PATHWAY	16	16	1	Down	-1.75371	19204	-1.75361	0.0794966	0.220462
442	CEACAM8_Adipose - Subcutaneous_Adipose - Visceral (Omentum)	C2	KEGG_MEDICUS	10827	KEGG_MEDICUS_PATHOGEN_HTLV_1_TAX_TO_P21_CELL_CYCLE_G1_S_N00498	KEGG_MEDICUS_PATHOGEN_HTLV_1_TAX_TO_P21_CELL_CYCLE_G1_S_N00498	8	8	1	Down	-1.74724	19204	-1.74715	0.0806117	0.222808
443	CEACAM8_Adipose - Subcutaneous_Adipose - Visceral (Omentum)	C2	KEGG_MEDICUS	11033	KEGG_MEDICUS_REFERENCE_HOMOLOGOUS_RECOMBINATION_IN_ICLR	KEGG_MEDICUS_REFERENCE_HOMOLOGOUS_RECOMBINATION_IN_ICLR	15	16	0.938	Down	-1.74066	19204	-1.74057	0.0817586	0.224884
444	CEACAM8_Adipose - Subcutaneous_Adipose - Visceral (Omentum)	C2	KEGG_MEDICUS	11264	KEGG_MEDICUS_VARIANT_IGF2_OVEREXPRESSION_TO_RAS_ERK_SIGNALING_PATHWAY	KEGG_MEDICUS_VARIANT_IGF2_OVEREXPRESSION_TO_RAS...(11264)	15	15	1	Down	-1.73964	19204	-1.73955	0.0819382	0.22499
445	CEACAM8_Adipose - Subcutaneous_Adipose - Visceral (Omentum)	C2	KEGG_MEDICUS	10916	KEGG_MEDICUS_REFERENCE_CA2_ENTRY_LIGAND_GATED_CA2_CHANNEL	KEGG_MEDICUS_REFERENCE_CA2_ENTRY_LIGAND_GATED_CA2_CHANNEL	11	12	0.917	Up	1.72877	19204	1.72868	0.0838657	0.227253
446	CEACAM8_Adipose - Subcutaneous_Adipose - Visceral (Omentum)	C2	KEGG_MEDICUS	11329	KEGG_MEDICUS_VARIANT_MUTATION_CAUSED_ABERRANT_SOD1_TO_PERK_ATF4_SIGNALING_PATHWAY	KEGG_MEDICUS_VARIANT_MUTATION_CAUSED_ABERRANT_SOD1...(11329)	6	6	1	Down	-1.72626	19204	-1.72617	0.0843164	0.227916
447	CEACAM8_Adipose - Subcutaneous_Adipose - Visceral (Omentum)	C2	KEGG_MEDICUS	10792	KEGG_MEDICUS_PATHOGEN_HCMV_GB_TO_PDGFR_RAS_ERK_SIGNALING_PATHWAY	KEGG_MEDICUS_PATHOGEN_HCMV_GB_TO_PDGFR_RAS_ERK...(10792)	15	15	1	Down	-1.72381	19204	-1.72372	0.0847583	0.228551
448	CEACAM8_Adipose - Subcutaneous_Adipose - Visceral (Omentum)	C2	KEGG_MEDICUS	11320	KEGG_MEDICUS_VARIANT_MUTATION_CAUSED_ABERRANT_PSEN1_TO_MGLUR5_CA2_APOPTOTIC_PATHWAY	KEGG_MEDICUS_VARIANT_MUTATION_CAUSED_ABERRANT...(11320)	12	13	0.923	Down	-1.70617	19204	-1.70608	0.0879923	0.235166
449	CEACAM8_Adipose - Subcutaneous_Adipose - Visceral (Omentum)	C2	KEGG_MEDICUS	10815	KEGG_MEDICUS_PATHOGEN_HPV_E5_TO_EGFR_RAS_ERK_SIGNALING_PATHWAY	KEGG_MEDICUS_PATHOGEN_HPV_E5_TO_EGFR_RAS_ERK...(10815)	15	15	1	Down	-1.69993	19204	-1.69984	0.089161	0.236195
450	CEACAM8_Adipose - Subcutaneous_Adipose - Visceral (Omentum)	C2	KEGG_MEDICUS	11118	KEGG_MEDICUS_REFERENCE_N_GLYCAN_PRECURSOR_BIOSYNTHESIS_GLC_6P_TO_MAN_P_DOL	KEGG_MEDICUS_REFERENCE_N_GLYCAN_PRECURSOR...(11118)	9	9	1	Down	-1.69393	19204	-1.69384	0.0902951	0.23842
451	CEACAM8_Adipose - Subcutaneous_Adipose - Visceral (Omentum)	C2	KEGG_MEDICUS	11117	KEGG_MEDICUS_REFERENCE_N_GLYCAN_PRECURSOR_BIOSYNTHESIS_ALG7_TO_ALG11	KEGG_MEDICUS_REFERENCE_N_GLYCAN_PRECURSOR...(11117)	6	6	1	Down	-1.69026	19204	-1.69017	0.0909945	0.23914
452	CEACAM8_Adipose - Subcutaneous_Adipose - Visceral (Omentum)	C2	KEGG_MEDICUS	11201	KEGG_MEDICUS_REFERENCE_TRANSLATION_INITIATION	KEGG_MEDICUS_REFERENCE_TRANSLATION_INITIATION	80	81	0.988	Down	-1.6886	19204	-1.68851	0.091313	0.239533
453	CEACAM8_Adipose - Subcutaneous_Adipose - Visceral (Omentum)	C2	KEGG_MEDICUS	11014	KEGG_MEDICUS_REFERENCE_GLYCOGEN_BIOSYNTHESIS	KEGG_MEDICUS_REFERENCE_GLYCOGEN_BIOSYNTHESIS	6	6	1	Down	-1.68809	19204	-1.688	0.0914106	0.239533
454	CEACAM8_Adipose - Subcutaneous_Adipose - Visceral (Omentum)	C2	KEGG_MEDICUS	11040	KEGG_MEDICUS_REFERENCE_IGF_IGF1R_RAS_ERK_SIGNALING_PATHWAY	KEGG_MEDICUS_REFERENCE_IGF_IGF1R_RAS_ERK_SIGNALING_PATHWAY	16	16	1	Down	-1.68572	19204	-1.68564	0.0918653	0.240475
455	CEACAM8_Adipose - Subcutaneous_Adipose - Visceral (Omentum)	C2	KEGG_MEDICUS	11205	KEGG_MEDICUS_REFERENCE_TSC1_2_MTORC1_SIGNALING_PATHWAY	KEGG_MEDICUS_REFERENCE_TSC1_2_MTORC1_SIGNALING_PATHWAY	11	11	1	Down	-1.68119	19204	-1.68111	0.0927424	0.241898
456	CEACAM8_Adipose - Subcutaneous_Adipose - Visceral (Omentum)	C2	KEGG_MEDICUS	11257	KEGG_MEDICUS_VARIANT_EML4_ALK_FUSION_KINASE_TO_RAS_ERK_SIGNALING_PATHWAY	KEGG_MEDICUS_VARIANT_EML4_ALK_FUSION_KINASE_TO_RAS...(11257)	12	12	1	Down	-1.67355	19204	-1.67347	0.0942345	0.244744
457	CEACAM8_Adipose - Subcutaneous_Adipose - Visceral (Omentum)	C2	KEGG_MEDICUS	11284	KEGG_MEDICUS_VARIANT_MUTATION_ACTIVATED_KIT_TO_RAS_ERK_SIGNALING_PATHWAY	KEGG_MEDICUS_VARIANT_MUTATION_ACTIVATED_KIT_TO_RAS...(11284)	14	14	1	Down	-1.65962	19204	-1.65954	0.0970068	0.250179
458	CEACAM8_Adipose - Subcutaneous_Adipose - Visceral (Omentum)	C2	KEGG_MEDICUS	11220	KEGG_MEDICUS_REFERENCE_WNT_SIGNALING_MODULATION_WNT_ACYLATION	KEGG_MEDICUS_REFERENCE_WNT_SIGNALING_MODULATION_WNT_ACYLATION	15	19	0.789	Up	1.65753	19204	1.65745	0.0974294	0.25049
459	CEACAM8_Adipose - Subcutaneous_Adipose - Visceral (Omentum)	C2	KEGG_MEDICUS	10864	KEGG_MEDICUS_REFERENCE_ACTIVATION_OF_PRC2.2_BY_UBIQUITINATION_OF_H2AK119_IN_GERMLINE_GENES	KEGG_MEDICUS_REFERENCE_ACTIVATION_OF_PRC2.2_BY...(10864)	25	27	0.926	Down	-1.65081	19204	-1.65073	0.0987935	0.252582
460	CEACAM8_Adipose - Subcutaneous_Adipose - Visceral (Omentum)	C2	KEGG_MEDICUS	11321	KEGG_MEDICUS_VARIANT_MUTATION_CAUSED_ABERRANT_PSEN_TO_MGLUR5_CA2_APOPTOTIC_PATHWAY	KEGG_MEDICUS_VARIANT_MUTATION_CAUSED_ABERRANT_PSEN...(11321)	15	16	0.938	Down	-1.65052	19204	-1.65044	0.0988532	0.252582
461	CEACAM8_Adipose - Subcutaneous_Adipose - Visceral (Omentum)	C2	KEGG_MEDICUS	10828	KEGG_MEDICUS_PATHOGEN_HTLV_1_TAX_TO_SPINDLE_ASSEMBLY_CHECKPOINT_SIGNALING	KEGG_MEDICUS_PATHOGEN_HTLV_1_TAX_TO_SPINDLE...(10828)	16	16	1	Down	-1.64245	19204	-1.64237	0.100513	0.25564
462	CEACAM8_Adipose - Subcutaneous_Adipose - Visceral (Omentum)	C2	KEGG_MEDICUS	11106	KEGG_MEDICUS_REFERENCE_NON_CANONICAL_INFLAMMASOME_SIGNALING_PATHWAY	KEGG_MEDICUS_REFERENCE_NON_CANONICAL_INFLAMMASOME...(11106)	6	7	0.857	Up	1.63684	19204	1.63676	0.101681	0.25776
463	CEACAM8_Adipose - Subcutaneous_Adipose - Visceral (Omentum)	C2	KEGG_MEDICUS	10893	KEGG_MEDICUS_REFERENCE_BASE_EXCISION_AND_STRAND_CLEAVAGE_BY_MONOFUNCTIONAL_GLYCOSYLASE	KEGG_MEDICUS_REFERENCE_BASE_EXCISION_AND_STRAND...(10893)	8	8	1	Down	-1.63241	19204	-1.63233	0.10261	0.259581
464	CEACAM8_Adipose - Subcutaneous_Adipose - Visceral (Omentum)	C2	KEGG_MEDICUS	10763	KEGG_MEDICUS_ENV_FACTOR_METALS_TO_NFKB_SIGNALING_PATHWAY	KEGG_MEDICUS_ENV_FACTOR_METALS_TO_NFKB_SIGNALING_PATHWAY	15	15	1	Down	-1.62874	19204	-1.62867	0.103383	0.260714
465	CEACAM8_Adipose - Subcutaneous_Adipose - Visceral (Omentum)	C2	KEGG_MEDICUS	11331	KEGG_MEDICUS_VARIANT_MUTATION_CAUSED_ABERRANT_SPTBN2_TO_MGLUR1_TRPC3_SIGNALING_PATHWAY	KEGG_MEDICUS_VARIANT_MUTATION_CAUSED_ABERRANT...(11331)	10	10	1	Up	1.62635	19204	1.62627	0.103892	0.261535
466	CEACAM8_Adipose - Subcutaneous_Adipose - Visceral (Omentum)	C2	KEGG_MEDICUS	11312	KEGG_MEDICUS_VARIANT_MUTATION_CAUSED_ABERRANT_HTT_TO_ELECTRON_TRANSFER_IN_COMPLEX_III	KEGG_MEDICUS_VARIANT_MUTATION_CAUSED_ABERRANT_HTT...(11312)	12	12	1	Down	-1.61064	19204	-1.61057	0.107274	0.266895
467	CEACAM8_Adipose - Subcutaneous_Adipose - Visceral (Omentum)	C2	KEGG_MEDICUS	11202	KEGG_MEDICUS_REFERENCE_TRANSPORT_OF_CALCIUM	KEGG_MEDICUS_REFERENCE_TRANSPORT_OF_CALCIUM	5	5	1	Up	1.60825	19204	1.60817	0.107797	0.267796
468	CEACAM8_Adipose - Subcutaneous_Adipose - Visceral (Omentum)	C2	KEGG_MEDICUS	11318	KEGG_MEDICUS_VARIANT_MUTATION_CAUSED_ABERRANT_PDYN_TO_TRANSPORT_OF_CALCIUM	KEGG_MEDICUS_VARIANT_MUTATION_CAUSED_ABERRANT_PDYN...(11318)	5	6	0.833	Up	1.60825	19204	1.60817	0.107797	0.267796
469	CEACAM8_Adipose - Subcutaneous_Adipose - Visceral (Omentum)	C2	KEGG_MEDICUS	11087	KEGG_MEDICUS_REFERENCE_MDM2_P21_CELL_CYCLE_G1_S_N00536	KEGG_MEDICUS_REFERENCE_MDM2_P21_CELL_CYCLE_G1_S_N00536	11	11	1	Down	-1.60427	19204	-1.6042	0.108671	0.269095
470	CEACAM8_Adipose - Subcutaneous_Adipose - Visceral (Omentum)	C2	KEGG_MEDICUS	11231	KEGG_MEDICUS_VARIANT_AMPLIFIED_MDM2_TO_P21_CELL_CYCLE_G1_S	KEGG_MEDICUS_VARIANT_AMPLIFIED_MDM2_TO_P21_CELL_CYCLE_G1_S	12	12	1	Down	-1.60148	19204	-1.60141	0.109286	0.269877
471	CEACAM8_Adipose - Subcutaneous_Adipose - Visceral (Omentum)	C2	KEGG_MEDICUS	11137	KEGG_MEDICUS_REFERENCE_PRE_IC_FORMATION	KEGG_MEDICUS_REFERENCE_PRE_IC_FORMATION	27	27	1	Down	-1.60112	19204	-1.60104	0.109368	0.269877
472	CEACAM8_Adipose - Subcutaneous_Adipose - Visceral (Omentum)	C2	KEGG_MEDICUS	10783	KEGG_MEDICUS_PATHOGEN_EBV_LMP1_TO_NFKB_SIGNALING_PATHWAY	KEGG_MEDICUS_PATHOGEN_EBV_LMP1_TO_NFKB_SIGNALING_PATHWAY	11	11	1	Down	-1.59125	19204	-1.59118	0.111569	0.273476
473	CEACAM8_Adipose - Subcutaneous_Adipose - Visceral (Omentum)	C2	KEGG_MEDICUS	11298	KEGG_MEDICUS_VARIANT_MUTATION_CAUSED_ABERRANT_ABETA_TO_ELECTRON_TRANSFER_IN_COMPLEX_I	KEGG_MEDICUS_VARIANT_MUTATION_CAUSED_ABERRANT...(11298)	51	51	1	Down	-1.58956	19204	-1.58949	0.111951	0.274209
474	CEACAM8_Adipose - Subcutaneous_Adipose - Visceral (Omentum)	C2	KEGG_MEDICUS	11254	KEGG_MEDICUS_VARIANT_EGF_OVEREXPRESSION_TO_RAS_ERK_SIGNALING_PATHWAY	KEGG_MEDICUS_VARIANT_EGF_OVEREXPRESSION_TO_RAS_ERK...(11254)	15	15	1	Down	-1.58885	19204	-1.58878	0.11211	0.274396
475	CEACAM8_Adipose - Subcutaneous_Adipose - Visceral (Omentum)	C2	KEGG_MEDICUS	11039	KEGG_MEDICUS_REFERENCE_IGF_IGF1R_PI3K_SIGNALING_PATHWAY	KEGG_MEDICUS_REFERENCE_IGF_IGF1R_PI3K_SIGNALING_PATHWAY	13	13	1	Down	-1.58692	19204	-1.58684	0.112548	0.274402
476	CEACAM8_Adipose - Subcutaneous_Adipose - Visceral (Omentum)	C2	KEGG_MEDICUS	10912	KEGG_MEDICUS_REFERENCE_C9ORF72_MEDIATED_AUTOPHAGY_INITIATION	KEGG_MEDICUS_REFERENCE_C9ORF72_MEDIATED_AUTOPHAGY_INITIATION	8	8	1	Down	-1.58148	19204	-1.58141	0.113784	0.276451
477	CEACAM8_Adipose - Subcutaneous_Adipose - Visceral (Omentum)	C2	KEGG_MEDICUS	10978	KEGG_MEDICUS_REFERENCE_EGF_EGFR_RAS_ERK_SIGNALING_PATHWAY	KEGG_MEDICUS_REFERENCE_EGF_EGFR_RAS_ERK_SIGNALING_PATHWAY	16	16	1	Down	-1.57935	19204	-1.57928	0.114272	0.276697
478	CEACAM8_Adipose - Subcutaneous_Adipose - Visceral (Omentum)	C2	KEGG_MEDICUS	10866	KEGG_MEDICUS_REFERENCE_ADRB3_UCP1_SIGNALING_PATHWAY	KEGG_MEDICUS_REFERENCE_ADRB3_UCP1_SIGNALING_PATHWAY	30	35	0.857	Down	-1.57922	19204	-1.57915	0.114303	0.276697
479	CEACAM8_Adipose - Subcutaneous_Adipose - Visceral (Omentum)	C2	KEGG_MEDICUS	11055	KEGG_MEDICUS_REFERENCE_ITGA_B_FAK_RAC_SIGNALING_PATHWAY	KEGG_MEDICUS_REFERENCE_ITGA_B_FAK_RAC_SIGNALING_PATHWAY	30	30	1	Down	-1.57768	19204	-1.57761	0.114656	0.27735
480	CEACAM8_Adipose - Subcutaneous_Adipose - Visceral (Omentum)	C2	KEGG_MEDICUS	11054	KEGG_MEDICUS_REFERENCE_ITGA_B_FAK_CDC42_SIGNALING_PATHWAY	KEGG_MEDICUS_REFERENCE_ITGA_B_FAK_CDC42_SIGNALING_PATHWAY	26	26	1	Down	-1.57684	19204	-1.57676	0.11485	0.277616
481	CEACAM8_Adipose - Subcutaneous_Adipose - Visceral (Omentum)	C2	KEGG_MEDICUS	10782	KEGG_MEDICUS_PATHOGEN_EBV_EBNA3C_TO_P53_MEDIATED_TRANSCRIPTION	KEGG_MEDICUS_PATHOGEN_EBV_EBNA3C_TO_P53_MEDIATED_TRANSCRIPTION	10	10	1	Down	-1.56706	19204	-1.56699	0.117116	0.281797
482	CEACAM8_Adipose - Subcutaneous_Adipose - Visceral (Omentum)	C2	KEGG_MEDICUS	11268	KEGG_MEDICUS_VARIANT_LOSS_OF_VHL_TO_HIF_1_SIGNALING_PATHWAY	KEGG_MEDICUS_VARIANT_LOSS_OF_VHL_TO_HIF_1...(11268)	14	14	1	Down	-1.5631	19204	-1.56303	0.118045	0.282522
483	CEACAM8_Adipose - Subcutaneous_Adipose - Visceral (Omentum)	C2	KEGG_MEDICUS	11108	KEGG_MEDICUS_REFERENCE_NOTCH_LIGAND_UBIQUITYLATION	KEGG_MEDICUS_REFERENCE_NOTCH_LIGAND_UBIQUITYLATION	9	9	1	Up	1.55721	19204	1.55714	0.119437	0.284335
484	CEACAM8_Adipose - Subcutaneous_Adipose - Visceral (Omentum)	C2	KEGG_MEDICUS	10778	KEGG_MEDICUS_PATHOGEN_EBV_EBNA2_TO_RBP_JK_MEDIATED_TRANSCRIPTION	KEGG_MEDICUS_PATHOGEN_EBV_EBNA2_TO_RBP_JK_MEDIATED_TRANSCRIPTION	7	7	1	Up	1.55688	19204	1.55681	0.119517	0.284335
485	CEACAM8_Adipose - Subcutaneous_Adipose - Visceral (Omentum)	C2	KEGG_MEDICUS	10906	KEGG_MEDICUS_REFERENCE_BMP_HAMP_SIGNALING_PATHWAY	KEGG_MEDICUS_REFERENCE_BMP_HAMP_SIGNALING_PATHWAY	11	11	1	Down	-1.54459	19204	-1.54452	0.122463	0.288213
486	CEACAM8_Adipose - Subcutaneous_Adipose - Visceral (Omentum)	C2	KEGG_MEDICUS	11277	KEGG_MEDICUS_VARIANT_MUTATION_ACTIVATED_FGFR3_TO_RAS_ERK_SIGNALING_PATHWAY	KEGG_MEDICUS_VARIANT_MUTATION_ACTIVATED_FGFR3_TO...(11277)	16	16	1	Down	-1.53453	19204	-1.53446	0.124917	0.292137
487	CEACAM8_Adipose - Subcutaneous_Adipose - Visceral (Omentum)	C2	KEGG_MEDICUS	10949	KEGG_MEDICUS_REFERENCE_CXCL12_CXCR4_PKC_ERK_SIGNALING_PATHAWAY	KEGG_MEDICUS_REFERENCE_CXCL12_CXCR4_PKC_ERK...(10949)	19	19	1	Up	1.53447	19204	1.5344	0.124931	0.292137
488	CEACAM8_Adipose - Subcutaneous_Adipose - Visceral (Omentum)	C2	KEGG_MEDICUS	10941	KEGG_MEDICUS_REFERENCE_CONDENSIN_LOADING	KEGG_MEDICUS_REFERENCE_CONDENSIN_LOADING	20	20	1	Down	-1.53141	19204	-1.53134	0.125685	0.292911
489	CEACAM8_Adipose - Subcutaneous_Adipose - Visceral (Omentum)	C2	KEGG_MEDICUS	11369	KEGG_MEDICUS_VARIANT_TEL_AML1_FUSION_TO_TRANSCRIPTIONAL_REPRESSION	KEGG_MEDICUS_VARIANT_TEL_AML1_FUSION_TO...(11369)	9	11	0.818	Up	1.5289	19204	1.52883	0.126306	0.293534
490	CEACAM8_Adipose - Subcutaneous_Adipose - Visceral (Omentum)	C2	KEGG_MEDICUS	11365	KEGG_MEDICUS_VARIANT_SCRAPIE_CONFORMATION_PRPSC_TO_PERK_ATF4_SIGNALING_PATHWAY	KEGG_MEDICUS_VARIANT_SCRAPIE_CONFORMATION_PRPSC_TO...(11365)	6	6	1	Down	-1.52745	19204	-1.52739	0.126665	0.294161
491	CEACAM8_Adipose - Subcutaneous_Adipose - Visceral (Omentum)	C2	KEGG_MEDICUS	11230	KEGG_MEDICUS_VARIANT_AMPLIFIED_FGFR_TO_RAS_ERK_SIGNALING_PATHWAY	KEGG_MEDICUS_VARIANT_AMPLIFIED_FGFR_TO_RAS_ERK...(11230)	15	15	1	Down	-1.52358	19204	-1.52351	0.12763	0.295574
492	CEACAM8_Adipose - Subcutaneous_Adipose - Visceral (Omentum)	C2	KEGG_MEDICUS	11263	KEGG_MEDICUS_VARIANT_HRAS_OVEREXPRESSION_TO_ERK_SIGNALING_PATHWAY	KEGG_MEDICUS_VARIANT_HRAS_OVEREXPRESSION_TO_ERK...(11263)	10	10	1	Down	-1.51831	19204	-1.51824	0.128954	0.297449
493	CEACAM8_Adipose - Subcutaneous_Adipose - Visceral (Omentum)	C2	KEGG_MEDICUS	10795	KEGG_MEDICUS_PATHOGEN_HCMV_UL33_TO_GNAQ_PLCB_G_CALCINEURIN_SIGNALING_PATHWAY	KEGG_MEDICUS_PATHOGEN_HCMV_UL33_TO_GNAQ_PLCB_G...(10795)	6	6	1	Up	1.51666	19204	1.51659	0.129369	0.298144
494	CEACAM8_Adipose - Subcutaneous_Adipose - Visceral (Omentum)	C2	KEGG_MEDICUS	10877	KEGG_MEDICUS_REFERENCE_AREG_EGFR_RAS_ERK_SIGNALING_PATHWAY	KEGG_MEDICUS_REFERENCE_AREG_EGFR_RAS_ERK_SIGNALING_PATHWAY	15	15	1	Down	-1.51005	19204	-1.50999	0.131047	0.30047
495	CEACAM8_Adipose - Subcutaneous_Adipose - Visceral (Omentum)	C2	KEGG_MEDICUS	10960	KEGG_MEDICUS_REFERENCE_DEUBIQUITINATION_OF_H2AK119	KEGG_MEDICUS_REFERENCE_DEUBIQUITINATION_OF_H2AK119	26	26	1	Down	-1.50683	19204	-1.50676	0.131871	0.301119
496	CEACAM8_Adipose - Subcutaneous_Adipose - Visceral (Omentum)	C2	KEGG_MEDICUS	11345	KEGG_MEDICUS_VARIANT_MUTATION_INACTIVATED_PINK1_TO_ELECTRON_TRANSFER_IN_COMPLEX_I	KEGG_MEDICUS_VARIANT_MUTATION_INACTIVATED_PINK1_TO...(11345)	45	45	1	Down	-1.50676	19204	-1.5067	0.131889	0.301119
497	CEACAM8_Adipose - Subcutaneous_Adipose - Visceral (Omentum)	C2	KEGG_MEDICUS	10896	KEGG_MEDICUS_REFERENCE_BCR_PLCG_CALCINEURIN_SIGNALING_PATHWAY	KEGG_MEDICUS_REFERENCE_BCR_PLCG_CALCINEURIN...(10896)	16	18	0.889	Down	-1.50639	19204	-1.50633	0.131984	0.301119
498	CEACAM8_Adipose - Subcutaneous_Adipose - Visceral (Omentum)	C2	KEGG_MEDICUS	10820	KEGG_MEDICUS_PATHOGEN_HPV_E7_TO_P27_CELL_CYCLE_G1_S	KEGG_MEDICUS_PATHOGEN_HPV_E7_TO_P27_CELL_CYCLE_G1_S	7	7	1	Down	-1.50623	19204	-1.50617	0.132024	0.301119
499	CEACAM8_Adipose - Subcutaneous_Adipose - Visceral (Omentum)	C2	KEGG_MEDICUS	11297	KEGG_MEDICUS_VARIANT_MUTATION_CAUSED_ABERRANT_ABETA_TO_CROSSTALK_BETWEEN_EXTRINSIC_AND_INTRINSIC_APOPTOTIC_PATHWAYS	KEGG_MEDICUS_VARIANT_MUTATION_CAUSED_ABERRANT...(11297)	11	11	1	Down	-1.50519	19204	-1.50512	0.132293	0.301302
500	CEACAM8_Adipose - Subcutaneous_Adipose - Visceral (Omentum)	C2	KEGG_MEDICUS	10888	KEGG_MEDICUS_REFERENCE_AUTOPHAGY_VESICLE_NUCLEATION_ELONGATION_MATURATION_PACER_RUBCN_PI3KC3_C2	KEGG_MEDICUS_REFERENCE_AUTOPHAGY_VESICLE...(10888)	7	7	1	Down	-1.49789	19204	-1.49783	0.134178	0.303942
501	CEACAM8_Adipose - Subcutaneous_Adipose - Visceral (Omentum)	C2	KEGG_MEDICUS	11125	KEGG_MEDICUS_REFERENCE_P300_P21_CELL_CYCLE_G1_S	KEGG_MEDICUS_REFERENCE_P300_P21_CELL_CYCLE_G1_S	15	15	1	Down	-1.49585	19204	-1.49579	0.134709	0.304395
502	CEACAM8_Adipose - Subcutaneous_Adipose - Visceral (Omentum)	C2	KEGG_MEDICUS	10986	KEGG_MEDICUS_REFERENCE_ELECTRON_TRANSFER_IN_COMPLEX_III	KEGG_MEDICUS_REFERENCE_ELECTRON_TRANSFER_IN_COMPLEX_III	11	11	1	Down	-1.49084	19204	-1.49078	0.13602	0.306504
503	CEACAM8_Adipose - Subcutaneous_Adipose - Visceral (Omentum)	C2	KEGG_MEDICUS	10834	KEGG_MEDICUS_PATHOGEN_KSHV_VFLIP_TO_NFKB_SIGNALING_PATHWAY	KEGG_MEDICUS_PATHOGEN_KSHV_VFLIP_TO_NFKB_SIGNALING_PATHWAY	6	6	1	Down	-1.48736	19204	-1.4873	0.136935	0.307455
504	CEACAM8_Adipose - Subcutaneous_Adipose - Visceral (Omentum)	C2	KEGG_MEDICUS	11041	KEGG_MEDICUS_REFERENCE_IGF_IGFR_PI3K_NFKB_SIGNALING_PATHWAY	KEGG_MEDICUS_REFERENCE_IGF_IGFR_PI3K_NFKB...(11041)	14	14	1	Down	-1.4862	19204	-1.48613	0.137244	0.307731
505	CEACAM8_Adipose - Subcutaneous_Adipose - Visceral (Omentum)	C2	KEGG_MEDICUS	11180	KEGG_MEDICUS_REFERENCE_TGFA_EGFR_PLCG_PKC_SIGNALING_PATHWAY	KEGG_MEDICUS_REFERENCE_TGFA_EGFR_PLCG_PKC...(11180)	8	8	1	Up	1.48153	19204	1.48147	0.138483	0.309565
506	CEACAM8_Adipose - Subcutaneous_Adipose - Visceral (Omentum)	C2	KEGG_MEDICUS	11234	KEGG_MEDICUS_VARIANT_AMPLIFIED_MYCN_TO_TRANSCRIPTIONAL_REPRESSION	KEGG_MEDICUS_VARIANT_AMPLIFIED_MYCN_TO...(11234)	6	6	1	Up	1.46051	19204	1.46045	0.144166	0.318936
507	CEACAM8_Adipose - Subcutaneous_Adipose - Visceral (Omentum)	C2	KEGG_MEDICUS	10992	KEGG_MEDICUS_REFERENCE_ERK_RSK_SIGNALING	KEGG_MEDICUS_REFERENCE_ERK_RSK_SIGNALING	6	6	1	Down	-1.45852	19204	-1.45846	0.144715	0.319936
508	CEACAM8_Adipose - Subcutaneous_Adipose - Visceral (Omentum)	C2	KEGG_MEDICUS	11228	KEGG_MEDICUS_VARIANT_AMPLIFIED_EGFR_TO_RAS_ERK_SIGNALING_PATHWAY	KEGG_MEDICUS_VARIANT_AMPLIFIED_EGFR_TO_RAS_ERK...(11228)	14	14	1	Down	-1.45503	19204	-1.45497	0.145677	0.32142
509	CEACAM8_Adipose - Subcutaneous_Adipose - Visceral (Omentum)	C2	KEGG_MEDICUS	11224	KEGG_MEDICUS_VARIANT_AMPLIFIED_CCNE_TO_CELL_CYCLE_G1_S	KEGG_MEDICUS_VARIANT_AMPLIFIED_CCNE_TO_CELL_CYCLE_G1_S	6	6	1	Down	-1.45081	19204	-1.45075	0.146848	0.322502
510	CEACAM8_Adipose - Subcutaneous_Adipose - Visceral (Omentum)	C2	KEGG_MEDICUS	11276	KEGG_MEDICUS_VARIANT_MUTATION_ACTIVATED_EGFR_TO_RAS_ERK_SIGNALING_PATHWAY	KEGG_MEDICUS_VARIANT_MUTATION_ACTIVATED_EGFR_TO...(11276)	15	15	1	Down	-1.44894	19204	-1.44888	0.147371	0.323436
511	CEACAM8_Adipose - Subcutaneous_Adipose - Visceral (Omentum)	C2	KEGG_MEDICUS	11372	KEGG_MEDICUS_VARIANT_TRK_FUSION_KINASE_TO_RAS_ERK_SIGNALING_PATHWAY	KEGG_MEDICUS_VARIANT_TRK_FUSION_KINASE_TO_RAS_ERK...(11372)	11	11	1	Down	-1.44048	19204	-1.44042	0.149748	0.32619
512	CEACAM8_Adipose - Subcutaneous_Adipose - Visceral (Omentum)	C2	KEGG_MEDICUS	10884	KEGG_MEDICUS_REFERENCE_AUTOPHAGOSOME_AND_LYSOSOME_FUSION_TETHERING_FACTOR_GRASP55	KEGG_MEDICUS_REFERENCE_AUTOPHAGOSOME_AND_LYSOSOME...(10884)	6	6	1	Down	-1.43562	19204	-1.43557	0.151126	0.327769
513	CEACAM8_Adipose - Subcutaneous_Adipose - Visceral (Omentum)	C2	KEGG_MEDICUS	11156	KEGG_MEDICUS_REFERENCE_REGULATION_OF_GF_RTK_RAS_ERK_SIGNALING_RAS_UBIQUITINATION_BY_CUL3_COMPLEX	KEGG_MEDICUS_REFERENCE_REGULATION_OF_GF_RTK_RAS...(11156)	6	6	1	Down	-1.43018	19204	-1.43012	0.152681	0.330063
514	CEACAM8_Adipose - Subcutaneous_Adipose - Visceral (Omentum)	C2	KEGG_MEDICUS	10777	KEGG_MEDICUS_PATHOGEN_EBV_EBNA1_TO_P53_MEDIATED_TRANSCRIPTION	KEGG_MEDICUS_PATHOGEN_EBV_EBNA1_TO_P53_MEDIATED_TRANSCRIPTION	10	10	1	Down	-1.42519	19204	-1.42513	0.154119	0.332303
515	CEACAM8_Adipose - Subcutaneous_Adipose - Visceral (Omentum)	C2	KEGG_MEDICUS	10905	KEGG_MEDICUS_REFERENCE_BMP9_10_SIGNALING_PATHWAY	KEGG_MEDICUS_REFERENCE_BMP9_10_SIGNALING_PATHWAY	7	9	0.778	Down	-1.40979	19204	-1.40974	0.158618	0.338916
516	CEACAM8_Adipose - Subcutaneous_Adipose - Visceral (Omentum)	C2	KEGG_MEDICUS	11361	KEGG_MEDICUS_VARIANT_OLIGOMERIC_CONFORMATION_PRPC_TO_ANTEROGRADE_AXONAL_TRANSPORT	KEGG_MEDICUS_VARIANT_OLIGOMERIC_CONFORMATION_PRPC...(11361)	13	13	1	Down	-1.40824	19204	-1.40818	0.159077	0.339459
517	CEACAM8_Adipose - Subcutaneous_Adipose - Visceral (Omentum)	C2	KEGG_MEDICUS	11223	KEGG_MEDICUS_VARIANT_AMPLIFIED_CCND1_TO_CELL_CYCLE_G1_S	KEGG_MEDICUS_VARIANT_AMPLIFIED_CCND1_TO_CELL_CYCLE_G1_S	6	6	1	Down	-1.39601	19204	-1.39595	0.162729	0.345565
518	CEACAM8_Adipose - Subcutaneous_Adipose - Visceral (Omentum)	C2	KEGG_MEDICUS	11309	KEGG_MEDICUS_VARIANT_MUTATION_CAUSED_ABERRANT_HTT_TO_ANTEROGRADE_AXONAL_TRANSPORT	KEGG_MEDICUS_VARIANT_MUTATION_CAUSED_ABERRANT_HTT...(11309)	23	26	0.885	Down	-1.39325	19204	-1.3932	0.163559	0.346792
519	CEACAM8_Adipose - Subcutaneous_Adipose - Visceral (Omentum)	C2	KEGG_MEDICUS	10810	KEGG_MEDICUS_PATHOGEN_HIV_TAT_NEF_TO_CROSSTALK_BETWEEN_EXTRINSIC_AND_INTRINSIC_APOPTOTIC_PATHWAYS	KEGG_MEDICUS_PATHOGEN_HIV_TAT_NEF_TO_CROSSTALK...(10810)	8	8	1	Down	-1.3904	19204	-1.39035	0.164423	0.347733
520	CEACAM8_Adipose - Subcutaneous_Adipose - Visceral (Omentum)	C2	KEGG_MEDICUS	10756	KEGG_MEDICUS_ENV_FACTOR_BPA_TO_RAS_ERK_SIGNALING_PATHWAY	KEGG_MEDICUS_ENV_FACTOR_BPA_TO_RAS_ERK_SIGNALING_PATHWAY	13	13	1	Down	-1.38818	19204	-1.38812	0.1651	0.348719
521	CEACAM8_Adipose - Subcutaneous_Adipose - Visceral (Omentum)	C2	KEGG_MEDICUS	10852	KEGG_MEDICUS_PATHOGEN_SHIGELLA_IPAA_TO_ITGA_B_RHOGEF_RHOA_SIGNALING_PATHWAY	KEGG_MEDICUS_PATHOGEN_SHIGELLA_IPAA_TO_ITGA_B...(10852)	9	11	0.818	Down	-1.38648	19204	-1.38643	0.165615	0.349363
522	CEACAM8_Adipose - Subcutaneous_Adipose - Visceral (Omentum)	C2	KEGG_MEDICUS	10993	KEGG_MEDICUS_REFERENCE_ESTABLISHMENT_OF_COHESION	KEGG_MEDICUS_REFERENCE_ESTABLISHMENT_OF_COHESION	7	7	1	Down	-1.38545	19204	-1.3854	0.165931	0.349583
523	CEACAM8_Adipose - Subcutaneous_Adipose - Visceral (Omentum)	C2	KEGG_MEDICUS	10940	KEGG_MEDICUS_REFERENCE_COMMON_PATHWAY_OF_COMPLEMENT_CASCADE_MAC_FORMATION	KEGG_MEDICUS_REFERENCE_COMMON_PATHWAY_OF...(10940)	5	7	0.714	Up	1.38186	19204	1.38181	0.167031	0.350786
524	CEACAM8_Adipose - Subcutaneous_Adipose - Visceral (Omentum)	C2	KEGG_MEDICUS	10861	KEGG_MEDICUS_REFERENCE_ACH_CHRN_RAS_ERK_SIGNALING_PATHWAY	KEGG_MEDICUS_REFERENCE_ACH_CHRN_RAS_ERK_SIGNALING_PATHWAY	21	21	1	Down	-1.37892	19204	-1.37886	0.167937	0.352242
525	CEACAM8_Adipose - Subcutaneous_Adipose - Visceral (Omentum)	C2	KEGG_MEDICUS	11075	KEGG_MEDICUS_REFERENCE_LOADING_OF_THE_SMC5_SMC6_COMPLEX	KEGG_MEDICUS_REFERENCE_LOADING_OF_THE_SMC5_SMC6_COMPLEX	11	11	1	Down	-1.37473	19204	-1.37467	0.169233	0.35295
526	CEACAM8_Adipose - Subcutaneous_Adipose - Visceral (Omentum)	C2	KEGG_MEDICUS	10902	KEGG_MEDICUS_REFERENCE_BLOOD_GROUP_H_O_ANTIGEN_TYPE_1_BIOSYNTHESIS	KEGG_MEDICUS_REFERENCE_BLOOD_GROUP_H_O_ANTIGEN...(10902)	6	6	1	Up	1.3725	19204	1.37245	0.169925	0.353725
527	CEACAM8_Adipose - Subcutaneous_Adipose - Visceral (Omentum)	C2	KEGG_MEDICUS	11058	KEGG_MEDICUS_REFERENCE_ITGA_B_RHOG_RAC_SIGNALING_PATHWAY	KEGG_MEDICUS_REFERENCE_ITGA_B_RHOG_RAC_SIGNALING_PATHWAY	28	28	1	Down	-1.36171	19204	-1.36166	0.173307	0.35829
528	CEACAM8_Adipose - Subcutaneous_Adipose - Visceral (Omentum)	C2	KEGG_MEDICUS	11018	KEGG_MEDICUS_REFERENCE_GLYCOSAMINOGLYCAN_BIOSYNTHESIS_LINKAGE_TETRASACCHARIDE	KEGG_MEDICUS_REFERENCE_GLYCOSAMINOGLYCAN...(11018)	5	5	1	Down	-1.35937	19204	-1.35932	0.174045	0.359143
529	CEACAM8_Adipose - Subcutaneous_Adipose - Visceral (Omentum)	C2	KEGG_MEDICUS	11346	KEGG_MEDICUS_VARIANT_MUTATION_INACTIVATED_PINK1_TO_INTRINSIC_APOPTOTIC_PATHWAY_N01048	KEGG_MEDICUS_VARIANT_MUTATION_INACTIVATED_PINK1_TO...(11346)	7	7	1	Down	-1.35181	19204	-1.35176	0.176453	0.362113
530	CEACAM8_Adipose - Subcutaneous_Adipose - Visceral (Omentum)	C2	KEGG_MEDICUS	10839	KEGG_MEDICUS_PATHOGEN_SALMONELLA_AVRA_TO_BETA_CATENIN_SIGNALING_PATHWAY	KEGG_MEDICUS_PATHOGEN_SALMONELLA_AVRA_TO_BETA...(10839)	6	6	1	Up	1.35008	19204	1.35003	0.177007	0.362608
531	CEACAM8_Adipose - Subcutaneous_Adipose - Visceral (Omentum)	C2	KEGG_MEDICUS	11262	KEGG_MEDICUS_VARIANT_FZD7_OVEREXPRESSION_TO_WNT_SIGNALING_PATHWAY	KEGG_MEDICUS_VARIANT_FZD7_OVEREXPRESSION_TO_WNT...(11262)	33	37	0.892	Up	1.34753	19204	1.34748	0.177826	0.363775
532	CEACAM8_Adipose - Subcutaneous_Adipose - Visceral (Omentum)	C2	KEGG_MEDICUS	10985	KEGG_MEDICUS_REFERENCE_ELECTRON_TRANSFER_IN_COMPLEX_I	KEGG_MEDICUS_REFERENCE_ELECTRON_TRANSFER_IN_COMPLEX_I	44	44	1	Down	-1.34558	19204	-1.34553	0.178455	0.364333
533	CEACAM8_Adipose - Subcutaneous_Adipose - Visceral (Omentum)	C2	KEGG_MEDICUS	11154	KEGG_MEDICUS_REFERENCE_REGULATION_OF_GF_RTK_RAS_ERK_SIGNALING_PTP	KEGG_MEDICUS_REFERENCE_REGULATION_OF_GF_RTK_RAS...(11154)	20	20	1	Up	1.34319	19204	1.34314	0.179225	0.36506
534	CEACAM8_Adipose - Subcutaneous_Adipose - Visceral (Omentum)	C2	KEGG_MEDICUS	10829	KEGG_MEDICUS_PATHOGEN_KSHV_K15_TO_TNF_NFKB_SIGNALING_PATHWAY	KEGG_MEDICUS_PATHOGEN_KSHV_K15_TO_TNF_NFKB...(10829)	8	8	1	Down	-1.34181	19204	-1.34176	0.179674	0.365749
535	CEACAM8_Adipose - Subcutaneous_Adipose - Visceral (Omentum)	C2	KEGG_MEDICUS	11325	KEGG_MEDICUS_VARIANT_MUTATION_CAUSED_ABERRANT_SNCA_TO_PERK_ATF4_SIGNALING_PATHWAY	KEGG_MEDICUS_VARIANT_MUTATION_CAUSED_ABERRANT_SNCA...(11325)	6	6	1	Down	-1.33925	19204	-1.3392	0.180506	0.366992
536	CEACAM8_Adipose - Subcutaneous_Adipose - Visceral (Omentum)	C2	KEGG_MEDICUS	10808	KEGG_MEDICUS_PATHOGEN_HIV_GP120_TO_TNF_NFKB_SIGNALING_PATHWAY	KEGG_MEDICUS_PATHOGEN_HIV_GP120_TO_TNF_NFKB...(10808)	15	15	1	Down	-1.33857	19204	-1.33852	0.180728	0.366993
537	CEACAM8_Adipose - Subcutaneous_Adipose - Visceral (Omentum)	C2	KEGG_MEDICUS	11105	KEGG_MEDICUS_REFERENCE_NOD_NFKB_SIGNALING_PATHWAY	KEGG_MEDICUS_REFERENCE_NOD_NFKB_SIGNALING_PATHWAY	9	9	1	Down	-1.33311	19204	-1.33306	0.182511	0.36903
538	CEACAM8_Adipose - Subcutaneous_Adipose - Visceral (Omentum)	C2	KEGG_MEDICUS	11181	KEGG_MEDICUS_REFERENCE_TGFA_EGFR_RAS_ERK_SIGNALING_PATHWAY	KEGG_MEDICUS_REFERENCE_TGFA_EGFR_RAS_ERK_SIGNALING_PATHWAY	15	15	1	Down	-1.33154	19204	-1.33149	0.183027	0.369624
539	CEACAM8_Adipose - Subcutaneous_Adipose - Visceral (Omentum)	C2	KEGG_MEDICUS	11133	KEGG_MEDICUS_REFERENCE_PKA_HOLOENZYME	KEGG_MEDICUS_REFERENCE_PKA_HOLOENZYME	6	7	0.857	Down	-1.31653	19204	-1.31648	0.188013	0.377078
540	CEACAM8_Adipose - Subcutaneous_Adipose - Visceral (Omentum)	C2	KEGG_MEDICUS	11332	KEGG_MEDICUS_VARIANT_MUTATION_CAUSED_ABERRANT_TDP43_TO_ELECTRON_TRANSFER_IN_COMPLEX_I	KEGG_MEDICUS_VARIANT_MUTATION_CAUSED_ABERRANT...(11332)	45	45	1	Down	-1.3121	19204	-1.31205	0.189503	0.379463
541	CEACAM8_Adipose - Subcutaneous_Adipose - Visceral (Omentum)	C2	KEGG_MEDICUS	11314	KEGG_MEDICUS_VARIANT_MUTATION_CAUSED_ABERRANT_HTT_TO_REST_MEDIATED_TRANSCRIPTIONAL_REPRESSION	KEGG_MEDICUS_VARIANT_MUTATION_CAUSED_ABERRANT_HTT...(11314)	7	7	1	Down	-1.30811	19204	-1.30806	0.190852	0.381014
542	CEACAM8_Adipose - Subcutaneous_Adipose - Visceral (Omentum)	C2	KEGG_MEDICUS	11324	KEGG_MEDICUS_VARIANT_MUTATION_CAUSED_ABERRANT_SNCA_TO_ELECTRON_TRANSFER_IN_COMPLEX_I	KEGG_MEDICUS_VARIANT_MUTATION_CAUSED_ABERRANT_SNCA...(11324)	45	45	1	Down	-1.30748	19204	-1.30743	0.191066	0.381213
543	CEACAM8_Adipose - Subcutaneous_Adipose - Visceral (Omentum)	C2	KEGG_MEDICUS	11057	KEGG_MEDICUS_REFERENCE_ITGA_B_RHOGEF_RHOA_SIGNALING_PATHWAY	KEGG_MEDICUS_REFERENCE_ITGA_B_RHOGEF_RHOA...(11057)	23	23	1	Down	-1.30152	19204	-1.30147	0.193097	0.383876
544	CEACAM8_Adipose - Subcutaneous_Adipose - Visceral (Omentum)	C2	KEGG_MEDICUS	11269	KEGG_MEDICUS_VARIANT_LRP6_OVEREXPRESSION_TO_WNT_SIGNALING_PATHWAY	KEGG_MEDICUS_VARIANT_LRP6_OVEREXPRESSION_TO_WNT...(11269)	41	45	0.911	Up	1.29535	19204	1.2953	0.195216	0.387319
545	CEACAM8_Adipose - Subcutaneous_Adipose - Visceral (Omentum)	C2	KEGG_MEDICUS	11368	KEGG_MEDICUS_VARIANT_SCRAPIE_CONFORMATION_PRPSC_TO_VGCC_CA2_APOPTOTIC_PATHWAY	KEGG_MEDICUS_VARIANT_SCRAPIE_CONFORMATION_PRPSC_TO...(11368)	6	6	1	Up	1.29444	19204	1.2944	0.195527	0.387546
546	CEACAM8_Adipose - Subcutaneous_Adipose - Visceral (Omentum)	C2	KEGG_MEDICUS	10953	KEGG_MEDICUS_REFERENCE_CXCR4_GNB_G_PLCB_PKC_SIGNALING_PATHWAY	KEGG_MEDICUS_REFERENCE_CXCR4_GNB_G_PLCB_PKC...(10953)	28	31	0.903	Up	1.29306	19204	1.29301	0.196007	0.388265
547	CEACAM8_Adipose - Subcutaneous_Adipose - Visceral (Omentum)	C2	KEGG_MEDICUS	10991	KEGG_MEDICUS_REFERENCE_EREG_EGFR_RAS_ERK_SIGNALING_PATHWAY	KEGG_MEDICUS_REFERENCE_EREG_EGFR_RAS_ERK_SIGNALING_PATHWAY	15	15	1	Down	-1.29076	19204	-1.29071	0.196803	0.389259
548	CEACAM8_Adipose - Subcutaneous_Adipose - Visceral (Omentum)	C2	KEGG_MEDICUS	10929	KEGG_MEDICUS_REFERENCE_CENPE_INTERACTION_WITH_NDC80_COMPLEX	KEGG_MEDICUS_REFERENCE_CENPE_INTERACTION_WITH_NDC80_COMPLEX	12	12	1	Down	-1.29059	19204	-1.29055	0.196861	0.389259
549	CEACAM8_Adipose - Subcutaneous_Adipose - Visceral (Omentum)	C2	KEGG_MEDICUS	11232	KEGG_MEDICUS_VARIANT_AMPLIFIED_MET_TO_PI3K_SIGNALING_PATHWAY	KEGG_MEDICUS_VARIANT_AMPLIFIED_MET_TO_PI3K...(11232)	9	9	1	Down	-1.28989	19204	-1.28985	0.197103	0.389457
550	CEACAM8_Adipose - Subcutaneous_Adipose - Visceral (Omentum)	C2	KEGG_MEDICUS	10844	KEGG_MEDICUS_PATHOGEN_SALMONELLA_SOPB_TO_RHOA_SIGNALING_PATHWAY	KEGG_MEDICUS_PATHOGEN_SALMONELLA_SOPB_TO_RHOA...(10844)	8	10	0.8	Down	-1.286	19204	-1.28595	0.198459	0.390995
551	CEACAM8_Adipose - Subcutaneous_Adipose - Visceral (Omentum)	C2	KEGG_MEDICUS	10793	KEGG_MEDICUS_PATHOGEN_HCMV_GH_TO_ITGA_B_RHOA_SIGNALING_PATHWAY	KEGG_MEDICUS_PATHOGEN_HCMV_GH_TO_ITGA_B_RHOA...(10793)	7	7	1	Down	-1.28316	19204	-1.28312	0.199451	0.392273
552	CEACAM8_Adipose - Subcutaneous_Adipose - Visceral (Omentum)	C2	KEGG_MEDICUS	11185	KEGG_MEDICUS_REFERENCE_TLR1_2_4_NFKB_SIGNALING_PATHWAY	KEGG_MEDICUS_REFERENCE_TLR1_2_4_NFKB_SIGNALING_PATHWAY	19	20	0.95	Down	-1.27232	19204	-1.27228	0.203274	0.397433
553	CEACAM8_Adipose - Subcutaneous_Adipose - Visceral (Omentum)	C2	KEGG_MEDICUS	11310	KEGG_MEDICUS_VARIANT_MUTATION_CAUSED_ABERRANT_HTT_TO_AUTOPHAGY_VESICLE_NUCLEATION	KEGG_MEDICUS_VARIANT_MUTATION_CAUSED_ABERRANT_HTT...(11310)	6	6	1	Down	-1.26301	19204	-1.26296	0.206602	0.401337
554	CEACAM8_Adipose - Subcutaneous_Adipose - Visceral (Omentum)	C2	KEGG_MEDICUS	10917	KEGG_MEDICUS_REFERENCE_CA2_ENTRY_VOLTAGE_GATED_CA2_CHANNEL	KEGG_MEDICUS_REFERENCE_CA2_ENTRY_VOLTAGE_GATED_CA2_CHANNEL	22	25	0.88	Up	1.25083	19204	1.25079	0.21101	0.407
555	CEACAM8_Adipose - Subcutaneous_Adipose - Visceral (Omentum)	C2	KEGG_MEDICUS	10835	KEGG_MEDICUS_PATHOGEN_KSHV_VFLIP_TO_TNF_NFKB_SIGNALING_PATHWAY	KEGG_MEDICUS_PATHOGEN_KSHV_VFLIP_TO_TNF_NFKB...(10835)	7	7	1	Down	-1.2504	19204	-1.25035	0.21117	0.407
556	CEACAM8_Adipose - Subcutaneous_Adipose - Visceral (Omentum)	C2	KEGG_MEDICUS	11066	KEGG_MEDICUS_REFERENCE_KITLG_KIT_RAS_ERK_SIGNALING_PATHWAY	KEGG_MEDICUS_REFERENCE_KITLG_KIT_RAS_ERK_SIGNALING_PATHWAY	15	15	1	Down	-1.25021	19204	-1.25017	0.211237	0.407
557	CEACAM8_Adipose - Subcutaneous_Adipose - Visceral (Omentum)	C2	KEGG_MEDICUS	10770	KEGG_MEDICUS_ENV_FACTOR_NNK_NNN_TO_RAS_ERK_SIGNALING_PATHWAY	KEGG_MEDICUS_ENV_FACTOR_NNK_NNN_TO_RAS_ERK...(10770)	19	19	1	Down	-1.24275	19204	-1.24271	0.213974	0.4106
558	CEACAM8_Adipose - Subcutaneous_Adipose - Visceral (Omentum)	C2	KEGG_MEDICUS	10818	KEGG_MEDICUS_PATHOGEN_HPV_E6_TO_NOTCH_SIGNALING_PATHWAY_N00382	KEGG_MEDICUS_PATHOGEN_HPV_E6_TO_NOTCH_SIGNALING...(10818)	13	13	1	Up	1.24082	19204	1.24078	0.214687	0.411018
559	CEACAM8_Adipose - Subcutaneous_Adipose - Visceral (Omentum)	C2	KEGG_MEDICUS	10809	KEGG_MEDICUS_PATHOGEN_HIV_NEF_TO_TNF_NFKB_SIGNALING_PATHWAY	KEGG_MEDICUS_PATHOGEN_HIV_NEF_TO_TNF_NFKB...(10809)	14	14	1	Down	-1.23516	19204	-1.23512	0.216787	0.412688
560	CEACAM8_Adipose - Subcutaneous_Adipose - Visceral (Omentum)	C2	KEGG_MEDICUS	10833	KEGG_MEDICUS_PATHOGEN_KSHV_VCYCLIN_TO_CELL_CYCLE_G1_S	KEGG_MEDICUS_PATHOGEN_KSHV_VCYCLIN_TO_CELL_CYCLE_G1_S	6	6	1	Down	-1.23513	19204	-1.23509	0.216796	0.412688
561	CEACAM8_Adipose - Subcutaneous_Adipose - Visceral (Omentum)	C2	KEGG_MEDICUS	10962	KEGG_MEDICUS_REFERENCE_DNA_DEGRADATION_BY_EXTRACELLULAR_ENDOLYSOSOMAL_DNASE	KEGG_MEDICUS_REFERENCE_DNA_DEGRADATION_BY...(10962)	7	7	1	Up	1.22592	19204	1.22588	0.220245	0.41613
562	CEACAM8_Adipose - Subcutaneous_Adipose - Visceral (Omentum)	C2	KEGG_MEDICUS	11222	KEGG_MEDICUS_REFERENCE_WNT_SIGNALING_PATHWAY	KEGG_MEDICUS_REFERENCE_WNT_SIGNALING_PATHWAY	42	46	0.913	Up	1.22256	19204	1.22252	0.22151	0.417094
563	CEACAM8_Adipose - Subcutaneous_Adipose - Visceral (Omentum)	C2	KEGG_MEDICUS	10858	KEGG_MEDICUS_PATHOGEN_YERSINIA_YOPP_J_TO_TLR2_4_MAPK_SIGNALING_PATHWAY	KEGG_MEDICUS_PATHOGEN_YERSINIA_YOPP_J_TO_TLR2_4...(10858)	6	6	1	Down	-1.20691	19204	-1.20687	0.227483	0.424481
564	CEACAM8_Adipose - Subcutaneous_Adipose - Visceral (Omentum)	C2	KEGG_MEDICUS	11115	KEGG_MEDICUS_REFERENCE_N_GLYCAN_BIOSYNTHESIS	KEGG_MEDICUS_REFERENCE_N_GLYCAN_BIOSYNTHESIS	16	16	1	Down	-1.20412	19204	-1.20408	0.228558	0.425529
565	CEACAM8_Adipose - Subcutaneous_Adipose - Visceral (Omentum)	C2	KEGG_MEDICUS	11303	KEGG_MEDICUS_VARIANT_MUTATION_CAUSED_ABERRANT_ABETA_TO_TRANSPORT_OF_CALCIUM	KEGG_MEDICUS_VARIANT_MUTATION_CAUSED_ABERRANT...(11303)	14	15	0.933	Down	-1.20139	19204	-1.20135	0.229616	0.426435
566	CEACAM8_Adipose - Subcutaneous_Adipose - Visceral (Omentum)	C2	KEGG_MEDICUS	10849	KEGG_MEDICUS_PATHOGEN_SARS_COV_2_S_TO_ANGII_AT1R_NOX2_SIGNALING_PATHWAY	KEGG_MEDICUS_PATHOGEN_SARS_COV_2_S_TO_ANGII_AT1R...(10849)	13	14	0.929	Up	1.2012	19204	1.20116	0.229688	0.426435
567	CEACAM8_Adipose - Subcutaneous_Adipose - Visceral (Omentum)	C2	KEGG_MEDICUS	11005	KEGG_MEDICUS_REFERENCE_GENE_SILENCING_BY_METHYLATION_OF_H3K27_AND_UBIQUITINATION_OF_H2AK119	KEGG_MEDICUS_REFERENCE_GENE_SILENCING_BY...(11005)	36	40	0.9	Down	-1.19802	19204	-1.19798	0.230925	0.428011
568	CEACAM8_Adipose - Subcutaneous_Adipose - Visceral (Omentum)	C2	KEGG_MEDICUS	10998	KEGG_MEDICUS_REFERENCE_FGF_FGFR_PI3K_SIGNALING_PATHWAY	KEGG_MEDICUS_REFERENCE_FGF_FGFR_PI3K_SIGNALING_PATHWAY	22	31	0.71	Up	1.18935	19204	1.18932	0.234315	0.431132
569	CEACAM8_Adipose - Subcutaneous_Adipose - Visceral (Omentum)	C2	KEGG_MEDICUS	11001	KEGG_MEDICUS_REFERENCE_FLT3LG_FLT3_RAS_ERK_SIGNALING_PATHWAY	KEGG_MEDICUS_REFERENCE_FLT3LG_FLT3_RAS_ERK...(11001)	15	15	1	Down	-1.1884	19204	-1.18836	0.23469	0.431132
570	CEACAM8_Adipose - Subcutaneous_Adipose - Visceral (Omentum)	C2	KEGG_MEDICUS	10984	KEGG_MEDICUS_REFERENCE_EGF_JAK_STAT_SIGNALING_PATHWAY	KEGG_MEDICUS_REFERENCE_EGF_JAK_STAT_SIGNALING_PATHWAY	7	7	1	Down	-1.18333	19204	-1.1833	0.236691	0.433128
571	CEACAM8_Adipose - Subcutaneous_Adipose - Visceral (Omentum)	C2	KEGG_MEDICUS	11347	KEGG_MEDICUS_VARIANT_MUTATION_INACTIVATED_PINK1_TO_INTRINSIC_APOPTOTIC_PATHWAY_N01050	KEGG_MEDICUS_VARIANT_MUTATION_INACTIVATED_PINK1_TO...(11347)	7	7	1	Down	-1.17898	19204	-1.17894	0.238421	0.435332
572	CEACAM8_Adipose - Subcutaneous_Adipose - Visceral (Omentum)	C2	KEGG_MEDICUS	11340	KEGG_MEDICUS_VARIANT_MUTATION_INACTIVATED_FGF17_TO_RAS_ERK_SIGNALING_PATHWAY	KEGG_MEDICUS_VARIANT_MUTATION_INACTIVATED_FGF17_TO...(11340)	15	15	1	Down	-1.17703	19204	-1.177	0.239197	0.435789
573	CEACAM8_Adipose - Subcutaneous_Adipose - Visceral (Omentum)	C2	KEGG_MEDICUS	10964	KEGG_MEDICUS_REFERENCE_DNA_REPLICATION_LICENSING	KEGG_MEDICUS_REFERENCE_DNA_REPLICATION_LICENSING	24	24	1	Down	-1.17508	19204	-1.17504	0.239978	0.436732
574	CEACAM8_Adipose - Subcutaneous_Adipose - Visceral (Omentum)	C2	KEGG_MEDICUS	11357	KEGG_MEDICUS_VARIANT_MUTATION_INACTIVATED_TP53_TO_TRANSCRIPTION	KEGG_MEDICUS_VARIANT_MUTATION_INACTIVATED_TP53_TO_TRANSCRIPTION	9	9	1	Down	-1.17428	19204	-1.17425	0.240296	0.436918
575	CEACAM8_Adipose - Subcutaneous_Adipose - Visceral (Omentum)	C2	KEGG_MEDICUS	11251	KEGG_MEDICUS_VARIANT_DUPLICATION_OR_MUTATION_ACTIVATED_FLT3_TO_RAS_PI3K_SIGNALING_PATHWAY	KEGG_MEDICUS_VARIANT_DUPLICATION_OR_MUTATION...(11251)	14	14	1	Down	-1.16586	19204	-1.16582	0.243686	0.441855
576	CEACAM8_Adipose - Subcutaneous_Adipose - Visceral (Omentum)	C2	KEGG_MEDICUS	11084	KEGG_MEDICUS_REFERENCE_MANNOSE_TYPE_O_GLYCAN_BIOSYNTHESIS_POMT_TO_POMK	KEGG_MEDICUS_REFERENCE_MANNOSE_TYPE_O_GLYCAN...(11084)	5	5	1	Down	-1.16061	19204	-1.16057	0.245815	0.444182
577	CEACAM8_Adipose - Subcutaneous_Adipose - Visceral (Omentum)	C2	KEGG_MEDICUS	11086	KEGG_MEDICUS_REFERENCE_MDM2_P21_CELL_CYCLE_G1_S_N00066	KEGG_MEDICUS_REFERENCE_MDM2_P21_CELL_CYCLE_G1_S_N00066	13	13	1	Down	-1.15595	19204	-1.15592	0.247714	0.446817
578	CEACAM8_Adipose - Subcutaneous_Adipose - Visceral (Omentum)	C2	KEGG_MEDICUS	10904	KEGG_MEDICUS_REFERENCE_BMP15_SIGNALING_PATHWAY	KEGG_MEDICUS_REFERENCE_BMP15_SIGNALING_PATHWAY	6	7	0.857	Down	-1.15444	19204	-1.1544	0.248335	0.447178
579	CEACAM8_Adipose - Subcutaneous_Adipose - Visceral (Omentum)	C2	KEGG_MEDICUS	11194	KEGG_MEDICUS_REFERENCE_TNF_JNK_SIGNALING_PATHWAY	KEGG_MEDICUS_REFERENCE_TNF_JNK_SIGNALING_PATHWAY	16	16	1	Up	1.15174	19204	1.15171	0.249441	0.448533
580	CEACAM8_Adipose - Subcutaneous_Adipose - Visceral (Omentum)	C2	KEGG_MEDICUS	11237	KEGG_MEDICUS_VARIANT_AMPLIFIED_MYC_TO_P27_CELL_CYCLE_G1_S	KEGG_MEDICUS_VARIANT_AMPLIFIED_MYC_TO_P27_CELL_CYCLE_G1_S	15	15	1	Down	-1.14886	19204	-1.14883	0.250627	0.449933
581	CEACAM8_Adipose - Subcutaneous_Adipose - Visceral (Omentum)	C2	KEGG_MEDICUS	11010	KEGG_MEDICUS_REFERENCE_GH_JAK_STAT_SIGNALING_PATHWAY	KEGG_MEDICUS_REFERENCE_GH_JAK_STAT_SIGNALING_PATHWAY	6	7	0.857	Down	-1.14761	19204	-1.14758	0.251143	0.450312
582	CEACAM8_Adipose - Subcutaneous_Adipose - Visceral (Omentum)	C2	KEGG_MEDICUS	11212	KEGG_MEDICUS_REFERENCE_UREA_CYCLE	KEGG_MEDICUS_REFERENCE_UREA_CYCLE	5	6	0.833	Down	-1.146	19204	-1.14597	0.251808	0.450324
583	CEACAM8_Adipose - Subcutaneous_Adipose - Visceral (Omentum)	C2	KEGG_MEDICUS	11026	KEGG_MEDICUS_REFERENCE_HEME_BIOSYNTHESIS	KEGG_MEDICUS_REFERENCE_HEME_BIOSYNTHESIS	9	9	1	Down	-1.14588	19204	-1.14584	0.25186	0.450324
584	CEACAM8_Adipose - Subcutaneous_Adipose - Visceral (Omentum)	C2	KEGG_MEDICUS	11153	KEGG_MEDICUS_REFERENCE_REGULATION_OF_GF_RTK_RAS_ERK_SIGNALING_PATHWAY_ADAPTOR_PROTEINS	KEGG_MEDICUS_REFERENCE_REGULATION_OF_GF_RTK_RAS...(11153)	10	10	1	Down	-1.14181	19204	-1.14178	0.253545	0.45199
585	CEACAM8_Adipose - Subcutaneous_Adipose - Visceral (Omentum)	C2	KEGG_MEDICUS	10966	KEGG_MEDICUS_REFERENCE_DOUBLE_HOLLIDAY_JUNCTION_RESOLUTION	KEGG_MEDICUS_REFERENCE_DOUBLE_HOLLIDAY_JUNCTION_RESOLUTION	6	6	1	Up	1.14112	19204	1.14109	0.253834	0.452261
586	CEACAM8_Adipose - Subcutaneous_Adipose - Visceral (Omentum)	C2	KEGG_MEDICUS	11020	KEGG_MEDICUS_REFERENCE_GPCR_PI3K_SIGNALING_PATHWAY	KEGG_MEDICUS_REFERENCE_GPCR_PI3K_SIGNALING_PATHWAY	29	32	0.906	Up	1.13017	19204	1.13014	0.258419	0.456052
587	CEACAM8_Adipose - Subcutaneous_Adipose - Visceral (Omentum)	C2	KEGG_MEDICUS	11128	KEGG_MEDICUS_REFERENCE_PDGF_PDGFR_PI3K_SIGNALING_PATHWAY	KEGG_MEDICUS_REFERENCE_PDGF_PDGFR_PI3K_SIGNALING_PATHWAY	13	13	1	Down	-1.12757	19204	-1.12754	0.259516	0.45744
588	CEACAM8_Adipose - Subcutaneous_Adipose - Visceral (Omentum)	C2	KEGG_MEDICUS	11289	KEGG_MEDICUS_VARIANT_MUTATION_ACTIVATED_PI3K_TO_PI3K_SIGNALING_PATHWAY	KEGG_MEDICUS_VARIANT_MUTATION_ACTIVATED_PI3K_TO...(11289)	7	7	1	Down	-1.12487	19204	-1.12484	0.260659	0.458505
589	CEACAM8_Adipose - Subcutaneous_Adipose - Visceral (Omentum)	C2	KEGG_MEDICUS	10758	KEGG_MEDICUS_ENV_FACTOR_E2_TO_NUCLEAR_INITIATED_ESTROGEN_SIGNALING_PATHWAY	KEGG_MEDICUS_ENV_FACTOR_E2_TO_NUCLEAR_INITIATED...(10758)	7	7	1	Up	1.1154	19204	1.11537	0.264693	0.462898
590	CEACAM8_Adipose - Subcutaneous_Adipose - Visceral (Omentum)	C2	KEGG_MEDICUS	10768	KEGG_MEDICUS_ENV_FACTOR_NNK_NNN_TO_PI3K_SIGNALING_PATHWAY_N01339	KEGG_MEDICUS_ENV_FACTOR_NNK_NNN_TO_PI3K_SIGNALING...(10768)	11	11	1	Down	-1.11376	19204	-1.11373	0.265397	0.463885
591	CEACAM8_Adipose - Subcutaneous_Adipose - Visceral (Omentum)	C2	KEGG_MEDICUS	10901	KEGG_MEDICUS_REFERENCE_BLOCKING_UBIQUITINATION_OF_H2AK119_BY_CK2	KEGG_MEDICUS_REFERENCE_BLOCKING_UBIQUITINATION_OF...(10901)	12	12	1	Down	-1.11232	19204	-1.11228	0.266016	0.464722
592	CEACAM8_Adipose - Subcutaneous_Adipose - Visceral (Omentum)	C2	KEGG_MEDICUS	10908	KEGG_MEDICUS_REFERENCE_BMP_SIGNALING_PATHWAY	KEGG_MEDICUS_REFERENCE_BMP_SIGNALING_PATHWAY	20	20	1	Up	1.10598	19204	1.10595	0.268748	0.467612
593	CEACAM8_Adipose - Subcutaneous_Adipose - Visceral (Omentum)	C2	KEGG_MEDICUS	11304	KEGG_MEDICUS_VARIANT_MUTATION_CAUSED_ABERRANT_ABETA_TO_VGCC_CA2_APOPTOTIC_PATHWAY_N01004	KEGG_MEDICUS_VARIANT_MUTATION_CAUSED_ABERRANT...(11304)	13	14	0.929	Down	-1.09966	19204	-1.09963	0.271492	0.470343
594	CEACAM8_Adipose - Subcutaneous_Adipose - Visceral (Omentum)	C2	KEGG_MEDICUS	10927	KEGG_MEDICUS_REFERENCE_CD80_CD86_CTLA4_PP2A_SIGNALING_PATHWAY	KEGG_MEDICUS_REFERENCE_CD80_CD86_CTLA4_PP2A...(10927)	22	22	1	Down	-1.09876	19204	-1.09873	0.271885	0.47051
595	CEACAM8_Adipose - Subcutaneous_Adipose - Visceral (Omentum)	C2	KEGG_MEDICUS	11266	KEGG_MEDICUS_VARIANT_LOSS_OF_CDKN1B_TO_P27_CELL_CYCLE_G1_S	KEGG_MEDICUS_VARIANT_LOSS_OF_CDKN1B_TO_P27_CELL_CYCLE_G1_S	8	8	1	Down	-1.08725	19204	-1.08722	0.27694	0.476521
596	CEACAM8_Adipose - Subcutaneous_Adipose - Visceral (Omentum)	C2	KEGG_MEDICUS	10957	KEGG_MEDICUS_REFERENCE_CYTOKINE_JAK_STAT_SIGNALING_PATHWAY	KEGG_MEDICUS_REFERENCE_CYTOKINE_JAK_STAT_SIGNALING_PATHWAY	35	45	0.778	Up	1.08539	19204	1.08536	0.277763	0.477388
597	CEACAM8_Adipose - Subcutaneous_Adipose - Visceral (Omentum)	C2	KEGG_MEDICUS	11135	KEGG_MEDICUS_REFERENCE_PLASMIN_MEDIATED_ACTIVATION_OF_LATENT_TGF_BETA	KEGG_MEDICUS_REFERENCE_PLASMIN_MEDIATED_ACTIVATION...(11135)	7	8	0.875	Up	1.08513	19204	1.0851	0.277876	0.477388
598	CEACAM8_Adipose - Subcutaneous_Adipose - Visceral (Omentum)	C2	KEGG_MEDICUS	11012	KEGG_MEDICUS_REFERENCE_GLUCONEOGENESIS	KEGG_MEDICUS_REFERENCE_GLUCONEOGENESIS	5	5	1	Down	-1.08416	19204	-1.08413	0.278308	0.477388
599	CEACAM8_Adipose - Subcutaneous_Adipose - Visceral (Omentum)	C2	KEGG_MEDICUS	10973	KEGG_MEDICUS_REFERENCE_EGF_EGFR_PI3K_NFKB_SIGNALING_PATHWAY	KEGG_MEDICUS_REFERENCE_EGF_EGFR_PI3K_NFKB...(10973)	14	14	1	Down	-1.08089	19204	-1.08086	0.279762	0.477763
600	CEACAM8_Adipose - Subcutaneous_Adipose - Visceral (Omentum)	C2	KEGG_MEDICUS	10761	KEGG_MEDICUS_ENV_FACTOR_METALS_TO_JNK_SIGNALING_PATHWAY	KEGG_MEDICUS_ENV_FACTOR_METALS_TO_JNK_SIGNALING_PATHWAY	8	8	1	Up	1.08015	19204	1.08012	0.280089	0.477763
601	CEACAM8_Adipose - Subcutaneous_Adipose - Visceral (Omentum)	C2	KEGG_MEDICUS	10975	KEGG_MEDICUS_REFERENCE_EGF_EGFR_PLCG_CALCINEURIN_SIGNALING_PATHWAY	KEGG_MEDICUS_REFERENCE_EGF_EGFR_PLCG_CALCINEURIN...(10975)	15	16	0.938	Down	-1.07621	19204	-1.07618	0.281848	0.479981
602	CEACAM8_Adipose - Subcutaneous_Adipose - Visceral (Omentum)	C2	KEGG_MEDICUS	11333	KEGG_MEDICUS_VARIANT_MUTATION_CAUSED_ABERRANT_TUBA4A_TO_RETROGRADE_AXONAL_TRANSPORT	KEGG_MEDICUS_VARIANT_MUTATION_CAUSED_ABERRANT...(11333)	26	27	0.963	Down	-1.07237	19204	-1.07233	0.28357	0.482418
603	CEACAM8_Adipose - Subcutaneous_Adipose - Visceral (Omentum)	C2	KEGG_MEDICUS	11225	KEGG_MEDICUS_VARIANT_AMPLIFIED_CDK4_TO_CELL_CYCLE_G1_S	KEGG_MEDICUS_VARIANT_AMPLIFIED_CDK4_TO_CELL_CYCLE_G1_S	8	8	1	Down	-1.07083	19204	-1.0708	0.284261	0.483079
604	CEACAM8_Adipose - Subcutaneous_Adipose - Visceral (Omentum)	C2	KEGG_MEDICUS	11197	KEGG_MEDICUS_REFERENCE_TNF_RIPK1_3_SIGNALING_PATHWAY	KEGG_MEDICUS_REFERENCE_TNF_RIPK1_3_SIGNALING_PATHWAY	7	7	1	Up	1.07053	19204	1.0705	0.284396	0.483079
605	CEACAM8_Adipose - Subcutaneous_Adipose - Visceral (Omentum)	C2	KEGG_MEDICUS	11244	KEGG_MEDICUS_VARIANT_BCR_ABL_FUSION_KINASE_TO_PI3K_SIGNALING_PATHWAY	KEGG_MEDICUS_VARIANT_BCR_ABL_FUSION_KINASE_TO_PI3K...(11244)	11	11	1	Down	-1.06779	19204	-1.06776	0.285627	0.48456
606	CEACAM8_Adipose - Subcutaneous_Adipose - Visceral (Omentum)	C2	KEGG_MEDICUS	11060	KEGG_MEDICUS_REFERENCE_KEAP1_NRF2_SIGNALING_PATHWAY	KEGG_MEDICUS_REFERENCE_KEAP1_NRF2_SIGNALING_PATHWAY	20	24	0.833	Down	-1.06681	19204	-1.06678	0.286072	0.484933
607	CEACAM8_Adipose - Subcutaneous_Adipose - Visceral (Omentum)	C2	KEGG_MEDICUS	10847	KEGG_MEDICUS_PATHOGEN_SARS_COV_2_NSP1_TO_TRANSLATION_INITIATION	KEGG_MEDICUS_PATHOGEN_SARS_COV_2_NSP1_TO...(10847)	33	34	0.971	Down	-1.06459	19204	-1.06456	0.287075	0.485745
608	CEACAM8_Adipose - Subcutaneous_Adipose - Visceral (Omentum)	C2	KEGG_MEDICUS	11160	KEGG_MEDICUS_REFERENCE_REGULATION_OF_TNF_NFKB_SIGNALING_PATHWAY_LUBAC_MEDIATED_LINEAR_UBIQUITINATION	KEGG_MEDICUS_REFERENCE_REGULATION_OF_TNF_NFKB...(11160)	6	6	1	Down	-1.06202	19204	-1.06199	0.28824	0.486865
609	CEACAM8_Adipose - Subcutaneous_Adipose - Visceral (Omentum)	C2	KEGG_MEDICUS	10863	KEGG_MEDICUS_REFERENCE_ACTIVATION_OF_PRC2.2_BY_UBIQUITINATION_OF_H2AK119	KEGG_MEDICUS_REFERENCE_ACTIVATION_OF_PRC2.2_BY...(10863)	20	22	0.909	Down	-1.0589	19204	-1.05887	0.289659	0.488762
610	CEACAM8_Adipose - Subcutaneous_Adipose - Visceral (Omentum)	C2	KEGG_MEDICUS	10897	KEGG_MEDICUS_REFERENCE_BCR_PLCG_ITPR_SIGNALING_PATHWAY	KEGG_MEDICUS_REFERENCE_BCR_PLCG_ITPR_SIGNALING_PATHWAY	8	9	0.889	Up	1.0549	19204	1.05487	0.291486	0.491525
611	CEACAM8_Adipose - Subcutaneous_Adipose - Visceral (Omentum)	C2	KEGG_MEDICUS	10924	KEGG_MEDICUS_REFERENCE_CCR_CXCR_GNB_G_PI3K_RAC_SIGNALING_PATHWAY	KEGG_MEDICUS_REFERENCE_CCR_CXCR_GNB_G_PI3K_RAC...(10924)	25	31	0.806	Up	1.04496	19204	1.04493	0.296056	0.496523
612	CEACAM8_Adipose - Subcutaneous_Adipose - Visceral (Omentum)	C2	KEGG_MEDICUS	11119	KEGG_MEDICUS_REFERENCE_OKAZAKI_FRAGMENT_MATURATION	KEGG_MEDICUS_REFERENCE_OKAZAKI_FRAGMENT_MATURATION	11	11	1	Down	-1.04284	19204	-1.04281	0.297037	0.497281
613	CEACAM8_Adipose - Subcutaneous_Adipose - Visceral (Omentum)	C2	KEGG_MEDICUS	11131	KEGG_MEDICUS_REFERENCE_PDL_PD1_SHP_PI3K_SIGNALING_PATHWAY	KEGG_MEDICUS_REFERENCE_PDL_PD1_SHP_PI3K_SIGNALING_PATHWAY	9	9	1	Down	-1.03823	19204	-1.0382	0.299175	0.500447
614	CEACAM8_Adipose - Subcutaneous_Adipose - Visceral (Omentum)	C2	KEGG_MEDICUS	11227	KEGG_MEDICUS_VARIANT_AMPLIFIED_EGFR_TO_PLCG_CAMK_SIGNALING_PATHWAY	KEGG_MEDICUS_VARIANT_AMPLIFIED_EGFR_TO_PLCG_CAMK...(11227)	14	14	1	Up	1.03796	19204	1.03793	0.299302	0.500447
615	CEACAM8_Adipose - Subcutaneous_Adipose - Visceral (Omentum)	C2	KEGG_MEDICUS	10842	KEGG_MEDICUS_PATHOGEN_SALMONELLA_SOPB_TO_ANXA2_S100A10_REGULATED_ACTIN_CYTOSKELETON	KEGG_MEDICUS_PATHOGEN_SALMONELLA_SOPB_TO_ANXA2...(10842)	5	5	1	Down	-1.03514	19204	-1.03512	0.300615	0.502217
616	CEACAM8_Adipose - Subcutaneous_Adipose - Visceral (Omentum)	C2	KEGG_MEDICUS	10813	KEGG_MEDICUS_PATHOGEN_HIV_VPR_TO_CDC25_CELL_CYCLE_G2M	KEGG_MEDICUS_PATHOGEN_HIV_VPR_TO_CDC25_CELL_CYCLE_G2M	10	11	0.909	Down	-1.03006	19204	-1.03003	0.302996	0.504634
617	CEACAM8_Adipose - Subcutaneous_Adipose - Visceral (Omentum)	C2	KEGG_MEDICUS	11189	KEGG_MEDICUS_REFERENCE_TLR3_NFKB_SIGNALING_PATHWAY	KEGG_MEDICUS_REFERENCE_TLR3_NFKB_SIGNALING_PATHWAY	10	10	1	Down	-1.02981	19204	-1.02978	0.303114	0.504634
618	CEACAM8_Adipose - Subcutaneous_Adipose - Visceral (Omentum)	C2	KEGG_MEDICUS	10970	KEGG_MEDICUS_REFERENCE_E2_ER_RAS_ERK_SIGNALING_PATHWAY	KEGG_MEDICUS_REFERENCE_E2_ER_RAS_ERK_SIGNALING_PATHWAY	23	23	1	Down	-1.02745	19204	-1.02743	0.304219	0.505564
619	CEACAM8_Adipose - Subcutaneous_Adipose - Visceral (Omentum)	C2	KEGG_MEDICUS	10995	KEGG_MEDICUS_REFERENCE_FANCONI_ANEMIA_PATHWAY	KEGG_MEDICUS_REFERENCE_FANCONI_ANEMIA_PATHWAY	19	19	1	Down	-1.01595	19204	-1.01593	0.309664	0.51056
620	CEACAM8_Adipose - Subcutaneous_Adipose - Visceral (Omentum)	C2	KEGG_MEDICUS	11199	KEGG_MEDICUS_REFERENCE_TRANSCRIPTIONAL_ACTIVATION_BY_ACETYLATION_OF_H3K27	KEGG_MEDICUS_REFERENCE_TRANSCRIPTIONAL_ACTIVATION...(11199)	13	15	0.867	Down	-1.00764	19204	-1.00762	0.313638	0.514553
621	CEACAM8_Adipose - Subcutaneous_Adipose - Visceral (Omentum)	C2	KEGG_MEDICUS	11259	KEGG_MEDICUS_VARIANT_ERBB2_OVEREXPRESSION_TO_PI3K_SIGNALING_PATHWAY	KEGG_MEDICUS_VARIANT_ERBB2_OVEREXPRESSION_TO_PI3K...(11259)	12	12	1	Down	-1.00691	19204	-1.00689	0.313989	0.514873
622	CEACAM8_Adipose - Subcutaneous_Adipose - Visceral (Omentum)	C2	KEGG_MEDICUS	11330	KEGG_MEDICUS_VARIANT_MUTATION_CAUSED_ABERRANT_SOD1_TO_RETROGRADE_AXONAL_TRANSPORT	KEGG_MEDICUS_VARIANT_MUTATION_CAUSED_ABERRANT_SOD1...(11330)	26	27	0.963	Down	-0.990905	19204	-0.99088	0.321744	0.52319
623	CEACAM8_Adipose - Subcutaneous_Adipose - Visceral (Omentum)	C2	KEGG_MEDICUS	10872	KEGG_MEDICUS_REFERENCE_ANGIOTENSIN_ALDOSTERONE_SIGNALING_PATHWAY	KEGG_MEDICUS_REFERENCE_ANGIOTENSIN_ALDOSTERONE...(10872)	27	28	0.964	Up	0.98948	19204	0.989454	0.322441	0.523774
624	CEACAM8_Adipose - Subcutaneous_Adipose - Visceral (Omentum)	C2	KEGG_MEDICUS	11362	KEGG_MEDICUS_VARIANT_RET_FUSION_KINASE_TO_RAS_ERK_SIGNALING_PATHWAY	KEGG_MEDICUS_VARIANT_RET_FUSION_KINASE_TO_RAS_ERK...(11362)	11	11	1	Down	-0.989199	19204	-0.989174	0.322578	0.523774
625	CEACAM8_Adipose - Subcutaneous_Adipose - Visceral (Omentum)	C2	KEGG_MEDICUS	11120	KEGG_MEDICUS_REFERENCE_ORGANIZATION_OF_THE_INNER_KINETOCHORE	KEGG_MEDICUS_REFERENCE_ORGANIZATION_OF_THE_INNER_KINETOCHORE	17	17	1	Down	-0.980004	19204	-0.979979	0.327096	0.528006
626	CEACAM8_Adipose - Subcutaneous_Adipose - Visceral (Omentum)	C2	KEGG_MEDICUS	11187	KEGG_MEDICUS_REFERENCE_TLR3_IRF3_SIGNALING_PATHWAY	KEGG_MEDICUS_REFERENCE_TLR3_IRF3_SIGNALING_PATHWAY	8	9	0.889	Down	-0.971865	19204	-0.97184	0.33113	0.53128
627	CEACAM8_Adipose - Subcutaneous_Adipose - Visceral (Omentum)	C2	KEGG_MEDICUS	10938	KEGG_MEDICUS_REFERENCE_COHESIN_DISSOCIATION_IN_PROPHASE	KEGG_MEDICUS_REFERENCE_COHESIN_DISSOCIATION_IN_PROPHASE	16	16	1	Down	-0.969526	19204	-0.969502	0.332295	0.532428
628	CEACAM8_Adipose - Subcutaneous_Adipose - Visceral (Omentum)	C2	KEGG_MEDICUS	11146	KEGG_MEDICUS_REFERENCE_RAD51_DSDNA_DESTABILIZATION	KEGG_MEDICUS_REFERENCE_RAD51_DSDNA_DESTABILIZATION	10	11	0.909	Down	-0.966655	19204	-0.966631	0.333729	0.533449
629	CEACAM8_Adipose - Subcutaneous_Adipose - Visceral (Omentum)	C2	KEGG_MEDICUS	11045	KEGG_MEDICUS_REFERENCE_IL12_23_TO_JAK_STAT_SIGNALING_PATHWAY	KEGG_MEDICUS_REFERENCE_IL12_23_TO_JAK_STAT...(11045)	8	10	0.8	Up	0.965866	19204	0.965841	0.334124	0.533449
630	CEACAM8_Adipose - Subcutaneous_Adipose - Visceral (Omentum)	C2	KEGG_MEDICUS	11124	KEGG_MEDICUS_REFERENCE_P27_CELL_CYCLE_G1_S	KEGG_MEDICUS_REFERENCE_P27_CELL_CYCLE_G1_S	14	14	1	Down	-0.963922	19204	-0.963898	0.335097	0.534671
631	CEACAM8_Adipose - Subcutaneous_Adipose - Visceral (Omentum)	C2	KEGG_MEDICUS	11038	KEGG_MEDICUS_REFERENCE_IGF2_IGF1R_PI3K_SIGNALING_PATHWAY	KEGG_MEDICUS_REFERENCE_IGF2_IGF1R_PI3K_SIGNALING_PATHWAY	11	11	1	Down	-0.961996	19204	-0.961972	0.336064	0.535775
632	CEACAM8_Adipose - Subcutaneous_Adipose - Visceral (Omentum)	C2	KEGG_MEDICUS	11126	KEGG_MEDICUS_REFERENCE_P4_PR_PI3K_SIGNALING_PATHWAY	KEGG_MEDICUS_REFERENCE_P4_PR_PI3K_SIGNALING_PATHWAY	8	8	1	Down	-0.949109	19204	-0.949085	0.342577	0.543727
633	CEACAM8_Adipose - Subcutaneous_Adipose - Visceral (Omentum)	C2	KEGG_MEDICUS	11286	KEGG_MEDICUS_VARIANT_MUTATION_ACTIVATED_KRAS_NRAS_TO_PI3K_SIGNALING_PATHWAY	KEGG_MEDICUS_VARIANT_MUTATION_ACTIVATED_KRAS_NRAS...(11286)	9	9	1	Down	-0.948513	19204	-0.948489	0.34288	0.543947
634	CEACAM8_Adipose - Subcutaneous_Adipose - Visceral (Omentum)	C2	KEGG_MEDICUS	11238	KEGG_MEDICUS_VARIANT_AMPLIFIED_PDGFR_TO_PI3K_SIGNALING_PATHWAY	KEGG_MEDICUS_VARIANT_AMPLIFIED_PDGFR_TO_PI3K...(11238)	8	8	1	Down	-0.944222	19204	-0.944199	0.345068	0.54585
635	CEACAM8_Adipose - Subcutaneous_Adipose - Visceral (Omentum)	C2	KEGG_MEDICUS	10764	KEGG_MEDICUS_ENV_FACTOR_METALS_TO_RAS_ERK_SIGNALING_PATHWAY	KEGG_MEDICUS_ENV_FACTOR_METALS_TO_RAS_ERK...(10764)	12	12	1	Down	-0.94295	19204	-0.942927	0.345718	0.546257
636	CEACAM8_Adipose - Subcutaneous_Adipose - Visceral (Omentum)	C2	KEGG_MEDICUS	10779	KEGG_MEDICUS_PATHOGEN_EBV_EBNA3C_TO_CELL_CYCLE_G1_S	KEGG_MEDICUS_PATHOGEN_EBV_EBNA3C_TO_CELL_CYCLE_G1_S	9	9	1	Down	-0.94089	19204	-0.940867	0.346773	0.546577
637	CEACAM8_Adipose - Subcutaneous_Adipose - Visceral (Omentum)	C2	KEGG_MEDICUS	11043	KEGG_MEDICUS_REFERENCE_II_BLOOD_GROUP_ANTIGEN_BIOSYNTHESIS	KEGG_MEDICUS_REFERENCE_II_BLOOD_GROUP_ANTIGEN_BIOSYNTHESIS	6	7	0.857	Down	-0.919237	19204	-0.919215	0.357983	0.558285
638	CEACAM8_Adipose - Subcutaneous_Adipose - Visceral (Omentum)	C2	KEGG_MEDICUS	11328	KEGG_MEDICUS_VARIANT_MUTATION_CAUSED_ABERRANT_SOD1_TO_INTRINSIC_APOPTOTIC_PATHWAY	KEGG_MEDICUS_VARIANT_MUTATION_CAUSED_ABERRANT_SOD1...(11328)	8	8	1	Down	-0.914602	19204	-0.914581	0.360412	0.560227
639	CEACAM8_Adipose - Subcutaneous_Adipose - Visceral (Omentum)	C2	KEGG_MEDICUS	10806	KEGG_MEDICUS_PATHOGEN_HIV_GP120_TO_CXCR4_GNAQ_PLCB_G_CALCINEURIN	KEGG_MEDICUS_PATHOGEN_HIV_GP120_TO_CXCR4_GNAQ_PLCB_G_CALCINEURIN	16	17	0.941	Down	-0.91387	19204	-0.913848	0.360796	0.5603
640	CEACAM8_Adipose - Subcutaneous_Adipose - Visceral (Omentum)	C2	KEGG_MEDICUS	10980	KEGG_MEDICUS_REFERENCE_EGF_EGFR_RAS_PI3K_SIGNALING_PATHWAY	KEGG_MEDICUS_REFERENCE_EGF_EGFR_RAS_PI3K_SIGNALING_PATHWAY	15	15	1	Down	-0.910048	19204	-0.910026	0.362809	0.562051
641	CEACAM8_Adipose - Subcutaneous_Adipose - Visceral (Omentum)	C2	KEGG_MEDICUS	11050	KEGG_MEDICUS_REFERENCE_INACTIVATION_OF_CONDENSIN_I	KEGG_MEDICUS_REFERENCE_INACTIVATION_OF_CONDENSIN_I	6	6	1	Down	-0.903892	19204	-0.90387	0.366064	0.563987
642	CEACAM8_Adipose - Subcutaneous_Adipose - Visceral (Omentum)	C2	KEGG_MEDICUS	10959	KEGG_MEDICUS_REFERENCE_DERMATAN_SULFATE_DEGRADATION	KEGG_MEDICUS_REFERENCE_DERMATAN_SULFATE_DEGRADATION	7	8	0.875	Down	-0.900743	19204	-0.900722	0.367736	0.565512
643	CEACAM8_Adipose - Subcutaneous_Adipose - Visceral (Omentum)	C2	KEGG_MEDICUS	10948	KEGG_MEDICUS_REFERENCE_CX3CR1_GNAI_AC_PKA_SIGNALING_PATHWAY	KEGG_MEDICUS_REFERENCE_CX3CR1_GNAI_AC_PKA...(10948)	15	17	0.882	Up	0.899805	19204	0.899784	0.368235	0.565564
644	CEACAM8_Adipose - Subcutaneous_Adipose - Visceral (Omentum)	C2	KEGG_MEDICUS	11151	KEGG_MEDICUS_REFERENCE_REGULATION_OF_FIBRINOLYTIC_SYSTEM_PAI	KEGG_MEDICUS_REFERENCE_REGULATION_OF_FIBRINOLYTIC_SYSTEM_PAI	6	6	1	Up	0.899065	19204	0.899043	0.368629	0.565758
645	CEACAM8_Adipose - Subcutaneous_Adipose - Visceral (Omentum)	C2	KEGG_MEDICUS	11002	KEGG_MEDICUS_REFERENCE_FLT3LG_FLT3_RAS_PI3K_SIGNALING_PATHWAY	KEGG_MEDICUS_REFERENCE_FLT3LG_FLT3_RAS_PI3K...(11002)	15	15	1	Down	-0.884701	19204	-0.884681	0.376329	0.572614
646	CEACAM8_Adipose - Subcutaneous_Adipose - Visceral (Omentum)	C2	KEGG_MEDICUS	10819	KEGG_MEDICUS_PATHOGEN_HPV_E7_TO_CELL_CYCLE_G1_S	KEGG_MEDICUS_PATHOGEN_HPV_E7_TO_CELL_CYCLE_G1_S	6	6	1	Down	-0.877021	19204	-0.877001	0.380486	0.577614
647	CEACAM8_Adipose - Subcutaneous_Adipose - Visceral (Omentum)	C2	KEGG_MEDICUS	11114	KEGG_MEDICUS_REFERENCE_NUCLEAR_INITIATED_ESTROGEN_SIGNALING_PATHWAY	KEGG_MEDICUS_REFERENCE_NUCLEAR_INITIATED_ESTROGEN...(11114)	10	11	0.909	Down	-0.862411	19204	-0.862392	0.388472	0.586246
648	CEACAM8_Adipose - Subcutaneous_Adipose - Visceral (Omentum)	C2	KEGG_MEDICUS	11271	KEGG_MEDICUS_VARIANT_MLL_AF4_FUSION_TO_TRANSCRIPTIONAL_ACTIVATION	KEGG_MEDICUS_VARIANT_MLL_AF4_FUSION_TO...(11271)	26	26	1	Up	0.860472	19204	0.860453	0.389539	0.586507
649	CEACAM8_Adipose - Subcutaneous_Adipose - Visceral (Omentum)	C2	KEGG_MEDICUS	10894	KEGG_MEDICUS_REFERENCE_BASE_EXCISION_AND_STRAND_CLEAVAGE_BY_NEIL_GLYCOSYLASE	KEGG_MEDICUS_REFERENCE_BASE_EXCISION_AND_STRAND...(10894)	8	9	0.889	Down	-0.860421	19204	-0.860401	0.389568	0.586507
650	CEACAM8_Adipose - Subcutaneous_Adipose - Visceral (Omentum)	C2	KEGG_MEDICUS	11089	KEGG_MEDICUS_REFERENCE_METHIONINE_DEGRADATION	KEGG_MEDICUS_REFERENCE_METHIONINE_DEGRADATION	10	10	1	Down	-0.856757	19204	-0.856738	0.39159	0.588272
651	CEACAM8_Adipose - Subcutaneous_Adipose - Visceral (Omentum)	C2	KEGG_MEDICUS	10981	KEGG_MEDICUS_REFERENCE_EGF_EGFR_RAS_RALGDS_SIGNALING_PATHWAY	KEGG_MEDICUS_REFERENCE_EGF_EGFR_RAS_RALGDS...(10981)	11	11	1	Down	-0.852679	19204	-0.85266	0.393848	0.590327
652	CEACAM8_Adipose - Subcutaneous_Adipose - Visceral (Omentum)	C2	KEGG_MEDICUS	11195	KEGG_MEDICUS_REFERENCE_TNF_NFKB_SIGNALING_PATHWAY	KEGG_MEDICUS_REFERENCE_TNF_NFKB_SIGNALING_PATHWAY	16	16	1	Down	-0.851609	19204	-0.85159	0.394442	0.590949
653	CEACAM8_Adipose - Subcutaneous_Adipose - Visceral (Omentum)	C2	KEGG_MEDICUS	11246	KEGG_MEDICUS_VARIANT_CDH1_REDUCED_EXPRESSION_TO_BETA_CATENIN_SIGNALING_PATHWAY	KEGG_MEDICUS_VARIANT_CDH1_REDUCED_EXPRESSION_TO...(11246)	8	8	1	Up	0.840617	19204	0.840598	0.400573	0.596361
654	CEACAM8_Adipose - Subcutaneous_Adipose - Visceral (Omentum)	C2	KEGG_MEDICUS	11161	KEGG_MEDICUS_REFERENCE_RELN_VLDLR_PI3K_SIGNALING_PATHWAY	KEGG_MEDICUS_REFERENCE_RELN_VLDLR_PI3K_SIGNALING_PATHWAY	15	15	1	Down	-0.834468	19204	-0.834449	0.404028	0.600694
655	CEACAM8_Adipose - Subcutaneous_Adipose - Visceral (Omentum)	C2	KEGG_MEDICUS	10892	KEGG_MEDICUS_REFERENCE_BASE_EXCISION_AND_STRAND_CLEAVAGE_BY_BIFUNCTIONAL_GLYCOSYLASE	KEGG_MEDICUS_REFERENCE_BASE_EXCISION_AND_STRAND...(10892)	9	9	1	Down	-0.823816	19204	-0.823798	0.410054	0.606661
656	CEACAM8_Adipose - Subcutaneous_Adipose - Visceral (Omentum)	C2	KEGG_MEDICUS	11317	KEGG_MEDICUS_VARIANT_MUTATION_CAUSED_ABERRANT_HTT_TO_TRANSPORT_OF_CALCIUM	KEGG_MEDICUS_VARIANT_MUTATION_CAUSED_ABERRANT_HTT...(11317)	18	19	0.947	Down	-0.822793	19204	-0.822775	0.410636	0.606709
657	CEACAM8_Adipose - Subcutaneous_Adipose - Visceral (Omentum)	C2	KEGG_MEDICUS	10769	KEGG_MEDICUS_ENV_FACTOR_NNK_NNN_TO_PI3K_SIGNALING_PATHWAY_N01350	KEGG_MEDICUS_ENV_FACTOR_NNK_NNN_TO_PI3K_SIGNALING...(10769)	11	12	0.917	Up	0.822125	19204	0.822107	0.411016	0.606868
658	CEACAM8_Adipose - Subcutaneous_Adipose - Visceral (Omentum)	C2	KEGG_MEDICUS	11258	KEGG_MEDICUS_VARIANT_ERBB2_OVEREXPRESSION_TO_EGF_JAK_STAT_SIGNALING_PATHWAY	KEGG_MEDICUS_VARIANT_ERBB2_OVEREXPRESSION_TO_EGF...(11258)	7	7	1	Down	-0.815573	19204	-0.815555	0.414755	0.610962
659	CEACAM8_Adipose - Subcutaneous_Adipose - Visceral (Omentum)	C2	KEGG_MEDICUS	11267	KEGG_MEDICUS_VARIANT_LOSS_OF_RASSF1_TO_RAS_RASSF1_SIGNALING_PATHWAY	KEGG_MEDICUS_VARIANT_LOSS_OF_RASSF1_TO_RAS_RASSF1...(11267)	6	6	1	Down	-0.815554	19204	-0.815536	0.414765	0.610962
660	CEACAM8_Adipose - Subcutaneous_Adipose - Visceral (Omentum)	C2	KEGG_MEDICUS	10918	KEGG_MEDICUS_REFERENCE_CA2_PLCD_ITPR_SIGNALING_PATHWAY	KEGG_MEDICUS_REFERENCE_CA2_PLCD_ITPR_SIGNALING_PATHWAY	6	6	1	Up	0.813827	19204	0.813809	0.415754	0.612088
661	CEACAM8_Adipose - Subcutaneous_Adipose - Visceral (Omentum)	C2	KEGG_MEDICUS	10996	KEGG_MEDICUS_REFERENCE_FAS_JNK_SIGNALING_PATHWAY	KEGG_MEDICUS_REFERENCE_FAS_JNK_SIGNALING_PATHWAY	6	7	0.857	Up	0.80953	19204	0.809513	0.41822	0.614143
662	CEACAM8_Adipose - Subcutaneous_Adipose - Visceral (Omentum)	C2	KEGG_MEDICUS	10900	KEGG_MEDICUS_REFERENCE_BILE_ACID_BIOSYNTHESIS	KEGG_MEDICUS_REFERENCE_BILE_ACID_BIOSYNTHESIS	12	14	0.857	Up	0.809408	19204	0.80939	0.418291	0.614143
663	CEACAM8_Adipose - Subcutaneous_Adipose - Visceral (Omentum)	C2	KEGG_MEDICUS	10976	KEGG_MEDICUS_REFERENCE_EGF_EGFR_PLCG_CAMK_SIGNALING_PATHWAY	KEGG_MEDICUS_REFERENCE_EGF_EGFR_PLCG_CAMK...(10976)	15	15	1	Up	0.809111	19204	0.809093	0.418461	0.614143
664	CEACAM8_Adipose - Subcutaneous_Adipose - Visceral (Omentum)	C2	KEGG_MEDICUS	11319	KEGG_MEDICUS_VARIANT_MUTATION_CAUSED_ABERRANT_PSEN1_TO_ANTEROGRADE_AXONAL_TRANSPORT	KEGG_MEDICUS_VARIANT_MUTATION_CAUSED_ABERRANT...(11319)	9	9	1	Down	-0.795131	19204	-0.795114	0.426547	0.622996
665	CEACAM8_Adipose - Subcutaneous_Adipose - Visceral (Omentum)	C2	KEGG_MEDICUS	10936	KEGG_MEDICUS_REFERENCE_CLASSICAL_PATHWAY_OF_COMPLEMENT_CASCADE_C4_C2_TO_C3_CONVERTASE_FORMATION	KEGG_MEDICUS_REFERENCE_CLASSICAL_PATHWAY_OF...(10936)	8	8	1	Down	-0.794795	19204	-0.794778	0.426743	0.623007
666	CEACAM8_Adipose - Subcutaneous_Adipose - Visceral (Omentum)	C2	KEGG_MEDICUS	10911	KEGG_MEDICUS_REFERENCE_BREAK_INDUCED_REPLICATION	KEGG_MEDICUS_REFERENCE_BREAK_INDUCED_REPLICATION	8	8	1	Down	-0.793568	19204	-0.793551	0.427457	0.623226
667	CEACAM8_Adipose - Subcutaneous_Adipose - Visceral (Omentum)	C2	KEGG_MEDICUS	11287	KEGG_MEDICUS_VARIANT_MUTATION_ACTIVATED_MET_TO_PI3K_SIGNALING_PATHWAY	KEGG_MEDICUS_VARIANT_MUTATION_ACTIVATED_MET_TO...(11287)	9	9	1	Down	-0.792501	19204	-0.792484	0.428079	0.623591
668	CEACAM8_Adipose - Subcutaneous_Adipose - Visceral (Omentum)	C2	KEGG_MEDICUS	11028	KEGG_MEDICUS_REFERENCE_HEPARAN_SULFATE_DEGRADATION	KEGG_MEDICUS_REFERENCE_HEPARAN_SULFATE_DEGRADATION	7	7	1	Down	-0.783624	19204	-0.783607	0.433271	0.629763
669	CEACAM8_Adipose - Subcutaneous_Adipose - Visceral (Omentum)	C2	KEGG_MEDICUS	10830	KEGG_MEDICUS_PATHOGEN_KSHV_LANA_TO_WNT_SIGNALING_PATHWAY	KEGG_MEDICUS_PATHOGEN_KSHV_LANA_TO_WNT_SIGNALING_PATHWAY	7	7	1	Up	0.779975	19204	0.779959	0.435415	0.632048
670	CEACAM8_Adipose - Subcutaneous_Adipose - Visceral (Omentum)	C2	KEGG_MEDICUS	10956	KEGG_MEDICUS_REFERENCE_CXCR_GNB_G_PI3K_AKT_SIGNALING_PATHWAY	KEGG_MEDICUS_REFERENCE_CXCR_GNB_G_PI3K_AKT...(10956)	23	26	0.885	Up	0.777355	19204	0.777339	0.436959	0.633728
671	CEACAM8_Adipose - Subcutaneous_Adipose - Visceral (Omentum)	C2	KEGG_MEDICUS	10838	KEGG_MEDICUS_PATHOGEN_KSHV_VGPCR_TO_GNB_G_PI3K_JNK_SIGNALING_PATHWAY	KEGG_MEDICUS_PATHOGEN_KSHV_VGPCR_TO_GNB_G_PI3K_JNK...(10838)	26	29	0.897	Up	0.771076	19204	0.771059	0.440672	0.637167
672	CEACAM8_Adipose - Subcutaneous_Adipose - Visceral (Omentum)	C2	KEGG_MEDICUS	11249	KEGG_MEDICUS_VARIANT_DELETED_DMD_TO_DYSTROPHIN_ASSOCIATED_PROTEIN_COMPLEX	KEGG_MEDICUS_VARIANT_DELETED_DMD_TO_DYSTROPHIN...(11249)	9	10	0.9	Down	-0.766234	19204	-0.766218	0.443546	0.639649
673	CEACAM8_Adipose - Subcutaneous_Adipose - Visceral (Omentum)	C2	KEGG_MEDICUS	10958	KEGG_MEDICUS_REFERENCE_DEPHOSPHORYLATION_OF_KINETOCHORE	KEGG_MEDICUS_REFERENCE_DEPHOSPHORYLATION_OF_KINETOCHORE	12	12	1	Down	-0.746683	19204	-0.746668	0.455264	0.648817
674	CEACAM8_Adipose - Subcutaneous_Adipose - Visceral (Omentum)	C2	KEGG_MEDICUS	11367	KEGG_MEDICUS_VARIANT_SCRAPIE_CONFORMATION_PRPSC_TO_TRANSPORT_OF_CALCIUM	KEGG_MEDICUS_VARIANT_SCRAPIE_CONFORMATION_PRPSC_TO...(11367)	17	18	0.944	Down	-0.735666	19204	-0.735652	0.461943	0.655903
675	CEACAM8_Adipose - Subcutaneous_Adipose - Visceral (Omentum)	C2	KEGG_MEDICUS	10781	KEGG_MEDICUS_PATHOGEN_EBV_EBNA3C_TO_P27_CELL_CYCLE_G1_S_N00482	KEGG_MEDICUS_PATHOGEN_EBV_EBNA3C_TO_P27_CELL_CYCLE_G1_S_N00482	9	9	1	Down	-0.732005	19204	-0.73199	0.464174	0.658134
676	CEACAM8_Adipose - Subcutaneous_Adipose - Visceral (Omentum)	C2	KEGG_MEDICUS	10871	KEGG_MEDICUS_REFERENCE_ANGII_AT1R_NOX2_SIGNALING_PATHWAY	KEGG_MEDICUS_REFERENCE_ANGII_AT1R_NOX2_SIGNALING_PATHWAY	8	8	1	Up	0.731786	19204	0.731771	0.464308	0.658134
677	CEACAM8_Adipose - Subcutaneous_Adipose - Visceral (Omentum)	C2	KEGG_MEDICUS	11186	KEGG_MEDICUS_REFERENCE_TLR2_4_MAPK_SIGNALING_PATHWAY	KEGG_MEDICUS_REFERENCE_TLR2_4_MAPK_SIGNALING_PATHWAY	26	26	1	Down	-0.72503	19204	-0.725016	0.468442	0.662012
678	CEACAM8_Adipose - Subcutaneous_Adipose - Visceral (Omentum)	C2	KEGG_MEDICUS	10860	KEGG_MEDICUS_REFERENCE_ACH_CHRN_PI3K_SIGNALING_PATHWAY	KEGG_MEDICUS_REFERENCE_ACH_CHRN_PI3K_SIGNALING_PATHWAY	7	7	1	Down	-0.714059	19204	-0.714045	0.4752	0.669278
679	CEACAM8_Adipose - Subcutaneous_Adipose - Visceral (Omentum)	C2	KEGG_MEDICUS	11078	KEGG_MEDICUS_REFERENCE_LPA_GNA12_13_RHOA_SIGNALING_PATHWAY	KEGG_MEDICUS_REFERENCE_LPA_GNA12_13_RHOA_SIGNALING_PATHWAY	13	13	1	Down	-0.701061	19204	-0.701047	0.483274	0.675566
680	CEACAM8_Adipose - Subcutaneous_Adipose - Visceral (Omentum)	C2	KEGG_MEDICUS	10928	KEGG_MEDICUS_REFERENCE_CDC25_CELL_CYCLE_G2_M	KEGG_MEDICUS_REFERENCE_CDC25_CELL_CYCLE_G2_M	9	10	0.9	Up	0.700965	19204	0.700951	0.483333	0.675566
681	CEACAM8_Adipose - Subcutaneous_Adipose - Visceral (Omentum)	C2	KEGG_MEDICUS	11351	KEGG_MEDICUS_VARIANT_MUTATION_INACTIVATED_PRKN_TO_INTRINSIC_APOPTOTIC_PATHWAY	KEGG_MEDICUS_VARIANT_MUTATION_INACTIVATED_PRKN_TO...(11351)	6	6	1	Down	-0.700503	19204	-0.700489	0.483622	0.675684
682	CEACAM8_Adipose - Subcutaneous_Adipose - Visceral (Omentum)	C2	KEGG_MEDICUS	11019	KEGG_MEDICUS_REFERENCE_GNRH_GNRHR_PLCB_PKC_SIGNALING_PATHWAY	KEGG_MEDICUS_REFERENCE_GNRH_GNRHR_PLCB_PKC...(11019)	19	21	0.905	Up	0.69593	19204	0.695916	0.486481	0.67741
683	CEACAM8_Adipose - Subcutaneous_Adipose - Visceral (Omentum)	C2	KEGG_MEDICUS	10876	KEGG_MEDICUS_REFERENCE_AREG_EGFR_PI3K_SIGNALING_PATHWAY	KEGG_MEDICUS_REFERENCE_AREG_EGFR_PI3K_SIGNALING_PATHWAY	11	11	1	Down	-0.689144	19204	-0.689131	0.490741	0.680467
684	CEACAM8_Adipose - Subcutaneous_Adipose - Visceral (Omentum)	C2	KEGG_MEDICUS	11235	KEGG_MEDICUS_VARIANT_AMPLIFIED_MYC_TO_CELL_CYCLE_G1_S	KEGG_MEDICUS_VARIANT_AMPLIFIED_MYC_TO_CELL_CYCLE_G1_S	11	11	1	Down	-0.686995	19204	-0.686982	0.492094	0.681772
685	CEACAM8_Adipose - Subcutaneous_Adipose - Visceral (Omentum)	C2	KEGG_MEDICUS	11236	KEGG_MEDICUS_VARIANT_AMPLIFIED_MYC_TO_P15_CELL_CYCLE_G1_S	KEGG_MEDICUS_VARIANT_AMPLIFIED_MYC_TO_P15_CELL_CYCLE_G1_S	13	13	1	Down	-0.682527	19204	-0.682514	0.494914	0.684535
686	CEACAM8_Adipose - Subcutaneous_Adipose - Visceral (Omentum)	C2	KEGG_MEDICUS	10776	KEGG_MEDICUS_PATHOGEN_EBV_BARF1_TO_INTRINSIC_APOPTOTIC_PATHWAY	KEGG_MEDICUS_PATHOGEN_EBV_BARF1_TO_INTRINSIC...(10776)	7	7	1	Down	-0.680307	19204	-0.680294	0.496318	0.685619
687	CEACAM8_Adipose - Subcutaneous_Adipose - Visceral (Omentum)	C2	KEGG_MEDICUS	10804	KEGG_MEDICUS_PATHOGEN_HCV_CORE_TO_RXRA_LXRA_MEDIATED_TRANSCRIPTION	KEGG_MEDICUS_PATHOGEN_HCV_CORE_TO_RXRA_LXRA...(10804)	6	6	1	Down	-0.671985	19204	-0.671972	0.501601	0.689708
688	CEACAM8_Adipose - Subcutaneous_Adipose - Visceral (Omentum)	C2	KEGG_MEDICUS	10939	KEGG_MEDICUS_REFERENCE_COHESIN_LOADING	KEGG_MEDICUS_REFERENCE_COHESIN_LOADING	9	9	1	Down	-0.665022	19204	-0.665009	0.506045	0.692834
689	CEACAM8_Adipose - Subcutaneous_Adipose - Visceral (Omentum)	C2	KEGG_MEDICUS	10891	KEGG_MEDICUS_REFERENCE_AVP_V2R_PKA_SIGNALING_PATHWAY	KEGG_MEDICUS_REFERENCE_AVP_V2R_PKA_SIGNALING_PATHWAY	7	10	0.7	Down	-0.657431	19204	-0.657418	0.510912	0.696353
690	CEACAM8_Adipose - Subcutaneous_Adipose - Visceral (Omentum)	C2	KEGG_MEDICUS	11052	KEGG_MEDICUS_REFERENCE_IRE1A_JNK_SIGNALING_PATHWAY	KEGG_MEDICUS_REFERENCE_IRE1A_JNK_SIGNALING_PATHWAY	7	7	1	Up	0.656809	19204	0.656797	0.511311	0.696353
691	CEACAM8_Adipose - Subcutaneous_Adipose - Visceral (Omentum)	C2	KEGG_MEDICUS	10850	KEGG_MEDICUS_PATHOGEN_SARS_COV_2_S_TO_CLASSICAL_PATHWAY_OF_COMPLEMENT_CASCADE	KEGG_MEDICUS_PATHOGEN_SARS_COV_2_S_TO_CLASSICAL...(10850)	5	6	0.833	Down	-0.656604	19204	-0.656592	0.511443	0.696353
692	CEACAM8_Adipose - Subcutaneous_Adipose - Visceral (Omentum)	C2	KEGG_MEDICUS	11070	KEGG_MEDICUS_REFERENCE_LESION_BYPASS_BY_TLS_AND_DSB_FORMATION	KEGG_MEDICUS_REFERENCE_LESION_BYPASS_BY_TLS_AND_DSB_FORMATION	15	15	1	Down	-0.64378	19204	-0.643768	0.519726	0.702149
693	CEACAM8_Adipose - Subcutaneous_Adipose - Visceral (Omentum)	C2	KEGG_MEDICUS	10982	KEGG_MEDICUS_REFERENCE_EGF_EGFR_RAS_RASSF1_SIGNALING_PATHWAY	KEGG_MEDICUS_REFERENCE_EGF_EGFR_RAS_RASSF1...(10982)	11	11	1	Down	-0.638487	19204	-0.638476	0.523164	0.705356
694	CEACAM8_Adipose - Subcutaneous_Adipose - Visceral (Omentum)	C2	KEGG_MEDICUS	11316	KEGG_MEDICUS_VARIANT_MUTATION_CAUSED_ABERRANT_HTT_TO_TNF_JNK_SIGNALING_PATHWAY	KEGG_MEDICUS_VARIANT_MUTATION_CAUSED_ABERRANT_HTT...(11316)	6	6	1	Up	0.635502	19204	0.63549	0.525109	0.707541
695	CEACAM8_Adipose - Subcutaneous_Adipose - Visceral (Omentum)	C2	KEGG_MEDICUS	11364	KEGG_MEDICUS_VARIANT_SCRAPIE_CONFORMATION_PRPSC_TO_MGLUR5_CA2_APOPTOTIC_PATHWAY	KEGG_MEDICUS_VARIANT_SCRAPIE_CONFORMATION_PRPSC_TO...(11364)	18	19	0.947	Down	-0.635344	19204	-0.635332	0.525212	0.707541
696	CEACAM8_Adipose - Subcutaneous_Adipose - Visceral (Omentum)	C2	KEGG_MEDICUS	10899	KEGG_MEDICUS_REFERENCE_BETA_OXIDATION_ACYL_COA_SYNTHESIS	KEGG_MEDICUS_REFERENCE_BETA_OXIDATION_ACYL_COA_SYNTHESIS	10	11	0.909	Down	-0.632775	19204	-0.632764	0.526888	0.708716
697	CEACAM8_Adipose - Subcutaneous_Adipose - Visceral (Omentum)	C2	KEGG_MEDICUS	10989	KEGG_MEDICUS_REFERENCE_EP_NE_ADRB_PI3K_SIGNALING_PATHWAY	KEGG_MEDICUS_REFERENCE_EP_NE_ADRB_PI3K_SIGNALING_PATHWAY	10	10	1	Down	-0.630526	19204	-0.630514	0.528358	0.710197
698	CEACAM8_Adipose - Subcutaneous_Adipose - Visceral (Omentum)	C2	KEGG_MEDICUS	10920	KEGG_MEDICUS_REFERENCE_CARDIAC_TYPE_VGCC_RYR_SIGNALING	KEGG_MEDICUS_REFERENCE_CARDIAC_TYPE_VGCC_RYR_SIGNALING	18	21	0.857	Down	-0.629827	19204	-0.629816	0.528815	0.710197
699	CEACAM8_Adipose - Subcutaneous_Adipose - Visceral (Omentum)	C2	KEGG_MEDICUS	11337	KEGG_MEDICUS_VARIANT_MUTATION_INACTIVATED_ATXN3_TO_AUTOPHAGY_VESICLE_NUCLEATION	KEGG_MEDICUS_VARIANT_MUTATION_INACTIVATED_ATXN3_TO...(11337)	6	6	1	Down	-0.622568	19204	-0.622557	0.533576	0.713468
700	CEACAM8_Adipose - Subcutaneous_Adipose - Visceral (Omentum)	C2	KEGG_MEDICUS	11112	KEGG_MEDICUS_REFERENCE_NRG_ERBB4_PI3K_SIGNALING_PATHWAY	KEGG_MEDICUS_REFERENCE_NRG_ERBB4_PI3K_SIGNALING_PATHWAY	10	11	0.909	Down	-0.61827	19204	-0.618259	0.536404	0.715926
701	CEACAM8_Adipose - Subcutaneous_Adipose - Visceral (Omentum)	C2	KEGG_MEDICUS	10907	KEGG_MEDICUS_REFERENCE_BMP_HAMP_SIGNALING_PATHWAY_AUXILIARY_FACTOR	KEGG_MEDICUS_REFERENCE_BMP_HAMP_SIGNALING_PATHWAY...(10907)	7	7	1	Down	-0.616929	19204	-0.616917	0.537289	0.71653
702	CEACAM8_Adipose - Subcutaneous_Adipose - Visceral (Omentum)	C2	KEGG_MEDICUS	10824	KEGG_MEDICUS_PATHOGEN_HTLV_1_P12_TO_JAK_STAT_SIGNALING_PATHWAY	KEGG_MEDICUS_PATHOGEN_HTLV_1_P12_TO_JAK_STAT...(10824)	6	7	0.857	Up	0.61468	19204	0.614669	0.538774	0.717953
703	CEACAM8_Adipose - Subcutaneous_Adipose - Visceral (Omentum)	C2	KEGG_MEDICUS	11239	KEGG_MEDICUS_VARIANT_AMPLIFIED_PDGFR_TO_PLCG_CAMK_SIGNALING_PATHWAY	KEGG_MEDICUS_VARIANT_AMPLIFIED_PDGFR_TO_PLCG_CAMK...(11239)	14	14	1	Up	0.603218	19204	0.603208	0.546371	0.72369
704	CEACAM8_Adipose - Subcutaneous_Adipose - Visceral (Omentum)	C2	KEGG_MEDICUS	11349	KEGG_MEDICUS_VARIANT_MUTATION_INACTIVATED_PRKAR1A_TO_CRHR_PKA_ACTH_SIGNALING_PATHWAY	KEGG_MEDICUS_VARIANT_MUTATION_INACTIVATED_PRKAR1A...(11349)	24	26	0.923	Up	0.598606	19204	0.598595	0.549443	0.726308
705	CEACAM8_Adipose - Subcutaneous_Adipose - Visceral (Omentum)	C2	KEGG_MEDICUS	11252	KEGG_MEDICUS_VARIANT_EGFR_OVEREXPRESSION_TO_PI3K_SIGNALING_PATHWAY	KEGG_MEDICUS_VARIANT_EGFR_OVEREXPRESSION_TO_PI3K...(11252)	10	10	1	Down	-0.587711	19204	-0.587701	0.556733	0.731858
706	CEACAM8_Adipose - Subcutaneous_Adipose - Visceral (Omentum)	C2	KEGG_MEDICUS	11048	KEGG_MEDICUS_REFERENCE_IL2_FAMILY_TO_JAK_STAT_SIGNALING_PATHWAY	KEGG_MEDICUS_REFERENCE_IL2_FAMILY_TO_JAK_STAT...(11048)	17	23	0.739	Up	0.585624	19204	0.585614	0.558135	0.733119
707	CEACAM8_Adipose - Subcutaneous_Adipose - Visceral (Omentum)	C2	KEGG_MEDICUS	10832	KEGG_MEDICUS_PATHOGEN_KSHV_MIR2_TO_CELL_SURFACE_MOLECULE_ENDOCYTOSIS	KEGG_MEDICUS_PATHOGEN_KSHV_MIR2_TO_CELL_SURFACE...(10832)	6	6	1	Up	0.573559	19204	0.573549	0.566273	0.740287
708	CEACAM8_Adipose - Subcutaneous_Adipose - Visceral (Omentum)	C2	KEGG_MEDICUS	10987	KEGG_MEDICUS_REFERENCE_ELECTRON_TRANSFER_IN_COMPLEX_IV	KEGG_MEDICUS_REFERENCE_ELECTRON_TRANSFER_IN_COMPLEX_IV	19	19	1	Up	0.572454	19204	0.572444	0.567021	0.740973
709	CEACAM8_Adipose - Subcutaneous_Adipose - Visceral (Omentum)	C2	KEGG_MEDICUS	10946	KEGG_MEDICUS_REFERENCE_CRHR_PKA_ACTH_SIGNALING_PATHWAY	KEGG_MEDICUS_REFERENCE_CRHR_PKA_ACTH_SIGNALING_PATHWAY	24	27	0.889	Up	0.571736	19204	0.571726	0.567508	0.741025
710	CEACAM8_Adipose - Subcutaneous_Adipose - Visceral (Omentum)	C2	KEGG_MEDICUS	10759	KEGG_MEDICUS_ENV_FACTOR_E2_TO_RAS_ERK_SIGNALING_PATHWAY	KEGG_MEDICUS_ENV_FACTOR_E2_TO_RAS_ERK_SIGNALING_PATHWAY	15	16	0.938	Down	-0.566503	19204	-0.566494	0.571058	0.744402
711	CEACAM8_Adipose - Subcutaneous_Adipose - Visceral (Omentum)	C2	KEGG_MEDICUS	10933	KEGG_MEDICUS_REFERENCE_CHRNA7_E2F_SIGNALING_PATHWAY	KEGG_MEDICUS_REFERENCE_CHRNA7_E2F_SIGNALING_PATHWAY	6	6	1	Down	-0.562909	19204	-0.5629	0.573503	0.746507
712	CEACAM8_Adipose - Subcutaneous_Adipose - Visceral (Omentum)	C2	KEGG_MEDICUS	11077	KEGG_MEDICUS_REFERENCE_LPAR_GNB_G_RHO_SIGNALING_PATHWAY	KEGG_MEDICUS_REFERENCE_LPAR_GNB_G_RHO_SIGNALING_PATHWAY	20	23	0.87	Up	0.557385	19204	0.557375	0.577271	0.749638
713	CEACAM8_Adipose - Subcutaneous_Adipose - Visceral (Omentum)	C2	KEGG_MEDICUS	10922	KEGG_MEDICUS_REFERENCE_CCR2_GNB_G_PI3K_NFKB_SIGNALING_PATHWAY	KEGG_MEDICUS_REFERENCE_CCR2_GNB_G_PI3K_NFKB...(10922)	28	31	0.903	Down	-0.554353	19204	-0.554344	0.579344	0.751446
714	CEACAM8_Adipose - Subcutaneous_Adipose - Visceral (Omentum)	C2	KEGG_MEDICUS	11243	KEGG_MEDICUS_VARIANT_BCL2_OVEREXPRESSION_TO_INTRINSIC_APOPTOTIC_PATHWAY	KEGG_MEDICUS_VARIANT_BCL2_OVEREXPRESSION_TO...(11243)	7	7	1	Down	-0.54901	19204	-0.549	0.583005	0.754129
715	CEACAM8_Adipose - Subcutaneous_Adipose - Visceral (Omentum)	C2	KEGG_MEDICUS	11067	KEGG_MEDICUS_REFERENCE_LECTIN_PATHWAY_OF_COAGULATION_CASCADE_FIBRINOGEN_TO_FIBRIN	KEGG_MEDICUS_REFERENCE_LECTIN_PATHWAY_OF...(11067)	7	10	0.7	Down	-0.538178	19204	-0.538169	0.59046	0.761692
716	CEACAM8_Adipose - Subcutaneous_Adipose - Visceral (Omentum)	C2	KEGG_MEDICUS	10868	KEGG_MEDICUS_REFERENCE_AHR_SIGNALING_PATHWAY	KEGG_MEDICUS_REFERENCE_AHR_SIGNALING_PATHWAY	7	8	0.875	Up	0.523343	19204	0.523335	0.600741	0.77165
717	CEACAM8_Adipose - Subcutaneous_Adipose - Visceral (Omentum)	C2	KEGG_MEDICUS	11031	KEGG_MEDICUS_REFERENCE_HIF_1_SIGNALING_PATHWAY	KEGG_MEDICUS_REFERENCE_HIF_1_SIGNALING_PATHWAY	9	9	1	Down	-0.521664	19204	-0.521655	0.60191	0.771955
718	CEACAM8_Adipose - Subcutaneous_Adipose - Visceral (Omentum)	C2	KEGG_MEDICUS	11295	KEGG_MEDICUS_VARIANT_MUTATION_CAUSED_ABERRANT_ABETA_TO_AGE_RAGE_SIGNALING_PATHWAY	KEGG_MEDICUS_VARIANT_MUTATION_CAUSED_ABERRANT...(11295)	17	17	1	Down	-0.517796	19204	-0.517787	0.604607	0.772965
719	CEACAM8_Adipose - Subcutaneous_Adipose - Visceral (Omentum)	C2	KEGG_MEDICUS	10926	KEGG_MEDICUS_REFERENCE_CD80_CD86_CD28_PI3K_SIGNALING_PATHWAY	KEGG_MEDICUS_REFERENCE_CD80_CD86_CD28_PI3K...(10926)	10	10	1	Down	-0.516773	19204	-0.516765	0.60532	0.773335
720	CEACAM8_Adipose - Subcutaneous_Adipose - Visceral (Omentum)	C2	KEGG_MEDICUS	11069	KEGG_MEDICUS_REFERENCE_LECTIN_PATHWAY_OF_COMPLEMENT_CASCADE_C4_C2_TO_C3_CONVERTASE_FORMATION	KEGG_MEDICUS_REFERENCE_LECTIN_PATHWAY_OF...(11069)	8	11	0.727	Down	-0.516304	19204	-0.516295	0.605648	0.773456
721	CEACAM8_Adipose - Subcutaneous_Adipose - Visceral (Omentum)	C2	KEGG_MEDICUS	11029	KEGG_MEDICUS_REFERENCE_HGF_MET_PI3K_SIGNALING_PATHWAY	KEGG_MEDICUS_REFERENCE_HGF_MET_PI3K_SIGNALING_PATHWAY	10	10	1	Down	-0.512428	19204	-0.512419	0.608358	0.775433
722	CEACAM8_Adipose - Subcutaneous_Adipose - Visceral (Omentum)	C2	KEGG_MEDICUS	10766	KEGG_MEDICUS_ENV_FACTOR_NICOTINE_NNK_TO_PI3K_SIGNALING_PATHWAY	KEGG_MEDICUS_ENV_FACTOR_NICOTINE_NNK_TO_PI3K...(10766)	11	11	1	Down	-0.512415	19204	-0.512407	0.608366	0.775433
723	CEACAM8_Adipose - Subcutaneous_Adipose - Visceral (Omentum)	C2	KEGG_MEDICUS	11272	KEGG_MEDICUS_VARIANT_MLL_ENL_FUSION_TO_TRANSCRIPTIONAL_ACTIVATION	KEGG_MEDICUS_VARIANT_MLL_ENL_FUSION_TO...(11272)	12	13	0.923	Down	-0.510012	19204	-0.510004	0.610049	0.776085
724	CEACAM8_Adipose - Subcutaneous_Adipose - Visceral (Omentum)	C2	KEGG_MEDICUS	11172	KEGG_MEDICUS_REFERENCE_STRAD_STK11_TSC_SIGNALING_PATHWAY	KEGG_MEDICUS_REFERENCE_STRAD_STK11_TSC_SIGNALING_PATHWAY	8	8	1	Down	-0.507395	19204	-0.507387	0.611883	0.77715
725	CEACAM8_Adipose - Subcutaneous_Adipose - Visceral (Omentum)	C2	KEGG_MEDICUS	11046	KEGG_MEDICUS_REFERENCE_IL1_IL1R_JNK_SIGNALING_PATHWAY	KEGG_MEDICUS_REFERENCE_IL1_IL1R_JNK_SIGNALING_PATHWAY	18	19	0.947	Down	-0.504761	19204	-0.504752	0.613733	0.778381
726	CEACAM8_Adipose - Subcutaneous_Adipose - Visceral (Omentum)	C2	KEGG_MEDICUS	10870	KEGG_MEDICUS_REFERENCE_AMH_SIGNALING_PATHWAY	KEGG_MEDICUS_REFERENCE_AMH_SIGNALING_PATHWAY	9	9	1	Down	-0.501097	19204	-0.501089	0.616309	0.77956
727	CEACAM8_Adipose - Subcutaneous_Adipose - Visceral (Omentum)	C2	KEGG_MEDICUS	11082	KEGG_MEDICUS_REFERENCE_MAGI_PTEN_SIGNALING_PATHWAY	KEGG_MEDICUS_REFERENCE_MAGI_PTEN_SIGNALING_PATHWAY	6	6	1	Down	-0.499331	19204	-0.499323	0.617552	0.780537
728	CEACAM8_Adipose - Subcutaneous_Adipose - Visceral (Omentum)	C2	KEGG_MEDICUS	11157	KEGG_MEDICUS_REFERENCE_REGULATION_OF_GF_RTK_RAS_ERK_SIGNALING_SPRED_AND_NF1	KEGG_MEDICUS_REFERENCE_REGULATION_OF_GF_RTK_RAS...(11157)	6	6	1	Down	-0.49748	19204	-0.497472	0.618856	0.781291
729	CEACAM8_Adipose - Subcutaneous_Adipose - Visceral (Omentum)	C2	KEGG_MEDICUS	11229	KEGG_MEDICUS_VARIANT_AMPLIFIED_FGFR_TO_PI3K_SIGNALING_PATHWAY	KEGG_MEDICUS_VARIANT_AMPLIFIED_FGFR_TO_PI3K...(11229)	9	9	1	Down	-0.49603	19204	-0.496022	0.619879	0.782053
730	CEACAM8_Adipose - Subcutaneous_Adipose - Visceral (Omentum)	C2	KEGG_MEDICUS	11366	KEGG_MEDICUS_VARIANT_SCRAPIE_CONFORMATION_PRPSC_TO_PRNP_PI3K_NOX2_SIGNALING_PATHWAY	KEGG_MEDICUS_VARIANT_SCRAPIE_CONFORMATION_PRPSC_TO...(11366)	16	16	1	Down	-0.486475	19204	-0.486467	0.626636	0.787926
731	CEACAM8_Adipose - Subcutaneous_Adipose - Visceral (Omentum)	C2	KEGG_MEDICUS	10798	KEGG_MEDICUS_PATHOGEN_HCMV_US27_TO_CXCR4_GNB_G_PLCB_PKC_SIGNALING_PATHWAY	KEGG_MEDICUS_PATHOGEN_HCMV_US27_TO_CXCR4_GNB_G...(10798)	8	8	1	Down	-0.480979	19204	-0.480971	0.630537	0.790617
732	CEACAM8_Adipose - Subcutaneous_Adipose - Visceral (Omentum)	C2	KEGG_MEDICUS	11183	KEGG_MEDICUS_REFERENCE_THYROID_HORMONE_SIGNALING_PATHWAY	KEGG_MEDICUS_REFERENCE_THYROID_HORMONE_SIGNALING_PATHWAY	9	9	1	Down	-0.474099	19204	-0.474091	0.635435	0.794953
733	CEACAM8_Adipose - Subcutaneous_Adipose - Visceral (Omentum)	C2	KEGG_MEDICUS	11191	KEGG_MEDICUS_REFERENCE_TLR5_NFKB_SIGNALING_PATHWAY	KEGG_MEDICUS_REFERENCE_TLR5_NFKB_SIGNALING_PATHWAY	16	17	0.941	Down	-0.472253	19204	-0.472245	0.636752	0.7954
734	CEACAM8_Adipose - Subcutaneous_Adipose - Visceral (Omentum)	C2	KEGG_MEDICUS	11184	KEGG_MEDICUS_REFERENCE_TIGHT_JUNCTION_ACTIN_SIGNALING_PATHWAY	KEGG_MEDICUS_REFERENCE_TIGHT_JUNCTION_ACTIN...(11184)	30	37	0.811	Up	0.47091	19204	0.470902	0.637711	0.796297
735	CEACAM8_Adipose - Subcutaneous_Adipose - Visceral (Omentum)	C2	KEGG_MEDICUS	10913	KEGG_MEDICUS_REFERENCE_CA2_CAM_CAMK_SIGNALING_PATHWAY	KEGG_MEDICUS_REFERENCE_CA2_CAM_CAMK_SIGNALING_PATHWAY	19	19	1	Down	-0.464876	19204	-0.464868	0.642026	0.799993
736	CEACAM8_Adipose - Subcutaneous_Adipose - Visceral (Omentum)	C2	KEGG_MEDICUS	11311	KEGG_MEDICUS_VARIANT_MUTATION_CAUSED_ABERRANT_HTT_TO_CREB_MEDIATED_TRANSCRIPTION	KEGG_MEDICUS_VARIANT_MUTATION_CAUSED_ABERRANT_HTT...(11311)	13	13	1	Down	-0.461259	19204	-0.461251	0.644618	0.802504
737	CEACAM8_Adipose - Subcutaneous_Adipose - Visceral (Omentum)	C2	KEGG_MEDICUS	10837	KEGG_MEDICUS_PATHOGEN_KSHV_VGPCR_TO_GNB_G_PI3K_AKT_SIGNALING_PATHWAY	KEGG_MEDICUS_PATHOGEN_KSHV_VGPCR_TO_GNB_G_PI3K_AKT...(10837)	21	24	0.875	Up	0.458051	19204	0.458044	0.646921	0.804162
738	CEACAM8_Adipose - Subcutaneous_Adipose - Visceral (Omentum)	C2	KEGG_MEDICUS	11051	KEGG_MEDICUS_REFERENCE_INTRINSIC_APOPTOTIC_PATHWAY	KEGG_MEDICUS_REFERENCE_INTRINSIC_APOPTOTIC_PATHWAY	13	13	1	Down	-0.45712	19204	-0.457113	0.64759	0.804578
739	CEACAM8_Adipose - Subcutaneous_Adipose - Visceral (Omentum)	C2	KEGG_MEDICUS	11123	KEGG_MEDICUS_REFERENCE_P16_CELL_CYCLE_G1_S	KEGG_MEDICUS_REFERENCE_P16_CELL_CYCLE_G1_S	10	10	1	Down	-0.45422	19204	-0.454213	0.649675	0.805541
740	CEACAM8_Adipose - Subcutaneous_Adipose - Visceral (Omentum)	C2	KEGG_MEDICUS	11177	KEGG_MEDICUS_REFERENCE_TESTOSTERONE_BIOSYNTHESIS	KEGG_MEDICUS_REFERENCE_TESTOSTERONE_BIOSYNTHESIS	8	11	0.727	Up	0.441268	19204	0.441262	0.659024	0.812804
741	CEACAM8_Adipose - Subcutaneous_Adipose - Visceral (Omentum)	C2	KEGG_MEDICUS	11034	KEGG_MEDICUS_REFERENCE_HORMONE_LIKE_CYTOKINE_TO_JAK_STAT_SIGNALING_PATHWAY	KEGG_MEDICUS_REFERENCE_HORMONE_LIKE_CYTOKINE_TO...(11034)	15	17	0.882	Up	0.434974	19204	0.434967	0.663586	0.815575
742	CEACAM8_Adipose - Subcutaneous_Adipose - Visceral (Omentum)	C2	KEGG_MEDICUS	10952	KEGG_MEDICUS_REFERENCE_CXCR4_GNAQ_PLCB_G_CALCINEURIN_SIGNALING_PATHWAY	KEGG_MEDICUS_REFERENCE_CXCR4_GNAQ_PLCB_G...(10952)	20	21	0.952	Up	0.429856	19204	0.429849	0.667305	0.818536
743	CEACAM8_Adipose - Subcutaneous_Adipose - Visceral (Omentum)	C2	KEGG_MEDICUS	10990	KEGG_MEDICUS_REFERENCE_EREG_EGFR_PI3K_SIGNALING_PATHWAY	KEGG_MEDICUS_REFERENCE_EREG_EGFR_PI3K_SIGNALING_PATHWAY	11	11	1	Down	-0.428522	19204	-0.428515	0.668276	0.818798
744	CEACAM8_Adipose - Subcutaneous_Adipose - Visceral (Omentum)	C2	KEGG_MEDICUS	11027	KEGG_MEDICUS_REFERENCE_HEPARAN_SULFATE_BIOSYNTHESIS	KEGG_MEDICUS_REFERENCE_HEPARAN_SULFATE_BIOSYNTHESIS	9	11	0.818	Down	-0.424431	19204	-0.424425	0.671256	0.820562
745	CEACAM8_Adipose - Subcutaneous_Adipose - Visceral (Omentum)	C2	KEGG_MEDICUS	11074	KEGG_MEDICUS_REFERENCE_LIGHT_HVEM_NFKB_SIGNALING_PATHWAY	KEGG_MEDICUS_REFERENCE_LIGHT_HVEM_NFKB_SIGNALING_PATHWAY	10	10	1	Up	0.420531	19204	0.420525	0.674102	0.822524
746	CEACAM8_Adipose - Subcutaneous_Adipose - Visceral (Omentum)	C2	KEGG_MEDICUS	11299	KEGG_MEDICUS_VARIANT_MUTATION_CAUSED_ABERRANT_ABETA_TO_ELECTRON_TRANSFER_IN_COMPLEX_IV	KEGG_MEDICUS_VARIANT_MUTATION_CAUSED_ABERRANT...(11299)	20	20	1	Up	0.414126	19204	0.41412	0.678786	0.826867
747	CEACAM8_Adipose - Subcutaneous_Adipose - Visceral (Omentum)	C2	KEGG_MEDICUS	10799	KEGG_MEDICUS_PATHOGEN_HCMV_US28_TO_GNA12_13_RHO_SIGNALING_PATHWAY	KEGG_MEDICUS_PATHOGEN_HCMV_US28_TO_GNA12_13_RHO...(10799)	13	13	1	Up	0.410774	19204	0.410768	0.681243	0.828795
748	CEACAM8_Adipose - Subcutaneous_Adipose - Visceral (Omentum)	C2	KEGG_MEDICUS	11214	KEGG_MEDICUS_REFERENCE_VGCC_CA2_APOPTOTIC_PATHWAY	KEGG_MEDICUS_REFERENCE_VGCC_CA2_APOPTOTIC_PATHWAY	22	23	0.957	Down	-0.410169	19204	-0.410162	0.681687	0.82883
749	CEACAM8_Adipose - Subcutaneous_Adipose - Visceral (Omentum)	C2	KEGG_MEDICUS	10997	KEGG_MEDICUS_REFERENCE_FE_TF_TRANSPORT	KEGG_MEDICUS_REFERENCE_FE_TF_TRANSPORT	7	7	1	Down	-0.404423	19204	-0.404417	0.685906	0.831212
750	CEACAM8_Adipose - Subcutaneous_Adipose - Visceral (Omentum)	C2	KEGG_MEDICUS	10999	KEGG_MEDICUS_REFERENCE_FGF_FGFR_RAS_ERK_SIGNALING_PATHWAY	KEGG_MEDICUS_REFERENCE_FGF_FGFR_RAS_ERK_SIGNALING_PATHWAY	26	35	0.743	Up	0.401532	19204	0.401526	0.688033	0.832064
751	CEACAM8_Adipose - Subcutaneous_Adipose - Visceral (Omentum)	C2	KEGG_MEDICUS	10925	KEGG_MEDICUS_REFERENCE_CD40_NFKB_SIGNALING_PATHWAY	KEGG_MEDICUS_REFERENCE_CD40_NFKB_SIGNALING_PATHWAY	8	8	1	Up	0.401204	19204	0.401198	0.688274	0.832064
752	CEACAM8_Adipose - Subcutaneous_Adipose - Visceral (Omentum)	C2	KEGG_MEDICUS	11306	KEGG_MEDICUS_VARIANT_MUTATION_CAUSED_ABERRANT_ATXN1_TO_RORA_MEDIATED_TRANSCRIPTION	KEGG_MEDICUS_VARIANT_MUTATION_CAUSED_ABERRANT...(11306)	6	6	1	Up	0.398618	19204	0.398612	0.690179	0.833244
753	CEACAM8_Adipose - Subcutaneous_Adipose - Visceral (Omentum)	C2	KEGG_MEDICUS	11129	KEGG_MEDICUS_REFERENCE_PDGF_PDGFR_PLCG_CAMK_SIGNALING_PATHWAY	KEGG_MEDICUS_REFERENCE_PDGF_PDGFR_PLCG_CAMK...(11129)	17	17	1	Up	0.397802	19204	0.397796	0.690781	0.833666
754	CEACAM8_Adipose - Subcutaneous_Adipose - Visceral (Omentum)	C2	KEGG_MEDICUS	11149	KEGG_MEDICUS_REFERENCE_REGULATION_OF_COMPLEMENT_CASCADE_MAC_INHIBITION	KEGG_MEDICUS_REFERENCE_REGULATION_OF_COMPLEMENT...(11149)	7	9	0.778	Down	-0.393831	19204	-0.393825	0.69371	0.835227
755	CEACAM8_Adipose - Subcutaneous_Adipose - Visceral (Omentum)	C2	KEGG_MEDICUS	10755	KEGG_MEDICUS_ENV_FACTOR_BENZO_A_PYRENRE_TO_CYP_MEDIATED_METABOLISM	KEGG_MEDICUS_ENV_FACTOR_BENZO_A_PYRENRE_TO_CYP...(10755)	10	11	0.909	Down	-0.387943	19204	-0.387937	0.698063	0.83755
756	CEACAM8_Adipose - Subcutaneous_Adipose - Visceral (Omentum)	C2	KEGG_MEDICUS	10869	KEGG_MEDICUS_REFERENCE_ALTERNATIVE_PATHWAY_OF_COMPLEMENT_CASCADE_C3B_BREAKDOWN	KEGG_MEDICUS_REFERENCE_ALTERNATIVE_PATHWAY_OF...(10869)	5	5	1	Down	-0.381456	19204	-0.38145	0.702869	0.841209
757	CEACAM8_Adipose - Subcutaneous_Adipose - Visceral (Omentum)	C2	KEGG_MEDICUS	11065	KEGG_MEDICUS_REFERENCE_KITLG_KIT_PI3K_SIGNALING_PATHWAY	KEGG_MEDICUS_REFERENCE_KITLG_KIT_PI3K_SIGNALING_PATHWAY	11	11	1	Down	-0.380334	19204	-0.380329	0.703701	0.841597
758	CEACAM8_Adipose - Subcutaneous_Adipose - Visceral (Omentum)	C2	KEGG_MEDICUS	10867	KEGG_MEDICUS_REFERENCE_AGE_RAGE_SIGNALING_PATHWAY	KEGG_MEDICUS_REFERENCE_AGE_RAGE_SIGNALING_PATHWAY	16	16	1	Down	-0.37512	19204	-0.375115	0.707575	0.844402
759	CEACAM8_Adipose - Subcutaneous_Adipose - Visceral (Omentum)	C2	KEGG_MEDICUS	11071	KEGG_MEDICUS_REFERENCE_LEUCINE_DEGRADATION	KEGG_MEDICUS_REFERENCE_LEUCINE_DEGRADATION	7	7	1	Down	-0.374743	19204	-0.374737	0.707856	0.844433
760	CEACAM8_Adipose - Subcutaneous_Adipose - Visceral (Omentum)	C2	KEGG_MEDICUS	11141	KEGG_MEDICUS_REFERENCE_PTH_PTH1R_PKA_SIGNALING_PATHWAY	KEGG_MEDICUS_REFERENCE_PTH_PTH1R_PKA_SIGNALING_PATHWAY	12	15	0.8	Up	0.365851	19204	0.365845	0.714481	0.846849
761	CEACAM8_Adipose - Subcutaneous_Adipose - Visceral (Omentum)	C2	KEGG_MEDICUS	11216	KEGG_MEDICUS_REFERENCE_WEE1_CELL_CYCLE_G2_M	KEGG_MEDICUS_REFERENCE_WEE1_CELL_CYCLE_G2_M	7	7	1	Up	0.365142	19204	0.365137	0.715009	0.847172
762	CEACAM8_Adipose - Subcutaneous_Adipose - Visceral (Omentum)	C2	KEGG_MEDICUS	11100	KEGG_MEDICUS_REFERENCE_MODIFYING_OF_CONDENSIN_II_SUBUNITS	KEGG_MEDICUS_REFERENCE_MODIFYING_OF_CONDENSIN_II_SUBUNITS	6	6	1	Up	0.360127	19204	0.360121	0.718756	0.848318
763	CEACAM8_Adipose - Subcutaneous_Adipose - Visceral (Omentum)	C2	KEGG_MEDICUS	10797	KEGG_MEDICUS_PATHOGEN_HCMV_UL33_TO_GNB_G_RHO_SIGNALING_PATHWAY	KEGG_MEDICUS_PATHOGEN_HCMV_UL33_TO_GNB_G_RHO...(10797)	30	33	0.909	Up	0.355044	19204	0.355039	0.722561	0.850742
764	CEACAM8_Adipose - Subcutaneous_Adipose - Visceral (Omentum)	C2	KEGG_MEDICUS	11110	KEGG_MEDICUS_REFERENCE_NOTCH_PROTEOLYTIC_ACTIVATION	KEGG_MEDICUS_REFERENCE_NOTCH_PROTEOLYTIC_ACTIVATION	11	11	1	Down	-0.354706	19204	-0.354701	0.722814	0.850742
765	CEACAM8_Adipose - Subcutaneous_Adipose - Visceral (Omentum)	C2	KEGG_MEDICUS	11226	KEGG_MEDICUS_VARIANT_AMPLIFIED_EGFR_TO_PI3K_SIGNALING_PATHWAY	KEGG_MEDICUS_VARIANT_AMPLIFIED_EGFR_TO_PI3K...(11226)	8	8	1	Down	-0.35333	19204	-0.353325	0.723845	0.851552
766	CEACAM8_Adipose - Subcutaneous_Adipose - Visceral (Omentum)	C2	KEGG_MEDICUS	11196	KEGG_MEDICUS_REFERENCE_TNF_P38_SIGNALING_PATHWAY	KEGG_MEDICUS_REFERENCE_TNF_P38_SIGNALING_PATHWAY	24	24	1	Down	-0.349762	19204	-0.349757	0.726521	0.852789
767	CEACAM8_Adipose - Subcutaneous_Adipose - Visceral (Omentum)	C2	KEGG_MEDICUS	11241	KEGG_MEDICUS_VARIANT_AMPLIFIED_REL_TO_TRANSCRIPTION	KEGG_MEDICUS_VARIANT_AMPLIFIED_REL_TO_TRANSCRIPTION	8	8	1	Up	0.349161	19204	0.349155	0.726973	0.852789
768	CEACAM8_Adipose - Subcutaneous_Adipose - Visceral (Omentum)	C2	KEGG_MEDICUS	11182	KEGG_MEDICUS_REFERENCE_TGF_BETA_SIGNALING_PATHWAY	KEGG_MEDICUS_REFERENCE_TGF_BETA_SIGNALING_PATHWAY	8	8	1	Down	-0.347605	19204	-0.3476	0.728141	0.853274
769	CEACAM8_Adipose - Subcutaneous_Adipose - Visceral (Omentum)	C2	KEGG_MEDICUS	11242	KEGG_MEDICUS_VARIANT_AREG_OVEREXPRESSION_TO_PI3K_SIGNALING_PATHWAY	KEGG_MEDICUS_VARIANT_AREG_OVEREXPRESSION_TO_PI3K...(11242)	10	10	1	Down	-0.347041	19204	-0.347036	0.728565	0.853453
770	CEACAM8_Adipose - Subcutaneous_Adipose - Visceral (Omentum)	C2	KEGG_MEDICUS	11138	KEGG_MEDICUS_REFERENCE_PRNP_PI3K_NOX2_SIGNALING_PATHWAY	KEGG_MEDICUS_REFERENCE_PRNP_PI3K_NOX2_SIGNALING_PATHWAY	29	29	1	Down	-0.346716	19204	-0.346711	0.728808	0.853453
771	CEACAM8_Adipose - Subcutaneous_Adipose - Visceral (Omentum)	C2	KEGG_MEDICUS	11104	KEGG_MEDICUS_REFERENCE_NODAL_SIGNALING_PATHWAY	KEGG_MEDICUS_REFERENCE_NODAL_SIGNALING_PATHWAY	8	8	1	Down	-0.34611	19204	-0.346105	0.729264	0.853685
772	CEACAM8_Adipose - Subcutaneous_Adipose - Visceral (Omentum)	C2	KEGG_MEDICUS	11036	KEGG_MEDICUS_REFERENCE_ICOSLG_ICOS_PI3K_SIGNALING_PATHWAY	KEGG_MEDICUS_REFERENCE_ICOSLG_ICOS_PI3K_SIGNALING_PATHWAY	8	9	0.889	Down	-0.332862	19204	-0.332858	0.739242	0.861106
773	CEACAM8_Adipose - Subcutaneous_Adipose - Visceral (Omentum)	C2	KEGG_MEDICUS	11353	KEGG_MEDICUS_VARIANT_MUTATION_INACTIVATED_PROKR2_TO_PROK_PRKR_GI_ERK_SIGNALING_PATHWAY	KEGG_MEDICUS_VARIANT_MUTATION_INACTIVATED_PROKR2...(11353)	7	8	0.875	Down	-0.330033	19204	-0.330028	0.741379	0.862211
774	CEACAM8_Adipose - Subcutaneous_Adipose - Visceral (Omentum)	C2	KEGG_MEDICUS	11275	KEGG_MEDICUS_VARIANT_MUTATION_ACTIVATED_EGFR_TO_PLCG_ERK_SIGNALING_PATHWAY	KEGG_MEDICUS_VARIANT_MUTATION_ACTIVATED_EGFR_TO...(11275)	14	14	1	Up	0.325766	19204	0.325761	0.744605	0.863999
775	CEACAM8_Adipose - Subcutaneous_Adipose - Visceral (Omentum)	C2	KEGG_MEDICUS	10807	KEGG_MEDICUS_PATHOGEN_HIV_GP120_TO_CXCR4_GNB_G_RAC_SIGNALING_PATHWAY	KEGG_MEDICUS_PATHOGEN_HIV_GP120_TO_CXCR4_GNB_G_RAC...(10807)	23	26	0.885	Down	-0.323595	19204	-0.32359	0.746248	0.864709
776	CEACAM8_Adipose - Subcutaneous_Adipose - Visceral (Omentum)	C2	KEGG_MEDICUS	10950	KEGG_MEDICUS_REFERENCE_CXCR4_GNA12_13_RHO_SIGNALING_PATHWAY	KEGG_MEDICUS_REFERENCE_CXCR4_GNA12_13_RHO...(10950)	9	9	1	Down	-0.315666	19204	-0.315662	0.752259	0.868409
777	CEACAM8_Adipose - Subcutaneous_Adipose - Visceral (Omentum)	C2	KEGG_MEDICUS	10968	KEGG_MEDICUS_REFERENCE_DRD1_GNAS_AC_PKA_SIGNALING_PATHWAY	KEGG_MEDICUS_REFERENCE_DRD1_GNAS_AC_PKA_SIGNALING_PATHWAY	15	16	0.938	Down	-0.315201	19204	-0.315197	0.752612	0.868439
778	CEACAM8_Adipose - Subcutaneous_Adipose - Visceral (Omentum)	C2	KEGG_MEDICUS	10822	KEGG_MEDICUS_PATHOGEN_HSV_GD_TO_HVEM_NFKB_SIGNALING_PATHWAY	KEGG_MEDICUS_PATHOGEN_HSV_GD_TO_HVEM_NFKB...(10822)	12	12	1	Down	-0.314842	19204	-0.314838	0.752885	0.868451
779	CEACAM8_Adipose - Subcutaneous_Adipose - Visceral (Omentum)	C2	KEGG_MEDICUS	10955	KEGG_MEDICUS_REFERENCE_CXCR_GNB_G_ERK_SIGNALING_PATHWAY	KEGG_MEDICUS_REFERENCE_CXCR_GNB_G_ERK_SIGNALING_PATHWAY	24	27	0.889	Down	-0.313732	19204	-0.313727	0.753728	0.868751
780	CEACAM8_Adipose - Subcutaneous_Adipose - Visceral (Omentum)	C2	KEGG_MEDICUS	10805	KEGG_MEDICUS_PATHOGEN_HIV_GP120_TO_CXCR4_GNAI_PI3K_BAD_SIGNALING_PATHWAY	KEGG_MEDICUS_PATHOGEN_HIV_GP120_TO_CXCR4_GNAI_PI3K...(10805)	12	12	1	Down	-0.304664	19204	-0.304659	0.760626	0.871107
781	CEACAM8_Adipose - Subcutaneous_Adipose - Visceral (Omentum)	C2	KEGG_MEDICUS	10881	KEGG_MEDICUS_REFERENCE_ATR_P21_CELL_CYCLE_G2_M	KEGG_MEDICUS_REFERENCE_ATR_P21_CELL_CYCLE_G2_M	9	9	1	Up	0.300533	19204	0.300529	0.763774	0.873069
782	CEACAM8_Adipose - Subcutaneous_Adipose - Visceral (Omentum)	C2	KEGG_MEDICUS	11169	KEGG_MEDICUS_REFERENCE_SKELETAL_TYPE_VGCC_RYR_SIGNALING	KEGG_MEDICUS_REFERENCE_SKELETAL_TYPE_VGCC_RYR_SIGNALING	18	21	0.857	Up	0.298326	19204	0.298322	0.765457	0.87413
783	CEACAM8_Adipose - Subcutaneous_Adipose - Visceral (Omentum)	C2	KEGG_MEDICUS	11190	KEGG_MEDICUS_REFERENCE_TLR4_IRF3_7_SIGNALING_PATHWAY	KEGG_MEDICUS_REFERENCE_TLR4_IRF3_7_SIGNALING_PATHWAY	8	9	0.889	Down	-0.292733	19204	-0.292729	0.769729	0.876893
784	CEACAM8_Adipose - Subcutaneous_Adipose - Visceral (Omentum)	C2	KEGG_MEDICUS	10780	KEGG_MEDICUS_PATHOGEN_EBV_EBNA3C_TO_P27_CELL_CYCLE_G1_S_N00264	KEGG_MEDICUS_PATHOGEN_EBV_EBNA3C_TO_P27_CELL_CYCLE_G1_S_N00264	11	11	1	Down	-0.291731	19204	-0.291726	0.770496	0.877322
785	CEACAM8_Adipose - Subcutaneous_Adipose - Visceral (Omentum)	C2	KEGG_MEDICUS	11293	KEGG_MEDICUS_VARIANT_MUTATION_CAUSED_ABBERANT_ATXN2_3_TO_MGLUR5_CA2_APOPTOTIC_PATHWAY	KEGG_MEDICUS_VARIANT_MUTATION_CAUSED_ABBERANT...(11293)	17	18	0.944	Down	-0.290057	19204	-0.290053	0.771776	0.877446
786	CEACAM8_Adipose - Subcutaneous_Adipose - Visceral (Omentum)	C2	KEGG_MEDICUS	10945	KEGG_MEDICUS_REFERENCE_CREATINE_PATHWAY	KEGG_MEDICUS_REFERENCE_CREATINE_PATHWAY	6	7	0.857	Up	0.285376	19204	0.285372	0.775359	0.880583
787	CEACAM8_Adipose - Subcutaneous_Adipose - Visceral (Omentum)	C2	KEGG_MEDICUS	11300	KEGG_MEDICUS_VARIANT_MUTATION_CAUSED_ABERRANT_ABETA_TO_IRE1A_JNK_SIGNALING_PATHWAY	KEGG_MEDICUS_VARIANT_MUTATION_CAUSED_ABERRANT...(11300)	6	6	1	Up	0.284432	19204	0.284428	0.776083	0.881102
788	CEACAM8_Adipose - Subcutaneous_Adipose - Visceral (Omentum)	C2	KEGG_MEDICUS	11101	KEGG_MEDICUS_REFERENCE_MYOSTATIN_SIGNALING_PATHWAY	KEGG_MEDICUS_REFERENCE_MYOSTATIN_SIGNALING_PATHWAY	8	8	1	Down	-0.281923	19204	-0.281919	0.778006	0.882983
789	CEACAM8_Adipose - Subcutaneous_Adipose - Visceral (Omentum)	C2	KEGG_MEDICUS	10915	KEGG_MEDICUS_REFERENCE_CA2_CAM_VGCC_RYR_SIGNALING_PATHWAY	KEGG_MEDICUS_REFERENCE_CA2_CAM_VGCC_RYR_SIGNALING_PATHWAY	11	11	1	Down	-0.277505	19204	-0.277501	0.781395	0.88481
790	CEACAM8_Adipose - Subcutaneous_Adipose - Visceral (Omentum)	C2	KEGG_MEDICUS	11344	KEGG_MEDICUS_VARIANT_MUTATION_INACTIVATED_PDE11A_PDE8B_TO_ACTH_CORTISOL_SIGNALING_PATHWAY	KEGG_MEDICUS_VARIANT_MUTATION_INACTIVATED_PDE11A...(11344)	20	20	1	Down	-0.275162	19204	-0.275158	0.783195	0.88481
791	CEACAM8_Adipose - Subcutaneous_Adipose - Visceral (Omentum)	C2	KEGG_MEDICUS	11159	KEGG_MEDICUS_REFERENCE_REGULATION_OF_SERCA	KEGG_MEDICUS_REFERENCE_REGULATION_OF_SERCA	7	8	0.875	Down	-0.273906	19204	-0.273902	0.78416	0.885118
792	CEACAM8_Adipose - Subcutaneous_Adipose - Visceral (Omentum)	C2	KEGG_MEDICUS	11009	KEGG_MEDICUS_REFERENCE_GHRHR_PKA_GH_SIGNALING_PATHWAY	KEGG_MEDICUS_REFERENCE_GHRHR_PKA_GH_SIGNALING_PATHWAY	23	28	0.821	Down	-0.270528	19204	-0.270525	0.786757	0.886873
793	CEACAM8_Adipose - Subcutaneous_Adipose - Visceral (Omentum)	C2	KEGG_MEDICUS	11233	KEGG_MEDICUS_VARIANT_AMPLIFIED_MYCN_TO_TRANSCRIPTIONAL_ACTIVATION	KEGG_MEDICUS_VARIANT_AMPLIFIED_MYCN_TO...(11233)	6	6	1	Down	-0.270144	19204	-0.27014	0.787053	0.886873
794	CEACAM8_Adipose - Subcutaneous_Adipose - Visceral (Omentum)	C2	KEGG_MEDICUS	11338	KEGG_MEDICUS_VARIANT_MUTATION_INACTIVATED_AXIN_TO_WNT_SIGNALING_PATHWAY	KEGG_MEDICUS_VARIANT_MUTATION_INACTIVATED_AXIN_TO...(11338)	10	10	1	Up	0.265688	19204	0.265684	0.790482	0.888321
795	CEACAM8_Adipose - Subcutaneous_Adipose - Visceral (Omentum)	C2	KEGG_MEDICUS	11255	KEGG_MEDICUS_VARIANT_EML4_ALK_FUSION_KINASE_TO_PI3K_SIGNALING_PATHWAY	KEGG_MEDICUS_VARIANT_EML4_ALK_FUSION_KINASE_TO...(11255)	8	8	1	Down	-0.264375	19204	-0.264372	0.791493	0.888799
796	CEACAM8_Adipose - Subcutaneous_Adipose - Visceral (Omentum)	C2	KEGG_MEDICUS	10994	KEGG_MEDICUS_REFERENCE_EXTRINSIC_APOPTOTIC_PATHWAY	KEGG_MEDICUS_REFERENCE_EXTRINSIC_APOPTOTIC_PATHWAY	10	10	1	Down	-0.256475	19204	-0.256472	0.797587	0.891468
797	CEACAM8_Adipose - Subcutaneous_Adipose - Visceral (Omentum)	C2	KEGG_MEDICUS	11301	KEGG_MEDICUS_VARIANT_MUTATION_CAUSED_ABERRANT_ABETA_TO_MACHR_CA2_APOPTOTIC_PATHWAY	KEGG_MEDICUS_VARIANT_MUTATION_CAUSED_ABERRANT...(11301)	20	21	0.952	Down	-0.250393	19204	-0.25039	0.802286	0.892806
798	CEACAM8_Adipose - Subcutaneous_Adipose - Visceral (Omentum)	C2	KEGG_MEDICUS	10836	KEGG_MEDICUS_PATHOGEN_KSHV_VGPCR_TO_GNB_G_ERK_SIGNALING_PATHWAY	KEGG_MEDICUS_PATHOGEN_KSHV_VGPCR_TO_GNB_G_ERK...(10836)	28	31	0.903	Down	-0.245543	19204	-0.245539	0.806039	0.895178
799	CEACAM8_Adipose - Subcutaneous_Adipose - Visceral (Omentum)	C2	KEGG_MEDICUS	11179	KEGG_MEDICUS_REFERENCE_TGFA_EGFR_PI3K_SIGNALING_PATHWAY	KEGG_MEDICUS_REFERENCE_TGFA_EGFR_PI3K_SIGNALING_PATHWAY	9	9	1	Down	-0.241406	19204	-0.241403	0.809243	0.89705
800	CEACAM8_Adipose - Subcutaneous_Adipose - Visceral (Omentum)	C2	KEGG_MEDICUS	11218	KEGG_MEDICUS_REFERENCE_WNT_SIGNALING_MODULATION_LGR_RSPO	KEGG_MEDICUS_REFERENCE_WNT_SIGNALING_MODULATION_LGR_RSPO	19	19	1	Up	0.228662	19204	0.228659	0.819134	0.903665
801	CEACAM8_Adipose - Subcutaneous_Adipose - Visceral (Omentum)	C2	KEGG_MEDICUS	11273	KEGG_MEDICUS_VARIANT_MUTATION_ACTIVATED_CACNA1D_H_TO_ANGIOTENSIN_ALDOSTERONE_SIGNALING_PATHWAY	KEGG_MEDICUS_VARIANT_MUTATION_ACTIVATED_CACNA1D_H...(11273)	23	24	0.958	Up	0.224603	19204	0.2246	0.82229	0.905428
802	CEACAM8_Adipose - Subcutaneous_Adipose - Visceral (Omentum)	C2	KEGG_MEDICUS	11278	KEGG_MEDICUS_VARIANT_MUTATION_ACTIVATED_GNAS_TO_ACTH_CORTISOL_SIGNALING_PATHWAY	KEGG_MEDICUS_VARIANT_MUTATION_ACTIVATED_GNAS_TO...(11278)	27	29	0.931	Up	0.222048	19204	0.222045	0.824279	0.906324
803	CEACAM8_Adipose - Subcutaneous_Adipose - Visceral (Omentum)	C2	KEGG_MEDICUS	10773	KEGG_MEDICUS_ENV_FACTOR_TCDD_TO_AHR_SIGNALING_PATHWAY	KEGG_MEDICUS_ENV_FACTOR_TCDD_TO_AHR_SIGNALING_PATHWAY	19	23	0.826	Down	-0.21851	19204	-0.218507	0.827034	0.907491
804	CEACAM8_Adipose - Subcutaneous_Adipose - Visceral (Omentum)	C2	KEGG_MEDICUS	10862	KEGG_MEDICUS_REFERENCE_ACTH_CORTISOL_SIGNALING_PATHWAY	KEGG_MEDICUS_REFERENCE_ACTH_CORTISOL_SIGNALING_PATHWAY	28	32	0.875	Up	0.218143	19204	0.21814	0.82732	0.907491
805	CEACAM8_Adipose - Subcutaneous_Adipose - Visceral (Omentum)	C2	KEGG_MEDICUS	10951	KEGG_MEDICUS_REFERENCE_CXCR4_GNAI_PI3K_BAD_SIGNALING_PATHWAY	KEGG_MEDICUS_REFERENCE_CXCR4_GNAI_PI3K_BAD...(10951)	12	12	1	Up	0.212436	19204	0.212433	0.831769	0.910632
806	CEACAM8_Adipose - Subcutaneous_Adipose - Visceral (Omentum)	C2	KEGG_MEDICUS	11336	KEGG_MEDICUS_VARIANT_MUTATION_INACTIVATED_ATP2B3_TO_ANGIOTENSIN_ALDOSTERONE_SIGNALING_PATHWAY	KEGG_MEDICUS_VARIANT_MUTATION_INACTIVATED_ATP2B3...(11336)	22	23	0.957	Up	0.211871	19204	0.211868	0.83221	0.910814
807	CEACAM8_Adipose - Subcutaneous_Adipose - Visceral (Omentum)	C2	KEGG_MEDICUS	11313	KEGG_MEDICUS_VARIANT_MUTATION_CAUSED_ABERRANT_HTT_TO_MGLUR5_CA2_APOPTOTIC_PATHWAY	KEGG_MEDICUS_VARIANT_MUTATION_CAUSED_ABERRANT_HTT...(11313)	21	23	0.913	Down	-0.205753	19204	-0.205751	0.836986	0.914229
808	CEACAM8_Adipose - Subcutaneous_Adipose - Visceral (Omentum)	C2	KEGG_MEDICUS	11142	KEGG_MEDICUS_REFERENCE_PURINE_SALVAGE_PATHWAY_ADENINE_TO_AMP	KEGG_MEDICUS_REFERENCE_PURINE_SALVAGE_PATHWAY...(11142)	9	11	0.818	Up	0.199037	19204	0.199034	0.842236	0.918148
809	CEACAM8_Adipose - Subcutaneous_Adipose - Visceral (Omentum)	C2	KEGG_MEDICUS	11088	KEGG_MEDICUS_REFERENCE_MEMBRANE_INITIATED_PROGESTERONE_SIGNALING_PATHWAY	KEGG_MEDICUS_REFERENCE_MEMBRANE_INITIATED...(11088)	9	9	1	Down	-0.197127	19204	-0.197124	0.84373	0.919335
810	CEACAM8_Adipose - Subcutaneous_Adipose - Visceral (Omentum)	C2	KEGG_MEDICUS	11253	KEGG_MEDICUS_VARIANT_EGF_OVEREXPRESSION_TO_PI3K_SIGNALING_PATHWAY	KEGG_MEDICUS_VARIANT_EGF_OVEREXPRESSION_TO_PI3K...(11253)	8	8	1	Down	-0.193102	19204	-0.1931	0.846881	0.921091
811	CEACAM8_Adipose - Subcutaneous_Adipose - Visceral (Omentum)	C2	KEGG_MEDICUS	11334	KEGG_MEDICUS_VARIANT_MUTATION_INACTIVATED_APC_TO_WNT_SIGNALING_PATHWAY	KEGG_MEDICUS_VARIANT_MUTATION_INACTIVATED_APC_TO...(11334)	12	12	1	Up	0.190597	19204	0.190594	0.848844	0.921667
812	CEACAM8_Adipose - Subcutaneous_Adipose - Visceral (Omentum)	C2	KEGG_MEDICUS	10791	KEGG_MEDICUS_PATHOGEN_HBV_LHBS_TO_PKC_ERK_SIGNALING_PATHWAY	KEGG_MEDICUS_PATHOGEN_HBV_LHBS_TO_PKC_ERK...(10791)	12	12	1	Up	0.190312	19204	0.190309	0.849067	0.921667
813	CEACAM8_Adipose - Subcutaneous_Adipose - Visceral (Omentum)	C2	KEGG_MEDICUS	11274	KEGG_MEDICUS_VARIANT_MUTATION_ACTIVATED_EGFR_TO_PI3K_SIGNALING_PATHWAY	KEGG_MEDICUS_VARIANT_MUTATION_ACTIVATED_EGFR_TO...(11274)	8	8	1	Up	0.176632	19204	0.176629	0.8598	0.927371
814	CEACAM8_Adipose - Subcutaneous_Adipose - Visceral (Omentum)	C2	KEGG_MEDICUS	11348	KEGG_MEDICUS_VARIANT_MUTATION_INACTIVATED_PRKAR1A_TO_ACTH_CORTISOL_SIGNALING_PATHWAY	KEGG_MEDICUS_VARIANT_MUTATION_INACTIVATED_PRKAR1A...(11348)	18	18	1	Down	-0.176342	19204	-0.17634	0.860027	0.927371
815	CEACAM8_Adipose - Subcutaneous_Adipose - Visceral (Omentum)	C2	KEGG_MEDICUS	10765	KEGG_MEDICUS_ENV_FACTOR_NICOTINE_NNK_TO_CAMP_SIGNALING_PATHWAY	KEGG_MEDICUS_ENV_FACTOR_NICOTINE_NNK_TO_CAMP...(10765)	12	14	0.857	Up	0.175331	19204	0.175328	0.860822	0.927386
816	CEACAM8_Adipose - Subcutaneous_Adipose - Visceral (Omentum)	C2	KEGG_MEDICUS	11370	KEGG_MEDICUS_VARIANT_TGFA_OVEREXPRESSION_TO_PI3K_SIGNALING_PATHWAY	KEGG_MEDICUS_VARIANT_TGFA_OVEREXPRESSION_TO_PI3K...(11370)	8	8	1	Up	0.170435	19204	0.170433	0.86467	0.929626
817	CEACAM8_Adipose - Subcutaneous_Adipose - Visceral (Omentum)	C2	KEGG_MEDICUS	11248	KEGG_MEDICUS_VARIANT_DAB1_OVEREXPRESSION_TO_RELN_VLDLR_PI3K_SIGNALING_PATHWAY	KEGG_MEDICUS_VARIANT_DAB1_OVEREXPRESSION_TO_RELN...(11248)	9	9	1	Down	-0.166105	19204	-0.166103	0.868076	0.931005
818	CEACAM8_Adipose - Subcutaneous_Adipose - Visceral (Omentum)	C2	KEGG_MEDICUS	10865	KEGG_MEDICUS_REFERENCE_ACTIVIN_SIGNALING_PATHWAY	KEGG_MEDICUS_REFERENCE_ACTIVIN_SIGNALING_PATHWAY	8	8	1	Down	-0.160171	19204	-0.160169	0.872748	0.933201
819	CEACAM8_Adipose - Subcutaneous_Adipose - Visceral (Omentum)	C2	KEGG_MEDICUS	10802	KEGG_MEDICUS_PATHOGEN_HCMV_US28_TO_GNB_G_PI3K_NFKB_SIGNALING_PATHWAY	KEGG_MEDICUS_PATHOGEN_HCMV_US28_TO_GNB_G_PI3K_NFKB...(10802)	28	31	0.903	Down	-0.131893	19204	-0.131891	0.895071	0.949204
820	CEACAM8_Adipose - Subcutaneous_Adipose - Visceral (Omentum)	C2	KEGG_MEDICUS	10754	KEGG_MEDICUS_ENV_FACTOR_ARSENIC_TO_ELECTRON_TRANSFER_IN_COMPLEX_IV	KEGG_MEDICUS_ENV_FACTOR_ARSENIC_TO_ELECTRON...(10754)	21	21	1	Up	0.128752	19204	0.12875	0.897556	0.950927
821	CEACAM8_Adipose - Subcutaneous_Adipose - Visceral (Omentum)	C2	KEGG_MEDICUS	11049	KEGG_MEDICUS_REFERENCE_IL6_FAMILY_TO_JAK_STAT_SIGNALING_PATHWAY	KEGG_MEDICUS_REFERENCE_IL6_FAMILY_TO_JAK_STAT...(11049)	22	27	0.815	Up	0.124867	19204	0.124866	0.90063	0.952357
822	CEACAM8_Adipose - Subcutaneous_Adipose - Visceral (Omentum)	C2	KEGG_MEDICUS	10800	KEGG_MEDICUS_PATHOGEN_HCMV_US28_TO_GNAI_AC_PKA_SIGNALING_PATHWAY	KEGG_MEDICUS_PATHOGEN_HCMV_US28_TO_GNAI_AC_PKA...(10800)	14	16	0.875	Down	-0.124198	19204	-0.124196	0.90116	0.952406
823	CEACAM8_Adipose - Subcutaneous_Adipose - Visceral (Omentum)	C2	KEGG_MEDICUS	10977	KEGG_MEDICUS_REFERENCE_EGF_EGFR_PLCG_ERK_SIGNALING_PATHWAY	KEGG_MEDICUS_REFERENCE_EGF_EGFR_PLCG_ERK_SIGNALING_PATHWAY	15	15	1	Up	0.124083	19204	0.124081	0.901251	0.952406
824	CEACAM8_Adipose - Subcutaneous_Adipose - Visceral (Omentum)	C2	KEGG_MEDICUS	10895	KEGG_MEDICUS_REFERENCE_BCR_BCAP_CD19_PI3K_SIGNALING_PATHWAY	KEGG_MEDICUS_REFERENCE_BCR_BCAP_CD19_PI3K...(10895)	14	15	0.933	Down	-0.12087	19204	-0.120868	0.903795	0.954486
825	CEACAM8_Adipose - Subcutaneous_Adipose - Visceral (Omentum)	C2	KEGG_MEDICUS	10794	KEGG_MEDICUS_PATHOGEN_HCMV_UL33_TO_GNAI_AC_PKA_SIGNALING_PATHWAY	KEGG_MEDICUS_PATHOGEN_HCMV_UL33_TO_GNAI_AC_PKA...(10794)	24	26	0.923	Down	-0.117458	19204	-0.117456	0.906499	0.95498
826	CEACAM8_Adipose - Subcutaneous_Adipose - Visceral (Omentum)	C2	KEGG_MEDICUS	11211	KEGG_MEDICUS_REFERENCE_TYROSINE_DEGRADATION	KEGG_MEDICUS_REFERENCE_TYROSINE_DEGRADATION	5	5	1	Up	0.117409	19204	0.117407	0.906537	0.95498
827	CEACAM8_Adipose - Subcutaneous_Adipose - Visceral (Omentum)	C2	KEGG_MEDICUS	11247	KEGG_MEDICUS_VARIANT_CYP11B1_CYP11B2_FUSION_TO_ACTH_CORTISOL_SIGNALING_PATHWAY	KEGG_MEDICUS_VARIANT_CYP11B1_CYP11B2_FUSION_TO...(11247)	26	31	0.839	Up	0.117006	19204	0.117004	0.906857	0.95498
828	CEACAM8_Adipose - Subcutaneous_Adipose - Visceral (Omentum)	C2	KEGG_MEDICUS	11081	KEGG_MEDICUS_REFERENCE_MACHR_CA2_APOPTOTIC_PATHWAY	KEGG_MEDICUS_REFERENCE_MACHR_CA2_APOPTOTIC_PATHWAY	19	20	0.95	Down	-0.112192	19204	-0.11219	0.910673	0.957781
829	CEACAM8_Adipose - Subcutaneous_Adipose - Visceral (Omentum)	C2	KEGG_MEDICUS	11207	KEGG_MEDICUS_REFERENCE_TSH_TG_SIGNALING_PATHWAY	KEGG_MEDICUS_REFERENCE_TSH_TG_SIGNALING_PATHWAY	26	29	0.897	Up	0.109991	19204	0.109989	0.912418	0.958527
830	CEACAM8_Adipose - Subcutaneous_Adipose - Visceral (Omentum)	C2	KEGG_MEDICUS	11302	KEGG_MEDICUS_VARIANT_MUTATION_CAUSED_ABERRANT_ABETA_TO_MGLUR5_CA2_APOPTOTIC_PATHWAY	KEGG_MEDICUS_VARIANT_MUTATION_CAUSED_ABERRANT...(11302)	20	22	0.909	Down	-0.108858	19204	-0.108857	0.913316	0.958527
831	CEACAM8_Adipose - Subcutaneous_Adipose - Visceral (Omentum)	C2	KEGG_MEDICUS	10757	KEGG_MEDICUS_ENV_FACTOR_DCE_TO_DNA_ADDUCTS	KEGG_MEDICUS_ENV_FACTOR_DCE_TO_DNA_ADDUCTS	15	19	0.789	Up	0.108015	19204	0.108014	0.913985	0.958527
832	CEACAM8_Adipose - Subcutaneous_Adipose - Visceral (Omentum)	C2	KEGG_MEDICUS	11352	KEGG_MEDICUS_VARIANT_MUTATION_INACTIVATED_PROK2_TO_PROK_PRKR_GI_ERK_SIGNALING_PATHWAY	KEGG_MEDICUS_VARIANT_MUTATION_INACTIVATED_PROK2_TO...(11352)	7	8	0.875	Down	-0.102726	19204	-0.102725	0.918182	0.960497
833	CEACAM8_Adipose - Subcutaneous_Adipose - Visceral (Omentum)	C2	KEGG_MEDICUS	11283	KEGG_MEDICUS_VARIANT_MUTATION_ACTIVATED_KIT_TO_PI3K_SIGNALING_PATHWAY	KEGG_MEDICUS_VARIANT_MUTATION_ACTIVATED_KIT_TO...(11283)	8	8	1	Down	-0.101391	19204	-0.101389	0.919241	0.960999
834	CEACAM8_Adipose - Subcutaneous_Adipose - Visceral (Omentum)	C2	KEGG_MEDICUS	10979	KEGG_MEDICUS_REFERENCE_EGF_EGFR_RAS_JNK_SIGNALING_PATHWAY	KEGG_MEDICUS_REFERENCE_EGF_EGFR_RAS_JNK_SIGNALING_PATHWAY	13	13	1	Down	-0.0961341	19204	-0.0961328	0.923415	0.963842
835	CEACAM8_Adipose - Subcutaneous_Adipose - Visceral (Omentum)	C2	KEGG_MEDICUS	11150	KEGG_MEDICUS_REFERENCE_REGULATION_OF_FIBRINOLYTIC_SYSTEM_C1INH	KEGG_MEDICUS_REFERENCE_REGULATION_OF_FIBRINOLYTIC_SYSTEM_C1INH	6	6	1	Down	-0.0913145	19204	-0.0913133	0.927244	0.964496
836	CEACAM8_Adipose - Subcutaneous_Adipose - Visceral (Omentum)	C2	KEGG_MEDICUS	11035	KEGG_MEDICUS_REFERENCE_HYDROLYSIS_OF_SPHINGOMYELIN	KEGG_MEDICUS_REFERENCE_HYDROLYSIS_OF_SPHINGOMYELIN	8	8	1	Up	0.0854609	19204	0.0854598	0.931896	0.966159
837	CEACAM8_Adipose - Subcutaneous_Adipose - Visceral (Omentum)	C2	KEGG_MEDICUS	10974	KEGG_MEDICUS_REFERENCE_EGF_EGFR_PI3K_SIGNALING_PATHWAY	KEGG_MEDICUS_REFERENCE_EGF_EGFR_PI3K_SIGNALING_PATHWAY	9	9	1	Down	-0.0852234	19204	-0.0852223	0.932085	0.966159
838	CEACAM8_Adipose - Subcutaneous_Adipose - Visceral (Omentum)	C2	KEGG_MEDICUS	11355	KEGG_MEDICUS_VARIANT_MUTATION_INACTIVATED_RASD1_TO_CRHR_PKA_ACTH_SIGNALING_PATHWAY	KEGG_MEDICUS_VARIANT_MUTATION_INACTIVATED_RASD1_TO...(11355)	25	27	0.926	Down	-0.0841683	19204	-0.0841672	0.932923	0.966159
839	CEACAM8_Adipose - Subcutaneous_Adipose - Visceral (Omentum)	C2	KEGG_MEDICUS	11099	KEGG_MEDICUS_REFERENCE_MLK_JNK_SIGNALING_PATHWAY	KEGG_MEDICUS_REFERENCE_MLK_JNK_SIGNALING_PATHWAY	12	12	1	Down	-0.0814657	19204	-0.0814646	0.935072	0.967477
840	CEACAM8_Adipose - Subcutaneous_Adipose - Visceral (Omentum)	C2	KEGG_MEDICUS	10903	KEGG_MEDICUS_REFERENCE_BLOOD_GROUP_H_O_ANTIGEN_TYPE_2_BIOSYNTHESIS	KEGG_MEDICUS_REFERENCE_BLOOD_GROUP_H_O_ANTIGEN...(10903)	7	7	1	Up	0.0782386	19204	0.0782376	0.937639	0.968923
841	CEACAM8_Adipose - Subcutaneous_Adipose - Visceral (Omentum)	C2	KEGG_MEDICUS	11155	KEGG_MEDICUS_REFERENCE_REGULATION_OF_GF_RTK_RAS_ERK_SIGNALING_RASGAP	KEGG_MEDICUS_REFERENCE_REGULATION_OF_GF_RTK_RAS...(11155)	8	8	1	Down	-0.0776545	19204	-0.0776535	0.938104	0.969101
842	CEACAM8_Adipose - Subcutaneous_Adipose - Visceral (Omentum)	C2	KEGG_MEDICUS	11219	KEGG_MEDICUS_REFERENCE_WNT_SIGNALING_MODULATION_SOST_LRP4	KEGG_MEDICUS_REFERENCE_WNT_SIGNALING_MODULATION_SOST_LRP4	13	14	0.929	Down	-0.0743338	19204	-0.0743329	0.940746	0.969685
843	CEACAM8_Adipose - Subcutaneous_Adipose - Visceral (Omentum)	C2	KEGG_MEDICUS	10856	KEGG_MEDICUS_PATHOGEN_SHIGELLA_OSPF_TO_TLR2_4_MAPK_SIGNALING_PATHWAY	KEGG_MEDICUS_PATHOGEN_SHIGELLA_OSPF_TO_TLR2_4_MAPK...(10856)	6	6	1	Down	-0.0736342	19204	-0.0736333	0.941302	0.969685
844	CEACAM8_Adipose - Subcutaneous_Adipose - Visceral (Omentum)	C2	KEGG_MEDICUS	11260	KEGG_MEDICUS_VARIANT_EREG_OVEREXPRESSION_TO_PI3K_SIGNALING_PATHWAY	KEGG_MEDICUS_VARIANT_EREG_OVEREXPRESSION_TO_PI3K...(11260)	10	10	1	Down	-0.0724614	19204	-0.0724604	0.942236	0.970344
845	CEACAM8_Adipose - Subcutaneous_Adipose - Visceral (Omentum)	C2	KEGG_MEDICUS	11042	KEGG_MEDICUS_REFERENCE_IGG_FCGR_RAC_SIGNALING_PATHWAY	KEGG_MEDICUS_REFERENCE_IGG_FCGR_RAC_SIGNALING_PATHWAY	9	10	0.9	Down	-0.0719716	19204	-0.0719706	0.942625	0.970444
846	CEACAM8_Adipose - Subcutaneous_Adipose - Visceral (Omentum)	C2	KEGG_MEDICUS	11217	KEGG_MEDICUS_REFERENCE_WNT5A_ROR_SIGNALING_PATHWAY	KEGG_MEDICUS_REFERENCE_WNT5A_ROR_SIGNALING_PATHWAY	16	16	1	Down	-0.0714135	19204	-0.0714126	0.943069	0.9706
847	CEACAM8_Adipose - Subcutaneous_Adipose - Visceral (Omentum)	C2	KEGG_MEDICUS	11092	KEGG_MEDICUS_REFERENCE_MGLUR5_CA2_APOPTOTIC_PATHWAY	KEGG_MEDICUS_REFERENCE_MGLUR5_CA2_APOPTOTIC_PATHWAY	20	22	0.909	Down	-0.0697998	19204	-0.0697989	0.944354	0.97162
848	CEACAM8_Adipose - Subcutaneous_Adipose - Visceral (Omentum)	C2	KEGG_MEDICUS	11079	KEGG_MEDICUS_REFERENCE_LPA_GNAQ_11_RHOA_SIGNALING_PATHWAY	KEGG_MEDICUS_REFERENCE_LPA_GNAQ_11_RHOA_SIGNALING_PATHWAY	9	9	1	Down	-0.0669534	19204	-0.0669526	0.946619	0.973045
849	CEACAM8_Adipose - Subcutaneous_Adipose - Visceral (Omentum)	C2	KEGG_MEDICUS	11371	KEGG_MEDICUS_VARIANT_TMPRSS2_ERG_FUSION_TO_TRANSCRIPTIONAL_ACTIVATION	KEGG_MEDICUS_VARIANT_TMPRSS2_ERG_FUSION_TO...(11371)	7	7	1	Up	0.066205	19204	0.0662041	0.947215	0.973356
850	CEACAM8_Adipose - Subcutaneous_Adipose - Visceral (Omentum)	C2	KEGG_MEDICUS	11003	KEGG_MEDICUS_REFERENCE_FSHR_GNAS_PKA_SIGNALING_PATHWAY	KEGG_MEDICUS_REFERENCE_FSHR_GNAS_PKA_SIGNALING_PATHWAY	12	16	0.75	Down	-0.0642593	19204	-0.0642585	0.948764	0.974362
851	CEACAM8_Adipose - Subcutaneous_Adipose - Visceral (Omentum)	C2	KEGG_MEDICUS	11147	KEGG_MEDICUS_REFERENCE_RECRUITMENT_AND_FORMATION_OF_THE_MCC	KEGG_MEDICUS_REFERENCE_RECRUITMENT_AND_FORMATION_OF_THE_MCC	10	10	1	Up	0.0593425	19204	0.0593417	0.95268	0.976466
852	CEACAM8_Adipose - Subcutaneous_Adipose - Visceral (Omentum)	C2	KEGG_MEDICUS	10767	KEGG_MEDICUS_ENV_FACTOR_NNK_NNN_TO_CHRNA7_E2F_SIGNALING_PATHWAY	KEGG_MEDICUS_ENV_FACTOR_NNK_NNN_TO_CHRNA7_E2F...(10767)	10	10	1	Down	-0.0561192	19204	-0.0561185	0.955247	0.977173
853	CEACAM8_Adipose - Subcutaneous_Adipose - Visceral (Omentum)	C2	KEGG_MEDICUS	11290	KEGG_MEDICUS_VARIANT_MUTATION_ACTIVATED_PRKACA_TO_ACTH_CORTISOL_SIGNALING_PATHWAY	KEGG_MEDICUS_VARIANT_MUTATION_ACTIVATED_PRKACA_TO...(11290)	17	17	1	Down	-0.0532678	19204	-0.0532671	0.957519	0.977518
854	CEACAM8_Adipose - Subcutaneous_Adipose - Visceral (Omentum)	C2	KEGG_MEDICUS	11073	KEGG_MEDICUS_REFERENCE_LHCGR_GNAS_PKA_SIGNALING_PATHWAY	KEGG_MEDICUS_REFERENCE_LHCGR_GNAS_PKA_SIGNALING_PATHWAY	14	16	0.875	Up	0.0514347	19204	0.051434	0.95898	0.977518
855	CEACAM8_Adipose - Subcutaneous_Adipose - Visceral (Omentum)	C2	KEGG_MEDICUS	11335	KEGG_MEDICUS_VARIANT_MUTATION_INACTIVATED_ATP1A1_TO_ANGIOTENSIN_ALDOSTERONE_SIGNALING_PATHWAY	KEGG_MEDICUS_VARIANT_MUTATION_INACTIVATED_ATP1A1...(11335)	24	25	0.96	Down	-0.0511199	19204	-0.0511192	0.959231	0.977518
856	CEACAM8_Adipose - Subcutaneous_Adipose - Visceral (Omentum)	C2	KEGG_MEDICUS	11291	KEGG_MEDICUS_VARIANT_MUTATION_ACTIVATED_RET_TO_PI3K_SIGNALING_PATHWAY	KEGG_MEDICUS_VARIANT_MUTATION_ACTIVATED_RET_TO...(11291)	8	8	1	Up	0.047162	19204	0.0471614	0.962385	0.97924
857	CEACAM8_Adipose - Subcutaneous_Adipose - Visceral (Omentum)	C2	KEGG_MEDICUS	10947	KEGG_MEDICUS_REFERENCE_CROSSTALK_BETWEEN_EXTRINSIC_AND_INTRINSIC_APOPTOTIC_PATHWAYS	KEGG_MEDICUS_REFERENCE_CROSSTALK_BETWEEN_EXTRINSIC...(10947)	14	15	0.933	Down	-0.0435984	19204	-0.0435978	0.965225	0.981514
858	CEACAM8_Adipose - Subcutaneous_Adipose - Visceral (Omentum)	C2	KEGG_MEDICUS	11282	KEGG_MEDICUS_VARIANT_MUTATION_ACTIVATED_KCNJ5_TO_ANGIOTENSIN_ALDOSTERONE_SIGNALING_PATHWAY	KEGG_MEDICUS_VARIANT_MUTATION_ACTIVATED_KCNJ5_TO...(11282)	24	25	0.96	Up	0.0428036	19204	0.042803	0.965859	0.981857
859	CEACAM8_Adipose - Subcutaneous_Adipose - Visceral (Omentum)	C2	KEGG_MEDICUS	11339	KEGG_MEDICUS_VARIANT_MUTATION_INACTIVATED_DJ1_TO_FAS_JNK_SIGNALING_PATWHAY	KEGG_MEDICUS_VARIANT_MUTATION_INACTIVATED_DJ1_TO...(11339)	6	6	1	Up	0.0418858	19204	0.0418852	0.96659	0.981999
860	CEACAM8_Adipose - Subcutaneous_Adipose - Visceral (Omentum)	C2	KEGG_MEDICUS	10954	KEGG_MEDICUS_REFERENCE_CXCR4_GNB_G_RAC_SIGNALING_PATHWAY	KEGG_MEDICUS_REFERENCE_CXCR4_GNB_G_RAC_SIGNALING_PATHWAY	23	26	0.885	Up	0.0328077	19204	0.0328072	0.973828	0.986027
861	CEACAM8_Adipose - Subcutaneous_Adipose - Visceral (Omentum)	C2	KEGG_MEDICUS	10988	KEGG_MEDICUS_REFERENCE_EP_NE_ADRB_CAMP_SIGNALING_PATHWAY	KEGG_MEDICUS_REFERENCE_EP_NE_ADRB_CAMP_SIGNALING_PATHWAY	13	15	0.867	Up	0.032006	19204	0.0320056	0.974468	0.986072
862	CEACAM8_Adipose - Subcutaneous_Adipose - Visceral (Omentum)	C2	KEGG_MEDICUS	11279	KEGG_MEDICUS_VARIANT_MUTATION_ACTIVATED_GNAS_TO_CRHR_PKA_ACTH_SIGNALING_PATHWAY	KEGG_MEDICUS_VARIANT_MUTATION_ACTIVATED_GNAS_TO...(11279)	22	24	0.917	Up	0.0314268	19204	0.0314264	0.97493	0.986143
863	CEACAM8_Adipose - Subcutaneous_Adipose - Visceral (Omentum)	C2	KEGG_MEDICUS	10796	KEGG_MEDICUS_PATHOGEN_HCMV_UL33_TO_GNAS_AC_PKA_SIGNALING_PATHWAY	KEGG_MEDICUS_PATHOGEN_HCMV_UL33_TO_GNAS_AC_PKA...(10796)	21	23	0.913	Up	0.0311721	19204	0.0311717	0.975133	0.986143
864	CEACAM8_Adipose - Subcutaneous_Adipose - Visceral (Omentum)	C2	KEGG_MEDICUS	10789	KEGG_MEDICUS_PATHOGEN_HBV_HBX_TO_CREB_MEDIATED_TRANSCRIPTION	KEGG_MEDICUS_PATHOGEN_HBV_HBX_TO_CREB_MEDIATED_TRANSCRIPTION	13	13	1	Up	0.0302958	19204	0.0302954	0.975831	0.98654
865	CEACAM8_Adipose - Subcutaneous_Adipose - Visceral (Omentum)	C2	KEGG_MEDICUS	11143	KEGG_MEDICUS_REFERENCE_PURINE_SALVAGE_PATHWAY_HYPOXANTHINE_GUANINE_TO_IMP_GMP	KEGG_MEDICUS_REFERENCE_PURINE_SALVAGE_PATHWAY...(11143)	9	11	0.818	Up	0.0293799	19204	0.0293795	0.976562	0.98654
866	CEACAM8_Adipose - Subcutaneous_Adipose - Visceral (Omentum)	C2	KEGG_MEDICUS	11121	KEGG_MEDICUS_REFERENCE_ORGANIZATION_OF_THE_OUTER_KINETOCHORE	KEGG_MEDICUS_REFERENCE_ORGANIZATION_OF_THE_OUTER_KINETOCHORE	19	19	1	Down	-0.0172958	19204	-0.0172955	0.986201	0.991863
867	CEACAM8_Adipose - Subcutaneous_Adipose - Visceral (Omentum)	C2	KEGG_MEDICUS	10801	KEGG_MEDICUS_PATHOGEN_HCMV_US28_TO_GNAQ_PLCB_G_CALCINEURIN_SIGNALING_PATHWAY	KEGG_MEDICUS_PATHOGEN_HCMV_US28_TO_GNAQ_PLCB_G...(10801)	18	19	0.947	Down	-0.00707078	19204	-0.00707069	0.994358	0.996765
868	CEACAM8_Adipose - Subcutaneous_Adipose - Visceral (Omentum)	C2	KEGG_MEDICUS	11139	KEGG_MEDICUS_REFERENCE_PROK_PRKR_GI_ERK_SIGNALING_PATHWAY	KEGG_MEDICUS_REFERENCE_PROK_PRKR_GI_ERK_SIGNALING_PATHWAY	8	9	0.889	Down	-0.00613985	19204	-0.00613977	0.995101	0.997208
869	CEACAM8_Adipose - Subcutaneous_Adipose - Visceral (Omentum)	C2	KEGG_MEDICUS	11256	KEGG_MEDICUS_VARIANT_EML4_ALK_FUSION_KINASE_TO_PLCG_ERK_SIGNALING_PATHWAY	KEGG_MEDICUS_VARIANT_EML4_ALK_FUSION_KINASE_TO...(11256)	14	14	1	Up	0.00130664	19204	0.00130663	0.998957	0.999396
870	CEACAM8_Adipose - Subcutaneous_Adipose - Visceral (Omentum)	C2	PID	11664	PID_PI3KCI_AKT_PATHWAY	PID_PI3KCI_AKT_PATHWAY	35	35	1	Down	-3.58184	19204	-3.5812	0.000342023	0.00491714
871	CEACAM8_Adipose - Subcutaneous_Adipose - Visceral (Omentum)	C2	PID	11552	PID_CD8_TCR_DOWNSTREAM_PATHWAY	PID_CD8_TCR_DOWNSTREAM_PATHWAY	49	65	0.754	Up	3.58129	19204	3.58065	0.000342746	0.00491714
872	CEACAM8_Adipose - Subcutaneous_Adipose - Visceral (Omentum)	C2	PID	11641	PID_MYC_ACTIV_PATHWAY	PID_MYC_ACTIV_PATHWAY	77	79	0.975	Down	-3.56109	19204	-3.56046	0.000370211	0.0051767
873	CEACAM8_Adipose - Subcutaneous_Adipose - Visceral (Omentum)	C2	PID	11640	PID_MTOR_4PATHWAY	PID_MTOR_4PATHWAY	69	69	1	Down	-3.52165	19204	-3.52104	0.000429866	0.00574425
874	CEACAM8_Adipose - Subcutaneous_Adipose - Visceral (Omentum)	C2	PID	11607	PID_IL12_2PATHWAY	PID_IL12_2PATHWAY	57	62	0.919	Up	3.33967	19204	3.33914	0.00084038	0.00977199
875	CEACAM8_Adipose - Subcutaneous_Adipose - Visceral (Omentum)	C2	PID	11575	PID_ERBB1_DOWNSTREAM_PATHWAY	PID_ERBB1_DOWNSTREAM_PATHWAY	104	105	0.99	Down	-3.16612	19204	-3.16567	0.00154726	0.0153063
876	CEACAM8_Adipose - Subcutaneous_Adipose - Visceral (Omentum)	C2	PID	11539	PID_ATM_PATHWAY	PID_ATM_PATHWAY	33	34	0.971	Down	-3.07207	19204	-3.07165	0.00212876	0.0194881
877	CEACAM8_Adipose - Subcutaneous_Adipose - Visceral (Omentum)	C2	PID	11574	PID_ERA_GENOMIC_PATHWAY	PID_ERA_GENOMIC_PATHWAY	58	64	0.906	Down	-3.04879	19204	-3.04838	0.00230081	0.0203874
878	CEACAM8_Adipose - Subcutaneous_Adipose - Visceral (Omentum)	C2	PID	11621	PID_ILK_PATHWAY	PID_ILK_PATHWAY	45	45	1	Down	-3.04289	19204	-3.04249	0.00234632	0.0206252
879	CEACAM8_Adipose - Subcutaneous_Adipose - Visceral (Omentum)	C2	PID	11608	PID_IL12_STAT4_PATHWAY	PID_IL12_STAT4_PATHWAY	29	32	0.906	Up	3.02618	19204	3.02578	0.00247994	0.0215709
880	CEACAM8_Adipose - Subcutaneous_Adipose - Visceral (Omentum)	C2	PID	11663	PID_PDGFRB_PATHWAY	PID_PDGFRB_PATHWAY	127	129	0.984	Down	-2.97647	19204	-2.97609	0.00291947	0.0238924
881	CEACAM8_Adipose - Subcutaneous_Adipose - Visceral (Omentum)	C2	PID	11622	PID_INSULIN_GLUCOSE_PATHWAY	PID_INSULIN_GLUCOSE_PATHWAY	25	26	0.962	Down	-2.95883	19204	-2.95845	0.0030919	0.0248101
882	CEACAM8_Adipose - Subcutaneous_Adipose - Visceral (Omentum)	C2	PID	11534	PID_ARF_3PATHWAY	PID_ARF_3PATHWAY	19	19	1	Down	-2.93598	19204	-2.93561	0.0033289	0.0262666
883	CEACAM8_Adipose - Subcutaneous_Adipose - Visceral (Omentum)	C2	PID	11639	PID_MET_PATHWAY	PID_MET_PATHWAY	79	79	1	Down	-2.92853	19204	-2.92817	0.00340966	0.0267763
884	CEACAM8_Adipose - Subcutaneous_Adipose - Visceral (Omentum)	C2	PID	11712	PID_VEGFR1_2_PATHWAY	PID_VEGFR1_2_PATHWAY	69	69	1	Down	-2.89238	19204	-2.89202	0.00382771	0.0290941
885	CEACAM8_Adipose - Subcutaneous_Adipose - Visceral (Omentum)	C2	PID	11596	PID_HEDGEHOG_2PATHWAY	PID_HEDGEHOG_2PATHWAY	21	22	0.955	Up	2.89063	19204	2.89027	0.00384906	0.0291894
886	CEACAM8_Adipose - Subcutaneous_Adipose - Visceral (Omentum)	C2	PID	11566	PID_ECADHERIN_NASCENT_AJ_PATHWAY	PID_ECADHERIN_NASCENT_AJ_PATHWAY	39	39	1	Down	-2.8766	19204	-2.87625	0.00402428	0.0298355
887	CEACAM8_Adipose - Subcutaneous_Adipose - Visceral (Omentum)	C2	PID	11649	PID_NFAT_TFPATHWAY	PID_NFAT_TFPATHWAY	37	45	0.822	Up	2.86177	19204	2.86143	0.00421731	0.0305824
888	CEACAM8_Adipose - Subcutaneous_Adipose - Visceral (Omentum)	C2	PID	11671	PID_RAC1_PATHWAY	PID_RAC1_PATHWAY	52	54	0.963	Down	-2.82241	19204	-2.82208	0.00477128	0.0334485
889	CEACAM8_Adipose - Subcutaneous_Adipose - Visceral (Omentum)	C2	PID	11536	PID_AR_PATHWAY	PID_AR_PATHWAY	61	61	1	Down	-2.82087	19204	-2.82054	0.00479422	0.0334485
890	CEACAM8_Adipose - Subcutaneous_Adipose - Visceral (Omentum)	C2	PID	11615	PID_IL3_PATHWAY	PID_IL3_PATHWAY	24	26	0.923	Down	-2.67098	19204	-2.6707	0.0075694	0.0457908
891	CEACAM8_Adipose - Subcutaneous_Adipose - Visceral (Omentum)	C2	PID	11599	PID_HIF1A_PATHWAY	PID_HIF1A_PATHWAY	19	19	1	Down	-2.64955	19204	-2.64927	0.00806649	0.0479247
892	CEACAM8_Adipose - Subcutaneous_Adipose - Visceral (Omentum)	C2	PID	11634	PID_LKB1_PATHWAY	PID_LKB1_PATHWAY	47	47	1	Down	-2.61624	19204	-2.61598	0.00889728	0.0521869
893	CEACAM8_Adipose - Subcutaneous_Adipose - Visceral (Omentum)	C2	PID	11648	PID_NFAT_3PATHWAY	PID_NFAT_3PATHWAY	53	53	1	Down	-2.60979	19204	-2.60953	0.00906677	0.0526222
894	CEACAM8_Adipose - Subcutaneous_Adipose - Visceral (Omentum)	C2	PID	11633	PID_LIS1_PATHWAY	PID_LIS1_PATHWAY	28	28	1	Down	-2.55771	19204	-2.55746	0.0105441	0.0588268
895	CEACAM8_Adipose - Subcutaneous_Adipose - Visceral (Omentum)	C2	PID	11583	PID_FAK_PATHWAY	PID_FAK_PATHWAY	59	59	1	Down	-2.52473	19204	-2.52449	0.0115866	0.0626394
896	CEACAM8_Adipose - Subcutaneous_Adipose - Visceral (Omentum)	C2	PID	11576	PID_ERBB1_INTERNALIZATION_PATHWAY	PID_ERBB1_INTERNALIZATION_PATHWAY	41	41	1	Down	-2.51136	19204	-2.51112	0.012035	0.0643144
897	CEACAM8_Adipose - Subcutaneous_Adipose - Visceral (Omentum)	C2	PID	11581	PID_ERB_GENOMIC_PATHWAY	PID_ERB_GENOMIC_PATHWAY	13	15	0.867	Down	-2.50583	19204	-2.50559	0.0122246	0.0648197
898	CEACAM8_Adipose - Subcutaneous_Adipose - Visceral (Omentum)	C2	PID	11623	PID_INSULIN_PATHWAY	PID_INSULIN_PATHWAY	44	44	1	Down	-2.47596	19204	-2.47573	0.0132964	0.0695019
899	CEACAM8_Adipose - Subcutaneous_Adipose - Visceral (Omentum)	C2	PID	11606	PID_IGF1_PATHWAY	PID_IGF1_PATHWAY	29	29	1	Down	-2.46113	19204	-2.4609	0.0138588	0.0717627
900	CEACAM8_Adipose - Subcutaneous_Adipose - Visceral (Omentum)	C2	PID	11661	PID_P75_NTR_PATHWAY	PID_P75_NTR_PATHWAY	67	68	0.985	Down	-2.45908	19204	-2.45886	0.013938	0.0720282
901	CEACAM8_Adipose - Subcutaneous_Adipose - Visceral (Omentum)	C2	PID	11545	PID_BARD1_PATHWAY	PID_BARD1_PATHWAY	29	29	1	Down	-2.45024	19204	-2.45002	0.0142848	0.0732402
902	CEACAM8_Adipose - Subcutaneous_Adipose - Visceral (Omentum)	C2	PID	11659	PID_P53_REGULATION_PATHWAY	PID_P53_REGULATION_PATHWAY	59	59	1	Down	-2.43077	19204	-2.43055	0.0150759	0.0759296
903	CEACAM8_Adipose - Subcutaneous_Adipose - Visceral (Omentum)	C2	PID	11554	PID_CDC42_PATHWAY	PID_CDC42_PATHWAY	70	70	1	Down	-2.40347	19204	-2.40326	0.0162497	0.0801363
904	CEACAM8_Adipose - Subcutaneous_Adipose - Visceral (Omentum)	C2	PID	11715	PID_WNT_CANONICAL_PATHWAY	PID_WNT_CANONICAL_PATHWAY	19	20	0.95	Down	-2.38236	19204	-2.38216	0.0172116	0.0833908
905	CEACAM8_Adipose - Subcutaneous_Adipose - Visceral (Omentum)	C2	PID	11556	PID_CERAMIDE_PATHWAY	PID_CERAMIDE_PATHWAY	44	44	1	Down	-2.35901	19204	-2.35881	0.0183337	0.0875475
906	CEACAM8_Adipose - Subcutaneous_Adipose - Visceral (Omentum)	C2	PID	11618	PID_IL6_7_PATHWAY	PID_IL6_7_PATHWAY	46	47	0.979	Down	-2.34355	19204	-2.34335	0.0191113	0.0902207
907	CEACAM8_Adipose - Subcutaneous_Adipose - Visceral (Omentum)	C2	PID	11707	PID_TOLL_ENDOGENOUS_PATHWAY	PID_TOLL_ENDOGENOUS_PATHWAY	24	24	1	Down	-2.28396	19204	-2.28377	0.0223848	0.100792
908	CEACAM8_Adipose - Subcutaneous_Adipose - Visceral (Omentum)	C2	PID	11625	PID_INTEGRIN2_PATHWAY	PID_INTEGRIN2_PATHWAY	28	29	0.966	Up	2.22598	19204	2.22581	0.0260272	0.111009
909	CEACAM8_Adipose - Subcutaneous_Adipose - Visceral (Omentum)	C2	PID	11571	PID_EPHB_FWD_PATHWAY	PID_EPHB_FWD_PATHWAY	40	40	1	Down	-2.20962	19204	-2.20945	0.0271434	0.114167
910	CEACAM8_Adipose - Subcutaneous_Adipose - Visceral (Omentum)	C2	PID	11644	PID_NCADHERIN_PATHWAY	PID_NCADHERIN_PATHWAY	33	33	1	Down	-2.20304	19204	-2.20287	0.0276039	0.115303
911	CEACAM8_Adipose - Subcutaneous_Adipose - Visceral (Omentum)	C2	PID	11692	PID_SYNDECAN_1_PATHWAY	PID_SYNDECAN_1_PATHWAY	46	46	1	Up	2.20273	19204	2.20256	0.0276255	0.115303
912	CEACAM8_Adipose - Subcutaneous_Adipose - Visceral (Omentum)	C2	PID	11563	PID_DNA_PK_PATHWAY	PID_DNA_PK_PATHWAY	15	16	0.938	Down	-2.19743	19204	-2.19727	0.0280013	0.1163
913	CEACAM8_Adipose - Subcutaneous_Adipose - Visceral (Omentum)	C2	PID	11668	PID_PRL_SIGNALING_EVENTS_PATHWAY	PID_PRL_SIGNALING_EVENTS_PATHWAY	23	23	1	Down	-2.18095	19204	-2.18079	0.0291993	0.119317
914	CEACAM8_Adipose - Subcutaneous_Adipose - Visceral (Omentum)	C2	PID	11553	PID_CD8_TCR_PATHWAY	PID_CD8_TCR_PATHWAY	53	53	1	Up	2.17508	19204	2.17492	0.0296365	0.120658
915	CEACAM8_Adipose - Subcutaneous_Adipose - Visceral (Omentum)	C2	PID	11590	PID_FRA_PATHWAY	PID_FRA_PATHWAY	37	37	1	Up	2.13538	19204	2.13522	0.0327427	0.129547
916	CEACAM8_Adipose - Subcutaneous_Adipose - Visceral (Omentum)	C2	PID	11714	PID_VEGF_VEGFR_PATHWAY	PID_VEGF_VEGFR_PATHWAY	10	10	1	Up	2.13332	19204	2.13317	0.0329107	0.129746
917	CEACAM8_Adipose - Subcutaneous_Adipose - Visceral (Omentum)	C2	PID	11680	PID_RHOA_PATHWAY	PID_RHOA_PATHWAY	45	45	1	Down	-2.13219	19204	-2.13203	0.0330042	0.129746
918	CEACAM8_Adipose - Subcutaneous_Adipose - Visceral (Omentum)	C2	PID	11538	PID_ATF2_PATHWAY	PID_ATF2_PATHWAY	58	59	0.983	Up	2.13045	19204	2.13029	0.0331475	0.130155
919	CEACAM8_Adipose - Subcutaneous_Adipose - Visceral (Omentum)	C2	PID	11592	PID_GMCSF_PATHWAY	PID_GMCSF_PATHWAY	34	36	0.944	Down	-2.12829	19204	-2.12813	0.0333259	0.130592
920	CEACAM8_Adipose - Subcutaneous_Adipose - Visceral (Omentum)	C2	PID	11693	PID_SYNDECAN_2_PATHWAY	PID_SYNDECAN_2_PATHWAY	31	33	0.939	Down	-2.09706	19204	-2.09691	0.0360011	0.136508
921	CEACAM8_Adipose - Subcutaneous_Adipose - Visceral (Omentum)	C2	PID	11673	PID_RANBP2_PATHWAY	PID_RANBP2_PATHWAY	11	11	1	Down	-2.09343	19204	-2.09329	0.0363236	0.136966
922	CEACAM8_Adipose - Subcutaneous_Adipose - Visceral (Omentum)	C2	PID	11531	PID_ARF6_DOWNSTREAM_PATHWAY	PID_ARF6_DOWNSTREAM_PATHWAY	15	15	1	Down	-2.08491	19204	-2.08477	0.0370905	0.137856
923	CEACAM8_Adipose - Subcutaneous_Adipose - Visceral (Omentum)	C2	PID	11567	PID_ECADHERIN_STABILIZATION_PATHWAY	PID_ECADHERIN_STABILIZATION_PATHWAY	41	41	1	Down	-2.07633	19204	-2.07618	0.0378769	0.139868
924	CEACAM8_Adipose - Subcutaneous_Adipose - Visceral (Omentum)	C2	PID	11578	PID_ERBB2_ERBB3_PATHWAY	PID_ERBB2_ERBB3_PATHWAY	44	44	1	Down	-2.06275	19204	-2.06261	0.0391495	0.142417
925	CEACAM8_Adipose - Subcutaneous_Adipose - Visceral (Omentum)	C2	PID	11542	PID_AURORA_B_PATHWAY	PID_AURORA_B_PATHWAY	39	39	1	Down	-2.04797	19204	-2.04783	0.0405764	0.145688
926	CEACAM8_Adipose - Subcutaneous_Adipose - Visceral (Omentum)	C2	PID	11609	PID_IL1_PATHWAY	PID_IL1_PATHWAY	33	34	0.971	Down	-2.02933	19204	-2.0292	0.042438	0.150096
927	CEACAM8_Adipose - Subcutaneous_Adipose - Visceral (Omentum)	C2	PID	11533	PID_ARF6_TRAFFICKING_PATHWAY	PID_ARF6_TRAFFICKING_PATHWAY	49	49	1	Down	-1.97344	19204	-1.97331	0.0484598	0.16354
928	CEACAM8_Adipose - Subcutaneous_Adipose - Visceral (Omentum)	C2	PID	11645	PID_NECTIN_PATHWAY	PID_NECTIN_PATHWAY	30	30	1	Down	-1.97075	19204	-1.97063	0.0487664	0.164073
929	CEACAM8_Adipose - Subcutaneous_Adipose - Visceral (Omentum)	C2	PID	11589	PID_FOXO_PATHWAY	PID_FOXO_PATHWAY	47	49	0.959	Down	-1.96177	19204	-1.96164	0.0498042	0.165537
930	CEACAM8_Adipose - Subcutaneous_Adipose - Visceral (Omentum)	C2	PID	11706	PID_TNF_PATHWAY	PID_TNF_PATHWAY	46	46	1	Down	-1.96094	19204	-1.96081	0.049901	0.165537
931	CEACAM8_Adipose - Subcutaneous_Adipose - Visceral (Omentum)	C2	PID	11595	PID_HDAC_CLASSI_PATHWAY	PID_HDAC_CLASSI_PATHWAY	65	66	0.985	Down	-1.95389	19204	-1.95376	0.0507293	0.167114
932	CEACAM8_Adipose - Subcutaneous_Adipose - Visceral (Omentum)	C2	PID	11528	PID_ANGIOPOIETIN_RECEPTOR_PATHWAY	PID_ANGIOPOIETIN_RECEPTOR_PATHWAY	48	49	0.98	Down	-1.94503	19204	-1.94491	0.051786	0.168476
933	CEACAM8_Adipose - Subcutaneous_Adipose - Visceral (Omentum)	C2	PID	11703	PID_TGFBR_PATHWAY	PID_TGFBR_PATHWAY	54	54	1	Down	-1.91228	19204	-1.91217	0.055855	0.175938
934	CEACAM8_Adipose - Subcutaneous_Adipose - Visceral (Omentum)	C2	PID	11697	PID_TCPTP_PATHWAY	PID_TCPTP_PATHWAY	42	42	1	Down	-1.91161	19204	-1.9115	0.055941	0.175938
935	CEACAM8_Adipose - Subcutaneous_Adipose - Visceral (Omentum)	C2	PID	11577	PID_ERBB1_RECEPTOR_PROXIMAL_PATHWAY	PID_ERBB1_RECEPTOR_PROXIMAL_PATHWAY	35	35	1	Down	-1.89528	19204	-1.89516	0.0580707	0.179353
936	CEACAM8_Adipose - Subcutaneous_Adipose - Visceral (Omentum)	C2	PID	11601	PID_HIF2PATHWAY	PID_HIF2PATHWAY	33	34	0.971	Down	-1.88364	19204	-1.88353	0.0596281	0.182378
937	CEACAM8_Adipose - Subcutaneous_Adipose - Visceral (Omentum)	C2	PID	11584	PID_FANCONI_PATHWAY	PID_FANCONI_PATHWAY	47	47	1	Down	-1.8341	19204	-1.834	0.0666541	0.196145
938	CEACAM8_Adipose - Subcutaneous_Adipose - Visceral (Omentum)	C2	PID	11702	PID_TELOMERASE_PATHWAY	PID_TELOMERASE_PATHWAY	64	67	0.955	Down	-1.82923	19204	-1.82913	0.0673803	0.19726
939	CEACAM8_Adipose - Subcutaneous_Adipose - Visceral (Omentum)	C2	PID	11593	PID_HDAC_CLASSIII_PATHWAY	PID_HDAC_CLASSIII_PATHWAY	25	26	0.962	Down	-1.82833	19204	-1.82823	0.0675154	0.197481
940	CEACAM8_Adipose - Subcutaneous_Adipose - Visceral (Omentum)	C2	PID	11691	PID_SMAD2_3PATHWAY	PID_SMAD2_3PATHWAY	16	16	1	Down	-1.82321	19204	-1.82311	0.0682871	0.19868
941	CEACAM8_Adipose - Subcutaneous_Adipose - Visceral (Omentum)	C2	PID	11526	PID_ALPHA_SYNUCLEIN_PATHWAY	PID_ALPHA_SYNUCLEIN_PATHWAY	32	32	1	Down	-1.78329	19204	-1.78319	0.0745554	0.21064
942	CEACAM8_Adipose - Subcutaneous_Adipose - Visceral (Omentum)	C2	PID	11613	PID_IL2_PI3K_PATHWAY	PID_IL2_PI3K_PATHWAY	32	34	0.941	Down	-1.71227	19204	-1.71218	0.086864	0.23328
943	CEACAM8_Adipose - Subcutaneous_Adipose - Visceral (Omentum)	C2	PID	11547	PID_BETA_CATENIN_DEG_PATHWAY	PID_BETA_CATENIN_DEG_PATHWAY	17	18	0.944	Down	-1.70272	19204	-1.70264	0.0886362	0.235558
944	CEACAM8_Adipose - Subcutaneous_Adipose - Visceral (Omentum)	C2	PID	11540	PID_ATR_PATHWAY	PID_ATR_PATHWAY	38	39	0.974	Down	-1.68192	19204	-1.68183	0.0926014	0.241829
945	CEACAM8_Adipose - Subcutaneous_Adipose - Visceral (Omentum)	C2	PID	11647	PID_NETRIN_PATHWAY	PID_NETRIN_PATHWAY	31	32	0.969	Down	-1.67576	19204	-1.67568	0.0938009	0.244
946	CEACAM8_Adipose - Subcutaneous_Adipose - Visceral (Omentum)	C2	PID	11611	PID_IL27_PATHWAY	PID_IL27_PATHWAY	21	26	0.808	Up	1.66067	19204	1.66058	0.096797	0.250028
947	CEACAM8_Adipose - Subcutaneous_Adipose - Visceral (Omentum)	C2	PID	11657	PID_P38_MKK3_6PATHWAY	PID_P38_MKK3_6PATHWAY	26	26	1	Down	-1.65186	19204	-1.65178	0.0985801	0.252274
948	CEACAM8_Adipose - Subcutaneous_Adipose - Visceral (Omentum)	C2	PID	11579	PID_ERBB4_PATHWAY	PID_ERBB4_PATHWAY	37	38	0.974	Down	-1.58791	19204	-1.58784	0.112322	0.274402
949	CEACAM8_Adipose - Subcutaneous_Adipose - Visceral (Omentum)	C2	PID	11565	PID_ECADHERIN_KERATINOCYTE_PATHWAY	PID_ECADHERIN_KERATINOCYTE_PATHWAY	20	21	0.952	Down	-1.58759	19204	-1.58752	0.112396	0.274402
950	CEACAM8_Adipose - Subcutaneous_Adipose - Visceral (Omentum)	C2	PID	11569	PID_EPHA2_FWD_PATHWAY	PID_EPHA2_FWD_PATHWAY	19	19	1	Down	-1.56262	19204	-1.56255	0.118158	0.282522
951	CEACAM8_Adipose - Subcutaneous_Adipose - Visceral (Omentum)	C2	PID	11524	PID_ALK1_PATHWAY	PID_ALK1_PATHWAY	24	26	0.923	Down	-1.53741	19204	-1.53735	0.124208	0.291108
952	CEACAM8_Adipose - Subcutaneous_Adipose - Visceral (Omentum)	C2	PID	11667	PID_PLK1_PATHWAY	PID_PLK1_PATHWAY	45	46	0.978	Down	-1.49367	19204	-1.49361	0.135279	0.305183
953	CEACAM8_Adipose - Subcutaneous_Adipose - Visceral (Omentum)	C2	PID	11537	PID_AR_TF_PATHWAY	PID_AR_TF_PATHWAY	50	53	0.943	Down	-1.48463	19204	-1.48457	0.137658	0.308243
954	CEACAM8_Adipose - Subcutaneous_Adipose - Visceral (Omentum)	C2	PID	11638	PID_MAPK_TRK_PATHWAY	PID_MAPK_TRK_PATHWAY	33	34	0.971	Down	-1.47378	19204	-1.47372	0.140556	0.31283
955	CEACAM8_Adipose - Subcutaneous_Adipose - Visceral (Omentum)	C2	PID	11605	PID_IFNG_PATHWAY	PID_IFNG_PATHWAY	39	40	0.975	Down	-1.45302	19204	-1.45296	0.146236	0.322138
956	CEACAM8_Adipose - Subcutaneous_Adipose - Visceral (Omentum)	C2	PID	11573	PID_EPO_PATHWAY	PID_EPO_PATHWAY	32	33	0.97	Down	-1.45162	19204	-1.45157	0.146622	0.322219
957	CEACAM8_Adipose - Subcutaneous_Adipose - Visceral (Omentum)	C2	PID	11656	PID_P38_MK2_PATHWAY	PID_P38_MK2_PATHWAY	21	21	1	Down	-1.43482	19204	-1.43477	0.151354	0.328049
958	CEACAM8_Adipose - Subcutaneous_Adipose - Visceral (Omentum)	C2	PID	11653	PID_P38_ALPHA_BETA_DOWNSTREAM_PATHWAY	PID_P38_ALPHA_BETA_DOWNSTREAM_PATHWAY	38	38	1	Down	-1.41477	19204	-1.41472	0.157152	0.337087
959	CEACAM8_Adipose - Subcutaneous_Adipose - Visceral (Omentum)	C2	PID	11700	PID_TCR_PATHWAY	PID_TCR_PATHWAY	64	64	1	Up	1.39389	19204	1.39384	0.163367	0.346605
960	CEACAM8_Adipose - Subcutaneous_Adipose - Visceral (Omentum)	C2	PID	11676	PID_REELIN_PATHWAY	PID_REELIN_PATHWAY	28	28	1	Down	-1.36629	19204	-1.36624	0.171865	0.355975
961	CEACAM8_Adipose - Subcutaneous_Adipose - Visceral (Omentum)	C2	PID	11541	PID_AURORA_A_PATHWAY	PID_AURORA_A_PATHWAY	31	31	1	Down	-1.3656	19204	-1.36555	0.172081	0.356201
962	CEACAM8_Adipose - Subcutaneous_Adipose - Visceral (Omentum)	C2	PID	11675	PID_RB_1PATHWAY	PID_RB_1PATHWAY	61	65	0.938	Down	-1.36057	19204	-1.36052	0.173666	0.358586
963	CEACAM8_Adipose - Subcutaneous_Adipose - Visceral (Omentum)	C2	PID	11610	PID_IL23_PATHWAY	PID_IL23_PATHWAY	30	37	0.811	Up	1.34532	19204	1.34527	0.178539	0.364333
964	CEACAM8_Adipose - Subcutaneous_Adipose - Visceral (Omentum)	C2	PID	11585	PID_FAS_PATHWAY	PID_FAS_PATHWAY	37	38	0.974	Down	-1.31953	19204	-1.31949	0.187007	0.375915
965	CEACAM8_Adipose - Subcutaneous_Adipose - Visceral (Omentum)	C2	PID	11617	PID_IL5_PATHWAY	PID_IL5_PATHWAY	13	14	0.929	Down	-1.31632	19204	-1.31627	0.188084	0.377078
966	CEACAM8_Adipose - Subcutaneous_Adipose - Visceral (Omentum)	C2	PID	11529	PID_ANTHRAX_PATHWAY	PID_ANTHRAX_PATHWAY	17	18	0.944	Up	1.31039	19204	1.31034	0.19008	0.380072
967	CEACAM8_Adipose - Subcutaneous_Adipose - Visceral (Omentum)	C2	PID	11662	PID_PDGFRA_PATHWAY	PID_PDGFRA_PATHWAY	21	22	0.955	Down	-1.27854	19204	-1.2785	0.201074	0.394529
968	CEACAM8_Adipose - Subcutaneous_Adipose - Visceral (Omentum)	C2	PID	11530	PID_AP1_PATHWAY	PID_AP1_PATHWAY	62	70	0.886	Up	1.27433	19204	1.27429	0.202561	0.396482
969	CEACAM8_Adipose - Subcutaneous_Adipose - Visceral (Omentum)	C2	PID	11658	PID_P53_DOWNSTREAM_PATHWAY	PID_P53_DOWNSTREAM_PATHWAY	134	137	0.978	Down	-1.24145	19204	-1.2414	0.214456	0.411018
970	CEACAM8_Adipose - Subcutaneous_Adipose - Visceral (Omentum)	C2	PID	11600	PID_HIF1_TFPATHWAY	PID_HIF1_TFPATHWAY	64	66	0.97	Down	-1.22493	19204	-1.22489	0.220618	0.416161
971	CEACAM8_Adipose - Subcutaneous_Adipose - Visceral (Omentum)	C2	PID	11716	PID_WNT_NONCANONICAL_PATHWAY	PID_WNT_NONCANONICAL_PATHWAY	32	32	1	Down	-1.20654	19204	-1.2065	0.227625	0.424507
972	CEACAM8_Adipose - Subcutaneous_Adipose - Visceral (Omentum)	C2	PID	11561	PID_CXCR4_PATHWAY	PID_CXCR4_PATHWAY	100	100	1	Down	-1.19698	19204	-1.19695	0.231328	0.428451
973	CEACAM8_Adipose - Subcutaneous_Adipose - Visceral (Omentum)	C2	PID	11532	PID_ARF6_PATHWAY	PID_ARF6_PATHWAY	35	35	1	Up	1.18862	19204	1.18858	0.234606	0.431132
974	CEACAM8_Adipose - Subcutaneous_Adipose - Visceral (Omentum)	C2	PID	11612	PID_IL2_1PATHWAY	PID_IL2_1PATHWAY	53	55	0.964	Down	-1.16383	19204	-1.16379	0.244509	0.442547
975	CEACAM8_Adipose - Subcutaneous_Adipose - Visceral (Omentum)	C2	PID	11642	PID_MYC_PATHWAY	PID_MYC_PATHWAY	25	25	1	Down	-1.14341	19204	-1.14337	0.252884	0.451396
976	CEACAM8_Adipose - Subcutaneous_Adipose - Visceral (Omentum)	C2	PID	11522	PID_A6B1_A6B4_INTEGRIN_PATHWAY	PID_A6B1_A6B4_INTEGRIN_PATHWAY	45	46	0.978	Down	-1.11003	19204	-1.10999	0.267001	0.465938
977	CEACAM8_Adipose - Subcutaneous_Adipose - Visceral (Omentum)	C2	PID	11544	PID_AVB3_OPN_PATHWAY	PID_AVB3_OPN_PATHWAY	31	31	1	Down	-1.10821	19204	-1.10817	0.267786	0.466585
978	CEACAM8_Adipose - Subcutaneous_Adipose - Visceral (Omentum)	C2	PID	11619	PID_IL8_CXCR1_PATHWAY	PID_IL8_CXCR1_PATHWAY	28	28	1	Up	1.04361	19204	1.04358	0.296681	0.497281
979	CEACAM8_Adipose - Subcutaneous_Adipose - Visceral (Omentum)	C2	PID	11687	PID_S1P_S1P3_PATHWAY	PID_S1P_S1P3_PATHWAY	29	29	1	Down	-1.02967	19204	-1.02965	0.303177	0.504634
980	CEACAM8_Adipose - Subcutaneous_Adipose - Visceral (Omentum)	C2	PID	11713	PID_VEGFR1_PATHWAY	PID_VEGFR1_PATHWAY	26	26	1	Down	-1.00933	19204	-1.0093	0.31283	0.513736
981	CEACAM8_Adipose - Subcutaneous_Adipose - Visceral (Omentum)	C2	PID	11597	PID_HEDGEHOG_GLI_PATHWAY	PID_HEDGEHOG_GLI_PATHWAY	46	48	0.958	Down	-0.988813	19204	-0.988788	0.322767	0.523824
982	CEACAM8_Adipose - Subcutaneous_Adipose - Visceral (Omentum)	C2	PID	11709	PID_TRKR_PATHWAY	PID_TRKR_PATHWAY	60	61	0.984	Down	-0.978511	19204	-0.978486	0.327834	0.528682
983	CEACAM8_Adipose - Subcutaneous_Adipose - Visceral (Omentum)	C2	PID	11643	PID_MYC_REPRESS_PATHWAY	PID_MYC_REPRESS_PATHWAY	62	63	0.984	Down	-0.968297	19204	-0.968273	0.332908	0.532717
984	CEACAM8_Adipose - Subcutaneous_Adipose - Visceral (Omentum)	C2	PID	11666	PID_PI3K_PLC_TRK_PATHWAY	PID_PI3K_PLC_TRK_PATHWAY	36	36	1	Down	-0.94641	19204	-0.946387	0.343951	0.545329
985	CEACAM8_Adipose - Subcutaneous_Adipose - Visceral (Omentum)	C2	PID	11678	PID_RETINOIC_ACID_PATHWAY	PID_RETINOIC_ACID_PATHWAY	30	30	1	Down	-0.944252	19204	-0.944228	0.345053	0.54585
986	CEACAM8_Adipose - Subcutaneous_Adipose - Visceral (Omentum)	C2	PID	11708	PID_TRAIL_PATHWAY	PID_TRAIL_PATHWAY	28	28	1	Down	-0.929767	19204	-0.929744	0.352504	0.552862
987	CEACAM8_Adipose - Subcutaneous_Adipose - Visceral (Omentum)	C2	PID	11602	PID_HIV_NEF_PATHWAY	PID_HIV_NEF_PATHWAY	34	35	0.971	Down	-0.914088	19204	-0.914067	0.360682	0.5603
988	CEACAM8_Adipose - Subcutaneous_Adipose - Visceral (Omentum)	C2	PID	11527	PID_AMB2_NEUTROPHILS_PATHWAY	PID_AMB2_NEUTROPHILS_PATHWAY	39	41	0.951	Up	0.909381	19204	0.909359	0.363161	0.562102
989	CEACAM8_Adipose - Subcutaneous_Adipose - Visceral (Omentum)	C2	PID	11588	PID_FOXM1_PATHWAY	PID_FOXM1_PATHWAY	38	40	0.95	Up	0.902285	19204	0.902263	0.366917	0.564514
990	CEACAM8_Adipose - Subcutaneous_Adipose - Visceral (Omentum)	C2	PID	11677	PID_REG_GR_PATHWAY	PID_REG_GR_PATHWAY	73	82	0.89	Down	-0.891504	19204	-0.891483	0.37267	0.569276
991	CEACAM8_Adipose - Subcutaneous_Adipose - Visceral (Omentum)	C2	PID	11655	PID_P38_GAMMA_DELTA_PATHWAY	PID_P38_GAMMA_DELTA_PATHWAY	11	11	1	Down	-0.81255	19204	-0.812532	0.416486	0.612355
992	CEACAM8_Adipose - Subcutaneous_Adipose - Visceral (Omentum)	C2	PID	11660	PID_P73PATHWAY	PID_P73PATHWAY	78	79	0.987	Down	-0.757566	19204	-0.75755	0.44872	0.643191
993	CEACAM8_Adipose - Subcutaneous_Adipose - Visceral (Omentum)	C2	PID	11701	PID_TCR_RAS_PATHWAY	PID_TCR_RAS_PATHWAY	14	14	1	Down	-0.746482	19204	-0.746467	0.455386	0.648817
994	CEACAM8_Adipose - Subcutaneous_Adipose - Visceral (Omentum)	C2	PID	11632	PID_KIT_PATHWAY	PID_KIT_PATHWAY	51	52	0.981	Down	-0.728491	19204	-0.728476	0.466322	0.65986
995	CEACAM8_Adipose - Subcutaneous_Adipose - Visceral (Omentum)	C2	PID	11564	PID_E2F_PATHWAY	PID_E2F_PATHWAY	71	73	0.973	Down	-0.712597	19204	-0.712583	0.476104	0.669982
996	CEACAM8_Adipose - Subcutaneous_Adipose - Visceral (Omentum)	C2	PID	11614	PID_IL2_STAT5_PATHWAY	PID_IL2_STAT5_PATHWAY	27	30	0.9	Up	0.695239	19204	0.695226	0.486914	0.67741
997	CEACAM8_Adipose - Subcutaneous_Adipose - Visceral (Omentum)	C2	PID	11525	PID_ALK2_PATHWAY	PID_ALK2_PATHWAY	10	11	0.909	Down	-0.68301	19204	-0.682997	0.494609	0.684535
998	CEACAM8_Adipose - Subcutaneous_Adipose - Visceral (Omentum)	C2	PID	11670	PID_PTP1B_PATHWAY	PID_PTP1B_PATHWAY	51	52	0.981	Down	-0.675229	19204	-0.675216	0.499539	0.688632
999	CEACAM8_Adipose - Subcutaneous_Adipose - Visceral (Omentum)	C2	PID	11594	PID_HDAC_CLASSII_PATHWAY	PID_HDAC_CLASSII_PATHWAY	34	34	1	Down	-0.671057	19204	-0.671045	0.502192	0.689708
1000	CEACAM8_Adipose - Subcutaneous_Adipose - Visceral (Omentum)	C2	PID	11604	PID_HNF3B_PATHWAY	PID_HNF3B_PATHWAY	37	45	0.822	Down	-0.666053	19204	-0.66604	0.505385	0.692658
1001	CEACAM8_Adipose - Subcutaneous_Adipose - Visceral (Omentum)	C2	PID	11631	PID_INTEGRIN_CS_PATHWAY	PID_INTEGRIN_CS_PATHWAY	26	26	1	Down	-0.663126	19204	-0.663114	0.507258	0.693217
1002	CEACAM8_Adipose - Subcutaneous_Adipose - Visceral (Omentum)	C2	PID	11711	PID_UPA_UPAR_PATHWAY	PID_UPA_UPAR_PATHWAY	38	42	0.905	Down	-0.649641	19204	-0.649629	0.515932	0.699516
1003	CEACAM8_Adipose - Subcutaneous_Adipose - Visceral (Omentum)	C2	PID	11635	PID_LPA4_PATHWAY	PID_LPA4_PATHWAY	14	15	0.933	Up	0.649229	19204	0.649217	0.516198	0.699516
1004	CEACAM8_Adipose - Subcutaneous_Adipose - Visceral (Omentum)	C2	PID	11710	PID_TXA2PATHWAY	PID_TXA2PATHWAY	55	56	0.982	Up	0.64614	19204	0.646128	0.518196	0.701376
1005	CEACAM8_Adipose - Subcutaneous_Adipose - Visceral (Omentum)	C2	PID	11672	PID_RAC1_REG_PATHWAY	PID_RAC1_REG_PATHWAY	38	38	1	Up	0.622393	19204	0.622382	0.533691	0.713468
1006	CEACAM8_Adipose - Subcutaneous_Adipose - Visceral (Omentum)	C2	PID	11543	PID_AVB3_INTEGRIN_PATHWAY	PID_AVB3_INTEGRIN_PATHWAY	74	74	1	Up	0.614119	19204	0.614108	0.539144	0.718136
1007	CEACAM8_Adipose - Subcutaneous_Adipose - Visceral (Omentum)	C2	PID	11591	PID_GLYPICAN_1PATHWAY	PID_GLYPICAN_1PATHWAY	27	27	1	Down	-0.592522	19204	-0.592512	0.553508	0.728855
1008	CEACAM8_Adipose - Subcutaneous_Adipose - Visceral (Omentum)	C2	PID	11550	PID_CASPASE_PATHWAY	PID_CASPASE_PATHWAY	51	51	1	Down	-0.545238	19204	-0.545228	0.585596	0.756595
1009	CEACAM8_Adipose - Subcutaneous_Adipose - Visceral (Omentum)	C2	PID	11685	PID_S1P_S1P1_PATHWAY	PID_S1P_S1P1_PATHWAY	21	21	1	Down	-0.532571	19204	-0.532562	0.594337	0.7655
1010	CEACAM8_Adipose - Subcutaneous_Adipose - Visceral (Omentum)	C2	PID	11679	PID_RET_PATHWAY	PID_RET_PATHWAY	39	39	1	Down	-0.524396	19204	-0.524388	0.600009	0.771023
1011	CEACAM8_Adipose - Subcutaneous_Adipose - Visceral (Omentum)	C2	PID	11694	PID_SYNDECAN_3_PATHWAY	PID_SYNDECAN_3_PATHWAY	15	17	0.882	Up	0.512564	19204	0.512555	0.608262	0.775433
1012	CEACAM8_Adipose - Subcutaneous_Adipose - Visceral (Omentum)	C2	PID	11690	PID_SMAD2_3NUCLEAR_PATHWAY	PID_SMAD2_3NUCLEAR_PATHWAY	76	82	0.927	Down	-0.509083	19204	-0.509074	0.6107	0.776616
1013	CEACAM8_Adipose - Subcutaneous_Adipose - Visceral (Omentum)	C2	PID	11603	PID_HNF3A_PATHWAY	PID_HNF3A_PATHWAY	37	44	0.841	Down	-0.490994	19204	-0.490986	0.623437	0.785616
1014	CEACAM8_Adipose - Subcutaneous_Adipose - Visceral (Omentum)	C2	PID	11598	PID_HES_HEY_PATHWAY	PID_HES_HEY_PATHWAY	44	48	0.917	Down	-0.486011	19204	-0.486003	0.626965	0.787926
1015	CEACAM8_Adipose - Subcutaneous_Adipose - Visceral (Omentum)	C2	PID	11557	PID_CIRCADIAN_PATHWAY	PID_CIRCADIAN_PATHWAY	14	16	0.875	Down	-0.458583	19204	-0.458576	0.646539	0.803989
1016	CEACAM8_Adipose - Subcutaneous_Adipose - Visceral (Omentum)	C2	PID	11624	PID_INTEGRIN1_PATHWAY	PID_INTEGRIN1_PATHWAY	66	66	1	Up	0.442629	19204	0.442622	0.658039	0.812497
1017	CEACAM8_Adipose - Subcutaneous_Adipose - Visceral (Omentum)	C2	PID	11650	PID_NFKAPPAB_ATYPICAL_PATHWAY	PID_NFKAPPAB_ATYPICAL_PATHWAY	17	17	1	Down	-0.44157	19204	-0.441563	0.658805	0.812804
1018	CEACAM8_Adipose - Subcutaneous_Adipose - Visceral (Omentum)	C2	PID	11681	PID_RHOA_REG_PATHWAY	PID_RHOA_REG_PATHWAY	46	46	1	Up	0.427355	19204	0.427348	0.669126	0.819166
1019	CEACAM8_Adipose - Subcutaneous_Adipose - Visceral (Omentum)	C2	PID	11572	PID_EPHRINB_REV_PATHWAY	PID_EPHRINB_REV_PATHWAY	30	30	1	Down	-0.414674	19204	-0.414668	0.678385	0.826837
1020	CEACAM8_Adipose - Subcutaneous_Adipose - Visceral (Omentum)	C2	PID	11616	PID_IL4_2PATHWAY	PID_IL4_2PATHWAY	55	64	0.859	Up	0.391726	19204	0.39172	0.695265	0.836
1021	CEACAM8_Adipose - Subcutaneous_Adipose - Visceral (Omentum)	C2	PID	11620	PID_IL8_CXCR2_PATHWAY	PID_IL8_CXCR2_PATHWAY	34	34	1	Up	0.389438	19204	0.389432	0.696957	0.837156
1022	CEACAM8_Adipose - Subcutaneous_Adipose - Visceral (Omentum)	C2	PID	11651	PID_NFKAPPAB_CANONICAL_PATHWAY	PID_NFKAPPAB_CANONICAL_PATHWAY	23	23	1	Down	-0.371843	19204	-0.371838	0.710014	0.845268
1023	CEACAM8_Adipose - Subcutaneous_Adipose - Visceral (Omentum)	C2	PID	11699	PID_TCR_JNK_PATHWAY	PID_TCR_JNK_PATHWAY	14	14	1	Up	0.361522	19204	0.361517	0.717713	0.848318
1024	CEACAM8_Adipose - Subcutaneous_Adipose - Visceral (Omentum)	C2	PID	11704	PID_THROMBIN_PAR1_PATHWAY	PID_THROMBIN_PAR1_PATHWAY	43	43	1	Down	-0.35732	19204	-0.357314	0.720856	0.849846
1025	CEACAM8_Adipose - Subcutaneous_Adipose - Visceral (Omentum)	C2	PID	11669	PID_PS1_PATHWAY	PID_PS1_PATHWAY	44	46	0.957	Down	-0.348821	19204	-0.348816	0.727227	0.852789
1026	CEACAM8_Adipose - Subcutaneous_Adipose - Visceral (Omentum)	C2	PID	11636	PID_LYMPH_ANGIOGENESIS_PATHWAY	PID_LYMPH_ANGIOGENESIS_PATHWAY	25	25	1	Down	-0.340784	19204	-0.340779	0.73327	0.856257
1027	CEACAM8_Adipose - Subcutaneous_Adipose - Visceral (Omentum)	C2	PID	11549	PID_BMP_PATHWAY	PID_BMP_PATHWAY	40	42	0.952	Down	-0.331941	19204	-0.331936	0.739938	0.861181
1028	CEACAM8_Adipose - Subcutaneous_Adipose - Visceral (Omentum)	C2	PID	11582	PID_ER_NONGENOMIC_PATHWAY	PID_ER_NONGENOMIC_PATHWAY	40	40	1	Down	-0.32141	19204	-0.321406	0.747903	0.866021
1029	CEACAM8_Adipose - Subcutaneous_Adipose - Visceral (Omentum)	C2	PID	11523	PID_AJDISS_2PATHWAY	PID_AJDISS_2PATHWAY	48	48	1	Down	-0.319465	19204	-0.319461	0.749377	0.86718
1030	CEACAM8_Adipose - Subcutaneous_Adipose - Visceral (Omentum)	C2	PID	11654	PID_P38_ALPHA_BETA_PATHWAY	PID_P38_ALPHA_BETA_PATHWAY	30	30	1	Down	-0.290483	19204	-0.290479	0.77145	0.877446
1031	CEACAM8_Adipose - Subcutaneous_Adipose - Visceral (Omentum)	C2	PID	11637	PID_LYSOPHOSPHOLIPID_PATHWAY	PID_LYSOPHOSPHOLIPID_PATHWAY	63	65	0.969	Up	0.285612	19204	0.285608	0.775178	0.880583
1032	CEACAM8_Adipose - Subcutaneous_Adipose - Visceral (Omentum)	C2	PID	11665	PID_PI3KCI_PATHWAY	PID_PI3KCI_PATHWAY	48	48	1	Down	-0.266199	19204	-0.266196	0.790089	0.888187
1033	CEACAM8_Adipose - Subcutaneous_Adipose - Visceral (Omentum)	C2	PID	11560	PID_CXCR3_PATHWAY	PID_CXCR3_PATHWAY	41	43	0.953	Down	-0.262706	19204	-0.262703	0.79278	0.889395
1034	CEACAM8_Adipose - Subcutaneous_Adipose - Visceral (Omentum)	C2	PID	11686	PID_S1P_S1P2_PATHWAY	PID_S1P_S1P2_PATHWAY	24	24	1	Down	-0.260454	19204	-0.260451	0.794516	0.890001
1035	CEACAM8_Adipose - Subcutaneous_Adipose - Visceral (Omentum)	C2	PID	11546	PID_BCR_5PATHWAY	PID_BCR_5PATHWAY	63	63	1	Down	-0.259959	19204	-0.259955	0.794898	0.890001
1036	CEACAM8_Adipose - Subcutaneous_Adipose - Visceral (Omentum)	C2	PID	11628	PID_INTEGRIN5_PATHWAY	PID_INTEGRIN5_PATHWAY	17	17	1	Up	0.240665	19204	0.240661	0.809817	0.89705
1037	CEACAM8_Adipose - Subcutaneous_Adipose - Visceral (Omentum)	C2	PID	11646	PID_NEPHRIN_NEPH1_PATHWAY	PID_NEPHRIN_NEPH1_PATHWAY	30	31	0.968	Down	-0.240571	19204	-0.240568	0.80989	0.89705
1038	CEACAM8_Adipose - Subcutaneous_Adipose - Visceral (Omentum)	C2	PID	11626	PID_INTEGRIN3_PATHWAY	PID_INTEGRIN3_PATHWAY	42	43	0.977	Up	0.224011	19204	0.224008	0.822751	0.905428
1039	CEACAM8_Adipose - Subcutaneous_Adipose - Visceral (Omentum)	C2	PID	11684	PID_S1P_META_PATHWAY	PID_S1P_META_PATHWAY	21	21	1	Down	-0.210026	19204	-0.210023	0.83365	0.911787
1040	CEACAM8_Adipose - Subcutaneous_Adipose - Visceral (Omentum)	C2	PID	11629	PID_INTEGRIN_A4B1_PATHWAY	PID_INTEGRIN_A4B1_PATHWAY	33	33	1	Down	-0.202169	19204	-0.202167	0.839787	0.9163
1041	CEACAM8_Adipose - Subcutaneous_Adipose - Visceral (Omentum)	C2	PID	11551	PID_CD40_PATHWAY	PID_CD40_PATHWAY	29	31	0.935	Down	-0.187554	19204	-0.187552	0.851228	0.923069
1042	CEACAM8_Adipose - Subcutaneous_Adipose - Visceral (Omentum)	C2	PID	11652	PID_NOTCH_PATHWAY	PID_NOTCH_PATHWAY	56	59	0.949	Down	-0.153382	19204	-0.15338	0.878099	0.935957
1043	CEACAM8_Adipose - Subcutaneous_Adipose - Visceral (Omentum)	C2	PID	11570	PID_EPHA_FWDPATHWAY	PID_EPHA_FWDPATHWAY	33	34	0.971	Up	0.130001	19204	0.13	0.896567	0.950183
1044	CEACAM8_Adipose - Subcutaneous_Adipose - Visceral (Omentum)	C2	PID	11688	PID_S1P_S1P4_PATHWAY	PID_S1P_S1P4_PATHWAY	14	14	1	Down	-0.106807	19204	-0.106806	0.914943	0.958925
1045	CEACAM8_Adipose - Subcutaneous_Adipose - Visceral (Omentum)	C2	PID	11586	PID_FCER1_PATHWAY	PID_FCER1_PATHWAY	59	60	0.983	Down	-0.0974956	19204	-0.0974943	0.922334	0.963478
1046	CEACAM8_Adipose - Subcutaneous_Adipose - Visceral (Omentum)	C2	PID	11630	PID_INTEGRIN_A9B1_PATHWAY	PID_INTEGRIN_A9B1_PATHWAY	23	25	0.92	Up	0.0922278	19204	0.0922266	0.926518	0.964189
1047	CEACAM8_Adipose - Subcutaneous_Adipose - Visceral (Omentum)	C2	PID	11535	PID_AR_NONGENOMIC_PATHWAY	PID_AR_NONGENOMIC_PATHWAY	31	31	1	Up	0.0908253	19204	0.0908241	0.927632	0.964598
1048	CEACAM8_Adipose - Subcutaneous_Adipose - Visceral (Omentum)	C2	PID	11555	PID_CDC42_REG_PATHWAY	PID_CDC42_REG_PATHWAY	30	30	1	Up	0.0897526	19204	0.0897514	0.928485	0.964879
1049	CEACAM8_Adipose - Subcutaneous_Adipose - Visceral (Omentum)	C2	PID	11705	PID_THROMBIN_PAR4_PATHWAY	PID_THROMBIN_PAR4_PATHWAY	15	15	1	Up	0.0886654	19204	0.0886643	0.929349	0.965474
1050	CEACAM8_Adipose - Subcutaneous_Adipose - Visceral (Omentum)	C2	PID	11674	PID_RAS_PATHWAY	PID_RAS_PATHWAY	30	30	1	Up	0.0793675	19204	0.0793665	0.936741	0.968599
1051	CEACAM8_Adipose - Subcutaneous_Adipose - Visceral (Omentum)	C2	PID	11627	PID_INTEGRIN4_PATHWAY	PID_INTEGRIN4_PATHWAY	11	11	1	Down	-0.051171	19204	-0.0511703	0.95919	0.977518
1052	CEACAM8_Adipose - Subcutaneous_Adipose - Visceral (Omentum)	C2	PID	11562	PID_DELTA_NP63_PATHWAY	PID_DELTA_NP63_PATHWAY	45	47	0.957	Down	-0.0470381	19204	-0.0470375	0.962483	0.97924
1053	CEACAM8_Adipose - Subcutaneous_Adipose - Visceral (Omentum)	C2	PID	11568	PID_ENDOTHELIN_PATHWAY	PID_ENDOTHELIN_PATHWAY	62	63	0.984	Down	-0.0424112	19204	-0.0424106	0.966171	0.981874
1054	CEACAM8_Adipose - Subcutaneous_Adipose - Visceral (Omentum)	C2	PID	11696	PID_TAP63_PATHWAY	PID_TAP63_PATHWAY	53	54	0.981	Down	-0.0412995	19204	-0.0412989	0.967058	0.982172
1055	CEACAM8_Adipose - Subcutaneous_Adipose - Visceral (Omentum)	C2	PID	11683	PID_RXR_VDR_PATHWAY	PID_RXR_VDR_PATHWAY	25	26	0.962	Down	-0.0362789	19204	-0.0362785	0.97106	0.985332
1056	CEACAM8_Adipose - Subcutaneous_Adipose - Visceral (Omentum)	C2	PID	11698	PID_TCR_CALCIUM_PATHWAY	PID_TCR_CALCIUM_PATHWAY	22	28	0.786	Up	0.0324214	19204	0.0324209	0.974136	0.986038
1057	CEACAM8_Adipose - Subcutaneous_Adipose - Visceral (Omentum)	C2	PID	11695	PID_SYNDECAN_4_PATHWAY	PID_SYNDECAN_4_PATHWAY	29	32	0.906	Up	0.0269271	19204	0.0269267	0.978518	0.987157
1058	CEACAM8_Adipose - Subcutaneous_Adipose - Visceral (Omentum)	C2	PID	11558	PID_CMYB_PATHWAY	PID_CMYB_PATHWAY	79	84	0.94	Down	-0.0265166	19204	-0.0265162	0.978846	0.987186
1059	CEACAM8_Adipose - Subcutaneous_Adipose - Visceral (Omentum)	C2	PID	11689	PID_SHP2_PATHWAY	PID_SHP2_PATHWAY	55	57	0.965	Down	-0.0220355	19204	-0.0220353	0.98242	0.989586
1060	CEACAM8_Adipose - Subcutaneous_Adipose - Visceral (Omentum)	C2	PID	11717	PID_WNT_SIGNALING_PATHWAY	PID_WNT_SIGNALING_PATHWAY	25	28	0.893	Down	-0.0200854	19204	-0.0200851	0.983975	0.98995
1061	CEACAM8_Adipose - Subcutaneous_Adipose - Visceral (Omentum)	C2	PID	11580	PID_ERBB_NETWORK_PATHWAY	PID_ERBB_NETWORK_PATHWAY	14	15	0.933	Down	-0.00934071	19204	-0.00934059	0.992547	0.995623
1062	CEACAM8_Adipose - Subcutaneous_Adipose - Visceral (Omentum)	C2	PID	11587	PID_FGF_PATHWAY	PID_FGF_PATHWAY	50	55	0.909	Up	0.00169668	19204	0.00169665	0.998646	0.999396
1063	CEACAM8_Adipose - Subcutaneous_Adipose - Visceral (Omentum)	C2	PID	11548	PID_BETA_CATENIN_NUC_PATHWAY	PID_BETA_CATENIN_NUC_PATHWAY	71	80	0.887	Down	-0.00113524	19204	-0.00113522	0.999094	0.999396
1064	CEACAM8_Adipose - Subcutaneous_Adipose - Visceral (Omentum)	C2	REACTOME	13737	REACTOME_TRANSLATION	REACTOME_TRANSLATION	293	295	0.993	Down	-6.67663	19204	-6.67267	2.51183e-11	1.04052e-08
1065	CEACAM8_Adipose - Subcutaneous_Adipose - Visceral (Omentum)	C2	REACTOME	13401	REACTOME_RRNA_MODIFICATION_IN_THE_NUCLEUS_AND_CYTOSOL	REACTOME_RRNA_MODIFICATION_IN_THE_NUCLEUS_AND_CYTOSOL	60	60	1	Down	-6.60939	19204	-6.60555	3.96037e-11	1.3459e-08
1066	CEACAM8_Adipose - Subcutaneous_Adipose - Visceral (Omentum)	C2	REACTOME	13070	REACTOME_NUCLEAR_EVENTS_MEDIATED_BY_NFE2L2	REACTOME_NUCLEAR_EVENTS_MEDIATED_BY_NFE2L2	95	96	0.99	Down	-6.23032	19204	-6.2271	4.75152e-10	1.31221e-07
1067	CEACAM8_Adipose - Subcutaneous_Adipose - Visceral (Omentum)	C2	REACTOME	12850	REACTOME_KEAP1_NFE2L2_PATHWAY	REACTOME_KEAP1_NFE2L2_PATHWAY	123	125	0.984	Down	-6.1993	19204	-6.19613	5.78701e-10	1.47524e-07
1068	CEACAM8_Adipose - Subcutaneous_Adipose - Visceral (Omentum)	C2	REACTOME	13767	REACTOME_TRNA_AMINOACYLATION	REACTOME_TRNA_AMINOACYLATION	42	42	1	Down	-6.16912	19204	-6.16599	7.00449e-10	1.65806e-07
1069	CEACAM8_Adipose - Subcutaneous_Adipose - Visceral (Omentum)	C2	REACTOME	12920	REACTOME_METABOLISM_OF_RNA	REACTOME_METABOLISM_OF_RNA	710	724	0.981	Down	-6.14743	19204	-6.14433	8.03008e-10	1.77411e-07
1070	CEACAM8_Adipose - Subcutaneous_Adipose - Visceral (Omentum)	C2	REACTOME	12745	REACTOME_HIV_INFECTION	REACTOME_HIV_INFECTION	227	231	0.983	Down	-6.13495	19204	-6.13187	8.68534e-10	1.79895e-07
1071	CEACAM8_Adipose - Subcutaneous_Adipose - Visceral (Omentum)	C2	REACTOME	12438	REACTOME_DEFECTIVE_CFTR_CAUSES_CYSTIC_FIBROSIS	REACTOME_DEFECTIVE_CFTR_CAUSES_CYSTIC_FIBROSIS	60	61	0.984	Down	-6.10465	19204	-6.10161	1.05002e-09	2.04692e-07
1072	CEACAM8_Adipose - Subcutaneous_Adipose - Visceral (Omentum)	C2	REACTOME	12421	REACTOME_CYTOSOLIC_TRNA_AMINOACYLATION	REACTOME_CYTOSOLIC_TRNA_AMINOACYLATION	24	24	1	Down	-6.07335	19204	-6.07036	1.27627e-09	2.34975e-07
1073	CEACAM8_Adipose - Subcutaneous_Adipose - Visceral (Omentum)	C2	REACTOME	12798	REACTOME_INTERFERON_ALPHA_BETA_SIGNALING	REACTOME_INTERFERON_ALPHA_BETA_SIGNALING	64	78	0.821	Up	5.90339	19204	5.90063	3.62107e-09	6.31591e-07
1074	CEACAM8_Adipose - Subcutaneous_Adipose - Visceral (Omentum)	C2	REACTOME	12955	REACTOME_MITOCHONDRIAL_TRANSLATION	REACTOME_MITOCHONDRIAL_TRANSLATION	96	96	1	Down	-5.81688	19204	-5.81424	6.09092e-09	9.61205e-07
1075	CEACAM8_Adipose - Subcutaneous_Adipose - Visceral (Omentum)	C2	REACTOME	13444	REACTOME_SCF_BETA_TRCP_MEDIATED_DEGRADATION_OF_EMI1	REACTOME_SCF_BETA_TRCP_MEDIATED_DEGRADATION_OF_EMI1	54	55	0.982	Down	-5.75124	19204	-5.7487	8.99349e-09	1.29584e-06
1076	CEACAM8_Adipose - Subcutaneous_Adipose - Visceral (Omentum)	C2	REACTOME	12240	REACTOME_ASPARAGINE_N_LINKED_GLYCOSYLATION	REACTOME_ASPARAGINE_N_LINKED_GLYCOSYLATION	297	305	0.974	Down	-5.65692	19204	-5.65449	1.56312e-08	2.15841e-06
1077	CEACAM8_Adipose - Subcutaneous_Adipose - Visceral (Omentum)	C2	REACTOME	12953	REACTOME_MITOCHONDRIAL_PROTEIN_IMPORT	REACTOME_MITOCHONDRIAL_PROTEIN_IMPORT	62	65	0.954	Down	-5.64621	19204	-5.64379	1.66344e-08	2.20506e-06
1078	CEACAM8_Adipose - Subcutaneous_Adipose - Visceral (Omentum)	C2	REACTOME	13009	REACTOME_NEGATIVE_REGULATION_OF_NOTCH4_SIGNALING	REACTOME_NEGATIVE_REGULATION_OF_NOTCH4_SIGNALING	54	54	1	Down	-5.6302	19204	-5.6278	1.82521e-08	2.32644e-06
1079	CEACAM8_Adipose - Subcutaneous_Adipose - Visceral (Omentum)	C2	REACTOME	12257	REACTOME_AUF1_HNRNP_D0_BINDS_AND_DESTABILIZES_MRNA	REACTOME_AUF1_HNRNP_D0_BINDS_AND_DESTABILIZES_MRNA	54	55	0.982	Down	-5.61679	19204	-5.61441	1.97231e-08	2.42083e-06
1080	CEACAM8_Adipose - Subcutaneous_Adipose - Visceral (Omentum)	C2	REACTOME	12407	REACTOME_CROSS_PRESENTATION_OF_SOLUBLE_EXOGENOUS_ANTIGENS_ENDOSOMES	REACTOME_CROSS_PRESENTATION_OF_SOLUBLE_EXOGENOUS...(12407)	48	50	0.96	Down	-5.59057	19204	-5.58823	2.29397e-08	2.53624e-06
1081	CEACAM8_Adipose - Subcutaneous_Adipose - Visceral (Omentum)	C2	REACTOME	12462	REACTOME_DEGRADATION_OF_GLI1_BY_THE_PROTEASOME	REACTOME_DEGRADATION_OF_GLI1_BY_THE_PROTEASOME	58	60	0.967	Down	-5.59043	19204	-5.58808	2.29593e-08	2.53624e-06
1082	CEACAM8_Adipose - Subcutaneous_Adipose - Visceral (Omentum)	C2	REACTOME	12458	REACTOME_DEGRADATION_OF_AXIN	REACTOME_DEGRADATION_OF_AXIN	54	55	0.982	Down	-5.57626	19204	-5.57394	2.49048e-08	2.60832e-06
1083	CEACAM8_Adipose - Subcutaneous_Adipose - Visceral (Omentum)	C2	REACTOME	12918	REACTOME_METABOLISM_OF_POLYAMINES	REACTOME_METABOLISM_OF_POLYAMINES	58	59	0.983	Down	-5.57088	19204	-5.56855	2.56861e-08	2.60832e-06
1084	CEACAM8_Adipose - Subcutaneous_Adipose - Visceral (Omentum)	C2	REACTOME	12433	REACTOME_DECTIN_1_MEDIATED_NONCANONICAL_NF_KB_SIGNALING	REACTOME_DECTIN_1_MEDIATED_NONCANONICAL_NF_KB_SIGNALING	60	62	0.968	Down	-5.56659	19204	-5.56428	2.63241e-08	2.60832e-06
1085	CEACAM8_Adipose - Subcutaneous_Adipose - Visceral (Omentum)	C2	REACTOME	12328	REACTOME_CELLULAR_RESPONSE_TO_HYPOXIA	REACTOME_CELLULAR_RESPONSE_TO_HYPOXIA	73	75	0.973	Down	-5.56372	19204	-5.56141	2.67601e-08	2.60832e-06
1086	CEACAM8_Adipose - Subcutaneous_Adipose - Visceral (Omentum)	C2	REACTOME	13402	REACTOME_RRNA_PROCESSING	REACTOME_RRNA_PROCESSING	203	205	0.99	Down	-5.53165	19204	-5.52938	3.21362e-08	3.04284e-06
1087	CEACAM8_Adipose - Subcutaneous_Adipose - Visceral (Omentum)	C2	REACTOME	13215	REACTOME_PROTEIN_LOCALIZATION	REACTOME_PROTEIN_LOCALIZATION	157	164	0.957	Down	-5.51164	19204	-5.50939	3.60076e-08	3.3147e-06
1088	CEACAM8_Adipose - Subcutaneous_Adipose - Visceral (Omentum)	C2	REACTOME	12752	REACTOME_HOST_INTERACTIONS_OF_HIV_FACTORS	REACTOME_HOST_INTERACTIONS_OF_HIV_FACTORS	130	131	0.992	Down	-5.49645	19204	-5.49422	3.92447e-08	3.51506e-06
1089	CEACAM8_Adipose - Subcutaneous_Adipose - Visceral (Omentum)	C2	REACTOME	12326	REACTOME_CELLULAR_RESPONSE_TO_CHEMICAL_STRESS	REACTOME_CELLULAR_RESPONSE_TO_CHEMICAL_STRESS	209	214	0.977	Down	-5.48315	19204	-5.48094	4.23082e-08	3.68972e-06
1090	CEACAM8_Adipose - Subcutaneous_Adipose - Visceral (Omentum)	C2	REACTOME	13296	REACTOME_REGULATION_OF_MRNA_STABILITY_BY_PROTEINS_THAT_BIND_AU_RICH_ELEMENTS	REACTOME_REGULATION_OF_MRNA_STABILITY_BY_PROTEINS...(13296)	86	87	0.989	Down	-5.46066	19204	-5.45847	4.80245e-08	4.08085e-06
1091	CEACAM8_Adipose - Subcutaneous_Adipose - Visceral (Omentum)	C2	REACTOME	13780	REACTOME_UCH_PROTEINASES	REACTOME_UCH_PROTEINASES	89	102	0.873	Down	-5.43428	19204	-5.43212	5.56881e-08	4.55791e-06
1092	CEACAM8_Adipose - Subcutaneous_Adipose - Visceral (Omentum)	C2	REACTOME	12225	REACTOME_APC_C_CDH1_MEDIATED_DEGRADATION_OF_CDC20_AND_OTHER_APC_C_CDH1_TARGETED_PROTEINS_IN_LATE_MITOSIS_EARLY_G1	REACTOME_APC_C_CDH1_MEDIATED_DEGRADATION_OF_CDC20...(12225)	73	74	0.986	Down	-5.42774	19204	-5.42559	5.77647e-08	4.55791e-06
1093	CEACAM8_Adipose - Subcutaneous_Adipose - Visceral (Omentum)	C2	REACTOME	12992	REACTOME_NEDDYLATION	REACTOME_NEDDYLATION	241	245	0.984	Down	-5.42132	19204	-5.41918	5.98739e-08	4.61447e-06
1094	CEACAM8_Adipose - Subcutaneous_Adipose - Visceral (Omentum)	C2	REACTOME	13577	REACTOME_STABILIZATION_OF_P53	REACTOME_STABILIZATION_OF_P53	56	57	0.982	Down	-5.37642	19204	-5.37433	7.68689e-08	5.78962e-06
1095	CEACAM8_Adipose - Subcutaneous_Adipose - Visceral (Omentum)	C2	REACTOME	13673	REACTOME_THE_ROLE_OF_GTSE1_IN_G2_M_PROGRESSION_AFTER_G2_CHECKPOINT	REACTOME_THE_ROLE_OF_GTSE1_IN_G2_M_PROGRESSION...(13673)	74	79	0.937	Down	-5.36724	19204	-5.36516	8.08788e-08	5.95628e-06
1096	CEACAM8_Adipose - Subcutaneous_Adipose - Visceral (Omentum)	C2	REACTOME	13311	REACTOME_REGULATION_OF_RUNX3_EXPRESSION_AND_ACTIVITY	REACTOME_REGULATION_OF_RUNX3_EXPRESSION_AND_ACTIVITY	55	55	1	Down	-5.34971	19204	-5.34764	8.91063e-08	6.31505e-06
1097	CEACAM8_Adipose - Subcutaneous_Adipose - Visceral (Omentum)	C2	REACTOME	13604	REACTOME_SWITCHING_OF_ORIGINS_TO_A_POST_REPLICATIVE_STATE	REACTOME_SWITCHING_OF_ORIGINS_TO_A_POST...(13604)	91	92	0.989	Down	-5.34878	19204	-5.34672	8.95616e-08	6.31505e-06
1098	CEACAM8_Adipose - Subcutaneous_Adipose - Visceral (Omentum)	C2	REACTOME	12515	REACTOME_DOWNSTREAM_SIGNALING_EVENTS_OF_B_CELL_RECEPTOR_BCR	REACTOME_DOWNSTREAM_SIGNALING_EVENTS_OF_B_CELL_RECEPTOR_BCR	80	81	0.988	Down	-5.33324	19204	-5.3312	9.75668e-08	6.62665e-06
1099	CEACAM8_Adipose - Subcutaneous_Adipose - Visceral (Omentum)	C2	REACTOME	12461	REACTOME_DEGRADATION_OF_DVL	REACTOME_DEGRADATION_OF_DVL	56	57	0.982	Down	-5.33247	19204	-5.33043	9.79801e-08	6.62665e-06
1100	CEACAM8_Adipose - Subcutaneous_Adipose - Visceral (Omentum)	C2	REACTOME	13092	REACTOME_ORC1_REMOVAL_FROM_CHROMATIN	REACTOME_ORC1_REMOVAL_FROM_CHROMATIN	70	71	0.986	Down	-5.32257	19204	-5.32054	1.03461e-07	6.85742e-06
1101	CEACAM8_Adipose - Subcutaneous_Adipose - Visceral (Omentum)	C2	REACTOME	12135	REACTOME_ABC_TRANSPORTER_DISORDERS	REACTOME_ABC_TRANSPORTER_DISORDERS	76	78	0.974	Down	-5.30851	19204	-5.3065	1.11751e-07	7.26164e-06
1102	CEACAM8_Adipose - Subcutaneous_Adipose - Visceral (Omentum)	C2	REACTOME	12566	REACTOME_ER_TO_GOLGI_ANTEROGRADE_TRANSPORT	REACTOME_ER_TO_GOLGI_ANTEROGRADE_TRANSPORT	150	155	0.968	Down	-5.29956	19204	-5.29756	1.17361e-07	7.4795e-06
1103	CEACAM8_Adipose - Subcutaneous_Adipose - Visceral (Omentum)	C2	REACTOME	12746	REACTOME_HIV_LIFE_CYCLE	REACTOME_HIV_LIFE_CYCLE	146	149	0.98	Down	-5.29478	19204	-5.29278	1.20474e-07	7.53301e-06
1104	CEACAM8_Adipose - Subcutaneous_Adipose - Visceral (Omentum)	C2	REACTOME	12732	REACTOME_HEDGEHOG_LIGAND_BIOGENESIS	REACTOME_HEDGEHOG_LIGAND_BIOGENESIS	62	65	0.954	Down	-5.26089	19204	-5.25892	1.44902e-07	8.73098e-06
1105	CEACAM8_Adipose - Subcutaneous_Adipose - Visceral (Omentum)	C2	REACTOME	13617	REACTOME_SYNTHESIS_OF_DNA	REACTOME_SYNTHESIS_OF_DNA	120	121	0.992	Down	-5.24052	19204	-5.23858	1.61815e-07	9.57599e-06
1106	CEACAM8_Adipose - Subcutaneous_Adipose - Visceral (Omentum)	C2	REACTOME	12394	REACTOME_COPI_MEDIATED_ANTEROGRADE_TRANSPORT	REACTOME_COPI_MEDIATED_ANTEROGRADE_TRANSPORT	97	102	0.951	Down	-5.22611	19204	-5.22419	1.74923e-07	1.01701e-05
1107	CEACAM8_Adipose - Subcutaneous_Adipose - Visceral (Omentum)	C2	REACTOME	12259	REACTOME_AUTOPHAGY	REACTOME_AUTOPHAGY	146	151	0.967	Down	-5.1908	19204	-5.18891	2.11523e-07	1.2086e-05
1108	CEACAM8_Adipose - Subcutaneous_Adipose - Visceral (Omentum)	C2	REACTOME	12961	REACTOME_MITOTIC_METAPHASE_AND_ANAPHASE	REACTOME_MITOTIC_METAPHASE_AND_ANAPHASE	230	236	0.975	Down	-5.18592	19204	-5.18404	2.17135e-07	1.21963e-05
1109	CEACAM8_Adipose - Subcutaneous_Adipose - Visceral (Omentum)	C2	REACTOME	13306	REACTOME_REGULATION_OF_PTEN_STABILITY_AND_ACTIVITY	REACTOME_REGULATION_OF_PTEN_STABILITY_AND_ACTIVITY	68	69	0.986	Down	-5.1747	19204	-5.17283	2.30576e-07	1.27355e-05
1110	CEACAM8_Adipose - Subcutaneous_Adipose - Visceral (Omentum)	C2	REACTOME	13770	REACTOME_TRNA_PROCESSING	REACTOME_TRNA_PROCESSING	110	111	0.991	Down	-5.17071	19204	-5.16884	2.35547e-07	1.27967e-05
1111	CEACAM8_Adipose - Subcutaneous_Adipose - Visceral (Omentum)	C2	REACTOME	12505	REACTOME_DNA_REPLICATION_PRE_INITIATION	REACTOME_DNA_REPLICATION_PRE_INITIATION	121	159	0.761	Down	-5.14736	19204	-5.14552	2.66787e-07	1.42602e-05
1112	CEACAM8_Adipose - Subcutaneous_Adipose - Visceral (Omentum)	C2	REACTOME	13445	REACTOME_SCF_SKP2_MEDIATED_DEGRADATION_OF_P27_P21	REACTOME_SCF_SKP2_MEDIATED_DEGRADATION_OF_P27_P21	60	60	1	Down	-5.12603	19204	-5.12421	2.98781e-07	1.56092e-05
1113	CEACAM8_Adipose - Subcutaneous_Adipose - Visceral (Omentum)	C2	REACTOME	12670	REACTOME_GENERATION_OF_SECOND_MESSENGER_MOLECULES	REACTOME_GENERATION_OF_SECOND_MESSENGER_MOLECULES	32	39	0.821	Up	5.11818	19204	5.11637	3.11471e-07	1.58802e-05
1114	CEACAM8_Adipose - Subcutaneous_Adipose - Visceral (Omentum)	C2	REACTOME	13310	REACTOME_REGULATION_OF_RUNX2_EXPRESSION_AND_ACTIVITY	REACTOME_REGULATION_OF_RUNX2_EXPRESSION_AND_ACTIVITY	71	73	0.973	Down	-5.07129	19204	-5.06953	3.98807e-07	2.00249e-05
1115	CEACAM8_Adipose - Subcutaneous_Adipose - Visceral (Omentum)	C2	REACTOME	13760	REACTOME_TRANSPORT_TO_THE_GOLGI_AND_SUBSEQUENT_MODIFICATION	REACTOME_TRANSPORT_TO_THE_GOLGI_AND_SUBSEQUENT_MODIFICATION	181	186	0.973	Down	-5.03782	19204	-5.03609	4.75128e-07	2.35011e-05
1116	CEACAM8_Adipose - Subcutaneous_Adipose - Visceral (Omentum)	C2	REACTOME	13462	REACTOME_SEPARATION_OF_SISTER_CHROMATIDS	REACTOME_SEPARATION_OF_SISTER_CHROMATIDS	185	191	0.969	Down	-5.02224	19204	-5.02052	5.15309e-07	2.51137e-05
1117	CEACAM8_Adipose - Subcutaneous_Adipose - Visceral (Omentum)	C2	REACTOME	12503	REACTOME_DNA_REPLICATION	REACTOME_DNA_REPLICATION	148	187	0.791	Down	-4.97575	19204	-4.97409	6.55562e-07	3.1486e-05
1118	CEACAM8_Adipose - Subcutaneous_Adipose - Visceral (Omentum)	C2	REACTOME	12325	REACTOME_CELLULAR_RESPONSES_TO_STIMULI	REACTOME_CELLULAR_RESPONSES_TO_STIMULI	758	826	0.918	Down	-4.96239	19204	-4.96074	7.02261e-07	3.27788e-05
1119	CEACAM8_Adipose - Subcutaneous_Adipose - Visceral (Omentum)	C2	REACTOME	12459	REACTOME_DEGRADATION_OF_BETA_CATENIN_BY_THE_DESTRUCTION_COMPLEX	REACTOME_DEGRADATION_OF_BETA_CATENIN_BY_THE...(12459)	84	85	0.988	Down	-4.933	19204	-4.93138	8.16525e-07	3.75829e-05
1120	CEACAM8_Adipose - Subcutaneous_Adipose - Visceral (Omentum)	C2	REACTOME	13646	REACTOME_S_PHASE	REACTOME_S_PHASE	162	163	0.994	Down	-4.84735	19204	-4.84581	1.26097e-06	5.64711e-05
1121	CEACAM8_Adipose - Subcutaneous_Adipose - Visceral (Omentum)	C2	REACTOME	12342	REACTOME_CHEMOKINE_RECEPTORS_BIND_CHEMOKINES	REACTOME_CHEMOKINE_RECEPTORS_BIND_CHEMOKINES	43	58	0.741	Up	4.83307	19204	4.83154	1.35481e-06	5.98643e-05
1122	CEACAM8_Adipose - Subcutaneous_Adipose - Visceral (Omentum)	C2	REACTOME	13447	REACTOME_SELECTIVE_AUTOPHAGY	REACTOME_SELECTIVE_AUTOPHAGY	77	82	0.939	Down	-4.81477	19204	-4.81325	1.48495e-06	6.47517e-05
1123	CEACAM8_Adipose - Subcutaneous_Adipose - Visceral (Omentum)	C2	REACTOME	12809	REACTOME_INTERLEUKIN_1_SIGNALING	REACTOME_INTERLEUKIN_1_SIGNALING	112	114	0.982	Down	-4.79688	19204	-4.79538	1.62364e-06	6.98798e-05
1124	CEACAM8_Adipose - Subcutaneous_Adipose - Visceral (Omentum)	C2	REACTOME	12651	REACTOME_G1_S_DNA_DAMAGE_CHECKPOINTS	REACTOME_G1_S_DNA_DAMAGE_CHECKPOINTS	67	68	0.985	Down	-4.78899	19204	-4.7875	1.68875e-06	7.11418e-05
1125	CEACAM8_Adipose - Subcutaneous_Adipose - Visceral (Omentum)	C2	REACTOME	13308	REACTOME_REGULATION_OF_RAS_BY_GAPS	REACTOME_REGULATION_OF_RAS_BY_GAPS	67	68	0.985	Down	-4.78814	19204	-4.78665	1.6959e-06	7.11418e-05
1126	CEACAM8_Adipose - Subcutaneous_Adipose - Visceral (Omentum)	C2	REACTOME	12249	REACTOME_ASYMMETRIC_LOCALIZATION_OF_PCP_PROTEINS	REACTOME_ASYMMETRIC_LOCALIZATION_OF_PCP_PROTEINS	63	64	0.984	Down	-4.78453	19204	-4.78305	1.72658e-06	7.15237e-05
1127	CEACAM8_Adipose - Subcutaneous_Adipose - Visceral (Omentum)	C2	REACTOME	12653	REACTOME_G2_M_CHECKPOINTS	REACTOME_G2_M_CHECKPOINTS	143	167	0.856	Down	-4.71931	19204	-4.71788	2.38309e-06	9.75009e-05
1128	CEACAM8_Adipose - Subcutaneous_Adipose - Visceral (Omentum)	C2	REACTOME	13236	REACTOME_PYRUVATE_METABOLISM_AND_CITRIC_ACID_TCA_CYCLE	REACTOME_PYRUVATE_METABOLISM_AND_CITRIC_ACID_TCA_CYCLE	54	55	0.982	Down	-4.71222	19204	-4.7108	2.46749e-06	9.97227e-05
1129	CEACAM8_Adipose - Subcutaneous_Adipose - Visceral (Omentum)	C2	REACTOME	13772	REACTOME_TRNA_PROCESSING_IN_THE_NUCLEUS	REACTOME_TRNA_PROCESSING_IN_THE_NUCLEUS	58	59	0.983	Down	-4.6738	19204	-4.67241	2.97687e-06	0.000117116
1130	CEACAM8_Adipose - Subcutaneous_Adipose - Visceral (Omentum)	C2	REACTOME	12226	REACTOME_APC_C_MEDIATED_DEGRADATION_OF_CELL_CYCLE_PROTEINS	REACTOME_APC_C_MEDIATED_DEGRADATION_OF_CELL_CYCLE_PROTEINS	87	88	0.989	Down	-4.67194	19204	-4.67055	3.00389e-06	0.000117116
1131	CEACAM8_Adipose - Subcutaneous_Adipose - Visceral (Omentum)	C2	REACTOME	12829	REACTOME_INTRA_GOLGI_AND_RETROGRADE_GOLGI_TO_ER_TRAFFIC	REACTOME_INTRA_GOLGI_AND_RETROGRADE_GOLGI_TO_ER_TRAFFIC	194	203	0.956	Down	-4.65587	19204	-4.6545	3.24768e-06	0.000125149
1132	CEACAM8_Adipose - Subcutaneous_Adipose - Visceral (Omentum)	C2	REACTOME	13219	REACTOME_PROTEIN_UBIQUITINATION	REACTOME_PROTEIN_UBIQUITINATION	70	79	0.886	Down	-4.64946	19204	-4.64809	3.35022e-06	0.000127616
1133	CEACAM8_Adipose - Subcutaneous_Adipose - Visceral (Omentum)	C2	REACTOME	12767	REACTOME_IMMUNOREGULATORY_INTERACTIONS_BETWEEN_A_LYMPHOID_AND_A_NON_LYMPHOID_CELL	REACTOME_IMMUNOREGULATORY_INTERACTIONS_BETWEEN_A...(12767)	144	191	0.754	Up	4.64637	19204	4.645	3.40072e-06	0.000128068
1134	CEACAM8_Adipose - Subcutaneous_Adipose - Visceral (Omentum)	C2	REACTOME	12219	REACTOME_ANTIGEN_PROCESSING_UBIQUITINATION_PROTEASOME_DEGRADATION	REACTOME_ANTIGEN_PROCESSING_UBIQUITINATION...(12219)	302	308	0.981	Down	-4.6432	19204	-4.64183	3.45331e-06	0.000128587
1135	CEACAM8_Adipose - Subcutaneous_Adipose - Visceral (Omentum)	C2	REACTOME	12248	REACTOME_ASSOCIATION_OF_TRIC_CCT_WITH_TARGET_PROTEINS_DURING_BIOSYNTHESIS	REACTOME_ASSOCIATION_OF_TRIC_CCT_WITH_TARGET...(12248)	36	39	0.923	Down	-4.6368	19204	-4.63544	3.56178e-06	0.000131153
1136	CEACAM8_Adipose - Subcutaneous_Adipose - Visceral (Omentum)	C2	REACTOME	13564	REACTOME_SNRNP_ASSEMBLY	REACTOME_SNRNP_ASSEMBLY	54	54	1	Down	-4.62359	19204	-4.62224	3.79619e-06	0.000136745
1137	CEACAM8_Adipose - Subcutaneous_Adipose - Visceral (Omentum)	C2	REACTOME	12986	REACTOME_M_PHASE	REACTOME_M_PHASE	372	416	0.894	Down	-4.61009	19204	-4.60875	4.0509e-06	0.000142816
1138	CEACAM8_Adipose - Subcutaneous_Adipose - Visceral (Omentum)	C2	REACTOME	13201	REACTOME_PROCESSING_OF_CAPPED_INTRON_CONTAINING_PRE_MRNA	REACTOME_PROCESSING_OF_CAPPED_INTRON_CONTAINING_PRE_MRNA	279	283	0.986	Down	-4.60461	19204	-4.60328	4.15894e-06	0.000145081
1139	CEACAM8_Adipose - Subcutaneous_Adipose - Visceral (Omentum)	C2	REACTOME	13119	REACTOME_PD_1_SIGNALING	REACTOME_PD_1_SIGNALING	21	28	0.75	Up	4.58689	19204	4.58557	4.52746e-06	0.00015468
1140	CEACAM8_Adipose - Subcutaneous_Adipose - Visceral (Omentum)	C2	REACTOME	12468	REACTOME_DEUBIQUITINATION	REACTOME_DEUBIQUITINATION	249	299	0.833	Down	-4.54897	19204	-4.54769	5.42377e-06	0.000183412
1141	CEACAM8_Adipose - Subcutaneous_Adipose - Visceral (Omentum)	C2	REACTOME	13118	REACTOME_PCP_CE_PATHWAY	REACTOME_PCP_CE_PATHWAY	90	92	0.978	Down	-4.54099	19204	-4.53971	5.63308e-06	0.00018668
1142	CEACAM8_Adipose - Subcutaneous_Adipose - Visceral (Omentum)	C2	REACTOME	12334	REACTOME_CELL_CYCLE_CHECKPOINTS	REACTOME_CELL_CYCLE_CHECKPOINTS	266	291	0.914	Down	-4.52192	19204	-4.52066	6.16474e-06	0.000202277
1143	CEACAM8_Adipose - Subcutaneous_Adipose - Visceral (Omentum)	C2	REACTOME	12492	REACTOME_DISORDERS_OF_TRANSMEMBRANE_TRANSPORTERS	REACTOME_DISORDERS_OF_TRANSMEMBRANE_TRANSPORTERS	160	177	0.904	Down	-4.5177	19204	-4.51644	6.28889e-06	0.000202943
1144	CEACAM8_Adipose - Subcutaneous_Adipose - Visceral (Omentum)	C2	REACTOME	13382	REACTOME_RNA_POLYMERASE_II_PRE_TRANSCRIPTION_EVENTS	REACTOME_RNA_POLYMERASE_II_PRE_TRANSCRIPTION_EVENTS	77	81	0.951	Down	-4.51707	19204	-4.51581	6.30752e-06	0.000202943
1145	CEACAM8_Adipose - Subcutaneous_Adipose - Visceral (Omentum)	C2	REACTOME	12681	REACTOME_GLUCOSE_METABOLISM	REACTOME_GLUCOSE_METABOLISM	87	94	0.926	Down	-4.50589	19204	-4.50464	6.64868e-06	0.000211863
1146	CEACAM8_Adipose - Subcutaneous_Adipose - Visceral (Omentum)	C2	REACTOME	13085	REACTOME_N_GLYCAN_TRIMMING_IN_THE_ER_AND_CALNEXIN_CALRETICULIN_CYCLE	REACTOME_N_GLYCAN_TRIMMING_IN_THE_ER_AND_CALNEXIN...(13085)	35	35	1	Down	-4.48244	19204	-4.48121	7.42203e-06	0.000234253
1147	CEACAM8_Adipose - Subcutaneous_Adipose - Visceral (Omentum)	C2	REACTOME	12411	REACTOME_CYCLIN_A_CDK2_ASSOCIATED_EVENTS_AT_S_PHASE_ENTRY	REACTOME_CYCLIN_A_CDK2_ASSOCIATED_EVENTS_AT_S_PHASE_ENTRY	85	85	1	Down	-4.4672	19204	-4.46598	7.97039e-06	0.000247985
1148	CEACAM8_Adipose - Subcutaneous_Adipose - Visceral (Omentum)	C2	REACTOME	13779	REACTOME_UB_SPECIFIC_PROCESSING_PROTEASES	REACTOME_UB_SPECIFIC_PROCESSING_PROTEASES	173	221	0.783	Down	-4.46451	19204	-4.4633	8.07077e-06	0.000247985
1149	CEACAM8_Adipose - Subcutaneous_Adipose - Visceral (Omentum)	C2	REACTOME	13735	REACTOME_TRANSCRIPTION_OF_THE_HIV_GENOME	REACTOME_TRANSCRIPTION_OF_THE_HIV_GENOME	67	70	0.957	Down	-4.46423	19204	-4.46301	8.08159e-06	0.000247985
1150	CEACAM8_Adipose - Subcutaneous_Adipose - Visceral (Omentum)	C2	REACTOME	12367	REACTOME_CLEC7A_DECTIN_1_SIGNALING	REACTOME_CLEC7A_DECTIN_1_SIGNALING	98	100	0.98	Down	-4.44862	19204	-4.44742	8.6908e-06	0.000260266
1151	CEACAM8_Adipose - Subcutaneous_Adipose - Visceral (Omentum)	C2	REACTOME	13068	REACTOME_NUCLEAR_ENVELOPE_NE_REASSEMBLY	REACTOME_NUCLEAR_ENVELOPE_NE_REASSEMBLY	72	76	0.947	Down	-4.44694	19204	-4.44574	8.75893e-06	0.000260266
1152	CEACAM8_Adipose - Subcutaneous_Adipose - Visceral (Omentum)	C2	REACTOME	13179	REACTOME_POSTMITOTIC_NUCLEAR_PORE_COMPLEX_NPC_REFORMATION	REACTOME_POSTMITOTIC_NUCLEAR_PORE_COMPLEX_NPC_REFORMATION	27	27	1	Down	-4.44652	19204	-4.44531	8.77636e-06	0.000260266
1153	CEACAM8_Adipose - Subcutaneous_Adipose - Visceral (Omentum)	C2	REACTOME	12905	REACTOME_MEMBRANE_TRAFFICKING	REACTOME_MEMBRANE_TRAFFICKING	606	629	0.963	Down	-4.43364	19204	-4.43245	9.31695e-06	0.000270845
1154	CEACAM8_Adipose - Subcutaneous_Adipose - Visceral (Omentum)	C2	REACTOME	12363	REACTOME_CLASS_I_MHC_MEDIATED_ANTIGEN_PROCESSING_PRESENTATION	REACTOME_CLASS_I_MHC_MEDIATED_ANTIGEN_PROCESSING_PRESENTATION	374	381	0.982	Down	-4.42251	19204	-4.42133	9.80944e-06	0.000282496
1155	CEACAM8_Adipose - Subcutaneous_Adipose - Visceral (Omentum)	C2	REACTOME	12693	REACTOME_GLYCOLYSIS	REACTOME_GLYCOLYSIS	69	74	0.932	Down	-4.42079	19204	-4.4196	9.88822e-06	0.000282496
1156	CEACAM8_Adipose - Subcutaneous_Adipose - Visceral (Omentum)	C2	REACTOME	13079	REACTOME_NUCLEOTIDE_EXCISION_REPAIR	REACTOME_NUCLEOTIDE_EXCISION_REPAIR	110	110	1	Down	-4.41347	19204	-4.4123	1.0228e-05	0.000289705
1157	CEACAM8_Adipose - Subcutaneous_Adipose - Visceral (Omentum)	C2	REACTOME	13761	REACTOME_TRANS_GOLGI_NETWORK_VESICLE_BUDDING	REACTOME_TRANS_GOLGI_NETWORK_VESICLE_BUDDING	72	72	1	Down	-4.38722	19204	-4.38607	1.1542e-05	0.000324153
1158	CEACAM8_Adipose - Subcutaneous_Adipose - Visceral (Omentum)	C2	REACTOME	12701	REACTOME_GOLGI_TO_ER_RETROGRADE_TRANSPORT	REACTOME_GOLGI_TO_ER_RETROGRADE_TRANSPORT	127	134	0.948	Down	-4.37611	19204	-4.37496	1.21452e-05	0.000336946
1159	CEACAM8_Adipose - Subcutaneous_Adipose - Visceral (Omentum)	C2	REACTOME	12699	REACTOME_GOLGI_ASSOCIATED_VESICLE_BIOGENESIS	REACTOME_GOLGI_ASSOCIATED_VESICLE_BIOGENESIS	56	56	1	Down	-4.37511	19204	-4.37397	1.22008e-05	0.000336946
1160	CEACAM8_Adipose - Subcutaneous_Adipose - Visceral (Omentum)	C2	REACTOME	12974	REACTOME_MRNA_SPLICING	REACTOME_MRNA_SPLICING	211	212	0.995	Down	-4.35723	19204	-4.3561	1.32403e-05	0.00036263
1161	CEACAM8_Adipose - Subcutaneous_Adipose - Visceral (Omentum)	C2	REACTOME	12333	REACTOME_CELL_CYCLE	REACTOME_CELL_CYCLE	639	692	0.923	Down	-4.3461	19204	-4.34498	1.39291e-05	0.000378368
1162	CEACAM8_Adipose - Subcutaneous_Adipose - Visceral (Omentum)	C2	REACTOME	12335	REACTOME_CELL_CYCLE_MITOTIC	REACTOME_CELL_CYCLE_MITOTIC	514	560	0.918	Down	-4.33953	19204	-4.33841	1.43514e-05	0.000386671
1163	CEACAM8_Adipose - Subcutaneous_Adipose - Visceral (Omentum)	C2	REACTOME	13183	REACTOME_POST_TRANSLATIONAL_PROTEIN_MODIFICATION	REACTOME_POST_TRANSLATIONAL_PROTEIN_MODIFICATION	1337	1463	0.914	Down	-4.33038	19204	-4.32926	1.49609e-05	0.000399843
1164	CEACAM8_Adipose - Subcutaneous_Adipose - Visceral (Omentum)	C2	REACTOME	12327	REACTOME_CELLULAR_RESPONSE_TO_HEAT_STRESS	REACTOME_CELLULAR_RESPONSE_TO_HEAT_STRESS	98	101	0.97	Down	-4.32726	19204	-4.32615	1.51741e-05	0.000402297
1165	CEACAM8_Adipose - Subcutaneous_Adipose - Visceral (Omentum)	C2	REACTOME	12133	REACTOME_ABC_FAMILY_PROTEINS_MEDIATED_TRANSPORT	REACTOME_ABC_FAMILY_PROTEINS_MEDIATED_TRANSPORT	100	103	0.971	Down	-4.30319	19204	-4.3021	1.69186e-05	0.000444986
1166	CEACAM8_Adipose - Subcutaneous_Adipose - Visceral (Omentum)	C2	REACTOME	12897	REACTOME_MATURATION_OF_SARS_COV_2_SPIKE_PROTEIN	REACTOME_MATURATION_OF_SARS_COV_2_SPIKE_PROTEIN	37	37	1	Down	-4.29962	19204	-4.29853	1.71936e-05	0.000448658
1167	CEACAM8_Adipose - Subcutaneous_Adipose - Visceral (Omentum)	C2	REACTOME	13744	REACTOME_TRANSLOCATION_OF_SLC2A4_GLUT4_TO_THE_PLASMA_MEMBRANE	REACTOME_TRANSLOCATION_OF_SLC2A4_GLUT4_TO_THE...(13744)	68	72	0.944	Down	-4.28662	19204	-4.28554	1.82299e-05	0.000468502
1168	CEACAM8_Adipose - Subcutaneous_Adipose - Visceral (Omentum)	C2	REACTOME	13795	REACTOME_VIRAL_INFECTION_PATHWAYS	REACTOME_VIRAL_INFECTION_PATHWAYS	721	825	0.874	Down	-4.27574	19204	-4.27467	1.91423e-05	0.000487981
1169	CEACAM8_Adipose - Subcutaneous_Adipose - Visceral (Omentum)	C2	REACTOME	13221	REACTOME_PTEN_REGULATION	REACTOME_PTEN_REGULATION	137	139	0.986	Down	-4.27203	19204	-4.27096	1.94632e-05	0.000490521
1170	CEACAM8_Adipose - Subcutaneous_Adipose - Visceral (Omentum)	C2	REACTOME	12374	REACTOME_COLLAGEN_CHAIN_TRIMERIZATION	REACTOME_COLLAGEN_CHAIN_TRIMERIZATION	43	44	0.977	Up	4.2426	19204	4.24155	2.21981e-05	0.000541406
1171	CEACAM8_Adipose - Subcutaneous_Adipose - Visceral (Omentum)	C2	REACTOME	12675	REACTOME_GLOBAL_GENOME_NUCLEOTIDE_EXCISION_REPAIR_GG_NER	REACTOME_GLOBAL_GENOME_NUCLEOTIDE_EXCISION_REPAIR_GG_NER	84	84	1	Down	-4.23606	19204	-4.23501	2.2854e-05	0.000552833
1172	CEACAM8_Adipose - Subcutaneous_Adipose - Visceral (Omentum)	C2	REACTOME	12960	REACTOME_MITOTIC_G2_G2_M_PHASES	REACTOME_MITOTIC_G2_G2_M_PHASES	194	200	0.97	Down	-4.22675	19204	-4.22571	2.38186e-05	0.00057199
1173	CEACAM8_Adipose - Subcutaneous_Adipose - Visceral (Omentum)	C2	REACTOME	12391	REACTOME_COPII_MEDIATED_VESICLE_TRANSPORT	REACTOME_COPII_MEDIATED_VESICLE_TRANSPORT	68	68	1	Down	-4.21549	19204	-4.21446	2.50374e-05	0.000596934
1174	CEACAM8_Adipose - Subcutaneous_Adipose - Visceral (Omentum)	C2	REACTOME	12616	REACTOME_FOLDING_OF_ACTIN_BY_CCT_TRIC	REACTOME_FOLDING_OF_ACTIN_BY_CCT_TRIC	10	10	1	Down	-4.20581	19204	-4.20479	2.61329e-05	0.000618604
1175	CEACAM8_Adipose - Subcutaneous_Adipose - Visceral (Omentum)	C2	REACTOME	13271	REACTOME_REGULATION_OF_CHOLESTEROL_BIOSYNTHESIS_BY_SREBP_SREBF	REACTOME_REGULATION_OF_CHOLESTEROL_BIOSYNTHESIS_BY_SREBP_SREBF	55	55	1	Down	-4.18147	19204	-4.18047	2.9091e-05	0.000683742
1176	CEACAM8_Adipose - Subcutaneous_Adipose - Visceral (Omentum)	C2	REACTOME	13569	REACTOME_SOMITOGENESIS	REACTOME_SOMITOGENESIS	53	55	0.964	Down	-4.16002	19204	-4.15903	3.19609e-05	0.000735544
1177	CEACAM8_Adipose - Subcutaneous_Adipose - Visceral (Omentum)	C2	REACTOME	12393	REACTOME_COPI_INDEPENDENT_GOLGI_TO_ER_RETROGRADE_TRAFFIC	REACTOME_COPI_INDEPENDENT_GOLGI_TO_ER_RETROGRADE_TRAFFIC	48	53	0.906	Down	-4.14671	19204	-4.14573	3.38732e-05	0.000774178
1178	CEACAM8_Adipose - Subcutaneous_Adipose - Visceral (Omentum)	C2	REACTOME	13411	REACTOME_RUNX1_REGULATES_TRANSCRIPTION_OF_GENES_INVOLVED_IN_DIFFERENTIATION_OF_HSCS	REACTOME_RUNX1_REGULATES_TRANSCRIPTION_OF_GENES...(13411)	91	129	0.705	Down	-4.13148	19204	-4.13051	3.61964e-05	0.000821608
1179	CEACAM8_Adipose - Subcutaneous_Adipose - Visceral (Omentum)	C2	REACTOME	12634	REACTOME_FORMATION_OF_TUBULIN_FOLDING_INTERMEDIATES_BY_CCT_TRIC	REACTOME_FORMATION_OF_TUBULIN_FOLDING...(12634)	24	26	0.923	Down	-4.12273	19204	-4.12176	3.75983e-05	0.000840909
1180	CEACAM8_Adipose - Subcutaneous_Adipose - Visceral (Omentum)	C2	REACTOME	13732	REACTOME_TRANSCRIPTION_COUPLED_NUCLEOTIDE_EXCISION_REPAIR_TC_NER	REACTOME_TRANSCRIPTION_COUPLED_NUCLEOTIDE_EXCISION_REPAIR_TC_NER	78	78	1	Down	-4.12145	19204	-4.12048	3.78079e-05	0.000840909
1181	CEACAM8_Adipose - Subcutaneous_Adipose - Visceral (Omentum)	C2	REACTOME	12390	REACTOME_COOPERATION_OF_PREFOLDIN_AND_TRIC_CCT_IN_ACTIN_AND_TUBULIN_FOLDING	REACTOME_COOPERATION_OF_PREFOLDIN_AND_TRIC_CCT_IN...(12390)	31	33	0.939	Down	-4.11569	19204	-4.11473	3.87637e-05	0.000850703
1182	CEACAM8_Adipose - Subcutaneous_Adipose - Visceral (Omentum)	C2	REACTOME	12799	REACTOME_INTERFERON_GAMMA_SIGNALING	REACTOME_INTERFERON_GAMMA_SIGNALING	91	98	0.929	Up	4.1154	19204	4.11444	3.88114e-05	0.000850703
1183	CEACAM8_Adipose - Subcutaneous_Adipose - Visceral (Omentum)	C2	REACTOME	12359	REACTOME_CITRIC_ACID_CYCLE_TCA_CYCLE	REACTOME_CITRIC_ACID_CYCLE_TCA_CYCLE	22	22	1	Down	-4.11418	19204	-4.11322	3.90184e-05	0.000850703
1184	CEACAM8_Adipose - Subcutaneous_Adipose - Visceral (Omentum)	C2	REACTOME	12722	REACTOME_HCMV_INFECTION	REACTOME_HCMV_INFECTION	115	162	0.71	Down	-4.10304	19204	-4.10208	4.09444e-05	0.000886861
1185	CEACAM8_Adipose - Subcutaneous_Adipose - Visceral (Omentum)	C2	REACTOME	13688	REACTOME_TNFS_BIND_THEIR_PHYSIOLOGICAL_RECEPTORS	REACTOME_TNFS_BIND_THEIR_PHYSIOLOGICAL_RECEPTORS	24	29	0.828	Up	4.10047	19204	4.09952	4.14016e-05	0.00089094
1186	CEACAM8_Adipose - Subcutaneous_Adipose - Visceral (Omentum)	C2	REACTOME	13383	REACTOME_RNA_POLYMERASE_II_TRANSCRIBES_SNRNA_GENES	REACTOME_RNA_POLYMERASE_II_TRANSCRIBES_SNRNA_GENES	74	81	0.914	Down	-4.08208	19204	-4.08115	4.48143e-05	0.000952017
1187	CEACAM8_Adipose - Subcutaneous_Adipose - Visceral (Omentum)	C2	REACTOME	12888	REACTOME_MAPK6_MAPK4_SIGNALING	REACTOME_MAPK6_MAPK4_SIGNALING	87	93	0.935	Down	-4.07693	19204	-4.07599	4.58188e-05	0.000967155
1188	CEACAM8_Adipose - Subcutaneous_Adipose - Visceral (Omentum)	C2	REACTOME	12528	REACTOME_E3_UBIQUITIN_LIGASES_UBIQUITINATE_TARGET_PROTEINS	REACTOME_E3_UBIQUITIN_LIGASES_UBIQUITINATE_TARGET_PROTEINS	50	59	0.847	Down	-4.0666	19204	-4.06567	4.78948e-05	0.000992862
1189	CEACAM8_Adipose - Subcutaneous_Adipose - Visceral (Omentum)	C2	REACTOME	12218	REACTOME_ANTIGEN_PROCESSING_CROSS_PRESENTATION	REACTOME_ANTIGEN_PROCESSING_CROSS_PRESENTATION	104	106	0.981	Down	-4.0664	19204	-4.06547	4.79354e-05	0.000992862
1190	CEACAM8_Adipose - Subcutaneous_Adipose - Visceral (Omentum)	C2	REACTOME	12560	REACTOME_ERYTHROCYTES_TAKE_UP_OXYGEN_AND_RELEASE_CARBON_DIOXIDE	REACTOME_ERYTHROCYTES_TAKE_UP_OXYGEN_AND_RELEASE...(12560)	9	9	1	Up	4.06028	19204	4.05936	4.92073e-05	0.00101288
1191	CEACAM8_Adipose - Subcutaneous_Adipose - Visceral (Omentum)	C2	REACTOME	12959	REACTOME_MITOTIC_G1_PHASE_AND_G1_S_TRANSITION	REACTOME_MITOTIC_G1_PHASE_AND_G1_S_TRANSITION	148	149	0.993	Down	-4.03105	19204	-4.03015	5.57413e-05	0.00111956
1192	CEACAM8_Adipose - Subcutaneous_Adipose - Visceral (Omentum)	C2	REACTOME	13668	REACTOME_THE_CITRIC_ACID_TCA_CYCLE_AND_RESPIRATORY_ELECTRON_TRANSPORT	REACTOME_THE_CITRIC_ACID_TCA_CYCLE_AND_RESPIRATORY...(13668)	175	178	0.983	Down	-4.02568	19204	-4.02478	5.7029e-05	0.00113852
1193	CEACAM8_Adipose - Subcutaneous_Adipose - Visceral (Omentum)	C2	REACTOME	13782	REACTOME_UNFOLDED_PROTEIN_RESPONSE_UPR	REACTOME_UNFOLDED_PROTEIN_RESPONSE_UPR	92	93	0.989	Down	-4.01514	19204	-4.01424	5.96364e-05	0.00118344
1194	CEACAM8_Adipose - Subcutaneous_Adipose - Visceral (Omentum)	C2	REACTOME	12807	REACTOME_INTERLEUKIN_1_FAMILY_SIGNALING	REACTOME_INTERLEUKIN_1_FAMILY_SIGNALING	142	152	0.934	Down	-3.98677	19204	-3.9859	6.72258e-05	0.00128778
1195	CEACAM8_Adipose - Subcutaneous_Adipose - Visceral (Omentum)	C2	REACTOME	13286	REACTOME_REGULATION_OF_HSF1_MEDIATED_HEAT_SHOCK_RESPONSE	REACTOME_REGULATION_OF_HSF1_MEDIATED_HEAT_SHOCK_RESPONSE	79	82	0.963	Down	-3.9659	19204	-3.96504	7.33837e-05	0.00139766
1196	CEACAM8_Adipose - Subcutaneous_Adipose - Visceral (Omentum)	C2	REACTOME	12748	REACTOME_HIV_TRANSCRIPTION_INITIATION	REACTOME_HIV_TRANSCRIPTION_INITIATION	45	47	0.957	Down	-3.95961	19204	-3.95875	7.53432e-05	0.00142678
1197	CEACAM8_Adipose - Subcutaneous_Adipose - Visceral (Omentum)	C2	REACTOME	12502	REACTOME_DNA_REPAIR	REACTOME_DNA_REPAIR	304	332	0.916	Down	-3.93399	19204	-3.93315	8.38403e-05	0.00156094
1198	CEACAM8_Adipose - Subcutaneous_Adipose - Visceral (Omentum)	C2	REACTOME	13794	REACTOME_VESICLE_MEDIATED_TRANSPORT	REACTOME_VESICLE_MEDIATED_TRANSPORT	671	724	0.927	Down	-3.92205	19204	-3.92121	8.81037e-05	0.00163115
1199	CEACAM8_Adipose - Subcutaneous_Adipose - Visceral (Omentum)	C2	REACTOME	12525	REACTOME_DUAL_INCISION_IN_TC_NER	REACTOME_DUAL_INCISION_IN_TC_NER	65	65	1	Down	-3.91669	19204	-3.91586	9.00839e-05	0.00165855
1200	CEACAM8_Adipose - Subcutaneous_Adipose - Visceral (Omentum)	C2	REACTOME	12976	REACTOME_MTORC1_MEDIATED_SIGNALLING	REACTOME_MTORC1_MEDIATED_SIGNALLING	24	24	1	Down	-3.90784	19204	-3.90701	9.34451e-05	0.00170152
1201	CEACAM8_Adipose - Subcutaneous_Adipose - Visceral (Omentum)	C2	REACTOME	12626	REACTOME_FORMATION_OF_RNA_POL_II_ELONGATION_COMPLEX	REACTOME_FORMATION_OF_RNA_POL_II_ELONGATION_COMPLEX	56	58	0.966	Down	-3.89559	19204	-3.89477	9.82915e-05	0.00177999
1202	CEACAM8_Adipose - Subcutaneous_Adipose - Visceral (Omentum)	C2	REACTOME	12229	REACTOME_APOPTOSIS	REACTOME_APOPTOSIS	173	179	0.966	Down	-3.884	19204	-3.88319	0.000103096	0.00185685
1203	CEACAM8_Adipose - Subcutaneous_Adipose - Visceral (Omentum)	C2	REACTOME	12947	REACTOME_MITOCHONDRIAL_BIOGENESIS	REACTOME_MITOCHONDRIAL_BIOGENESIS	94	94	1	Down	-3.86127	19204	-3.86047	0.000113171	0.00202548
1204	CEACAM8_Adipose - Subcutaneous_Adipose - Visceral (Omentum)	C2	REACTOME	12733	REACTOME_HEDGEHOG_OFF_STATE	REACTOME_HEDGEHOG_OFF_STATE	109	113	0.965	Down	-3.86017	19204	-3.85937	0.000113681	0.00202548
1205	CEACAM8_Adipose - Subcutaneous_Adipose - Visceral (Omentum)	C2	REACTOME	13378	REACTOME_RNA_POLYMERASE_III_TRANSCRIPTION	REACTOME_RNA_POLYMERASE_III_TRANSCRIPTION	41	41	1	Down	-3.85227	19204	-3.85148	0.000117407	0.00206961
1206	CEACAM8_Adipose - Subcutaneous_Adipose - Visceral (Omentum)	C2	REACTOME	12793	REACTOME_INTERACTIONS_OF_REV_WITH_HOST_CELLULAR_PROTEINS	REACTOME_INTERACTIONS_OF_REV_WITH_HOST_CELLULAR_PROTEINS	37	37	1	Down	-3.83726	19204	-3.83647	0.000124814	0.00218854
1207	CEACAM8_Adipose - Subcutaneous_Adipose - Visceral (Omentum)	C2	REACTOME	13769	REACTOME_TRNA_MODIFICATION_IN_THE_NUCLEUS_AND_CYTOSOL	REACTOME_TRNA_MODIFICATION_IN_THE_NUCLEUS_AND_CYTOSOL	43	43	1	Down	-3.82725	19204	-3.82647	0.000129996	0.00225552
1208	CEACAM8_Adipose - Subcutaneous_Adipose - Visceral (Omentum)	C2	REACTOME	12958	REACTOME_MITOPHAGY	REACTOME_MITOPHAGY	29	29	1	Down	-3.80795	19204	-3.80718	0.000140561	0.00242255
1209	CEACAM8_Adipose - Subcutaneous_Adipose - Visceral (Omentum)	C2	REACTOME	13751	REACTOME_TRANSPORT_OF_MATURE_MRNAS_DERIVED_FROM_INTRONLESS_TRANSCRIPTS	REACTOME_TRANSPORT_OF_MATURE_MRNAS_DERIVED_FROM...(13751)	43	43	1	Down	-3.80703	19204	-3.80626	0.000141084	0.00242255
1210	CEACAM8_Adipose - Subcutaneous_Adipose - Visceral (Omentum)	C2	REACTOME	13526	REACTOME_SIGNALING_BY_NOTCH4	REACTOME_SIGNALING_BY_NOTCH4	82	82	1	Down	-3.77298	19204	-3.77223	0.000161795	0.00273566
1211	CEACAM8_Adipose - Subcutaneous_Adipose - Visceral (Omentum)	C2	REACTOME	13072	REACTOME_NUCLEAR_IMPORT_OF_REV_PROTEIN	REACTOME_NUCLEAR_IMPORT_OF_REV_PROTEIN	34	34	1	Down	-3.76389	19204	-3.76314	0.000167791	0.00280838
1212	CEACAM8_Adipose - Subcutaneous_Adipose - Visceral (Omentum)	C2	REACTOME	12628	REACTOME_FORMATION_OF_TC_NER_PRE_INCISION_COMPLEX	REACTOME_FORMATION_OF_TC_NER_PRE_INCISION_COMPLEX	53	53	1	Down	-3.75363	19204	-3.75289	0.000174807	0.0029111
1213	CEACAM8_Adipose - Subcutaneous_Adipose - Visceral (Omentum)	C2	REACTOME	12300	REACTOME_CALNEXIN_CALRETICULIN_CYCLE	REACTOME_CALNEXIN_CALRETICULIN_CYCLE	26	26	1	Down	-3.74267	19204	-3.74194	0.000182604	0.00302574
1214	CEACAM8_Adipose - Subcutaneous_Adipose - Visceral (Omentum)	C2	REACTOME	13796	REACTOME_VIRAL_MESSENGER_RNA_SYNTHESIS	REACTOME_VIRAL_MESSENGER_RNA_SYNTHESIS	44	44	1	Down	-3.73958	19204	-3.73885	0.000184864	0.00304795
1215	CEACAM8_Adipose - Subcutaneous_Adipose - Visceral (Omentum)	C2	REACTOME	13758	REACTOME_TRANSPORT_OF_THE_SLBP_DEPENDANT_MATURE_MRNA	REACTOME_TRANSPORT_OF_THE_SLBP_DEPENDANT_MATURE_MRNA	36	36	1	Down	-3.72263	19204	-3.72191	0.00019772	0.0032278
1216	CEACAM8_Adipose - Subcutaneous_Adipose - Visceral (Omentum)	C2	REACTOME	13434	REACTOME_SARS_COV_2_INFECTION	REACTOME_SARS_COV_2_INFECTION	278	299	0.93	Down	-3.72122	19204	-3.7205	0.000198831	0.00323003
1217	CEACAM8_Adipose - Subcutaneous_Adipose - Visceral (Omentum)	C2	REACTOME	12977	REACTOME_MTOR_SIGNALLING	REACTOME_MTOR_SIGNALLING	41	41	1	Down	-3.71213	19204	-3.71142	0.000206101	0.00333181
1218	CEACAM8_Adipose - Subcutaneous_Adipose - Visceral (Omentum)	C2	REACTOME	13722	REACTOME_TRANSCRIPTIONAL_REGULATION_BY_RUNX2	REACTOME_TRANSCRIPTIONAL_REGULATION_BY_RUNX2	115	120	0.958	Down	-3.70651	19204	-3.7058	0.000210724	0.00338999
1219	CEACAM8_Adipose - Subcutaneous_Adipose - Visceral (Omentum)	C2	REACTOME	12674	REACTOME_GLI_PROTEINS_BIND_PROMOTERS_OF_HH_RESPONSIVE_GENES_TO_PROMOTE_TRANSCRIPTION	REACTOME_GLI_PROTEINS_BIND_PROMOTERS_OF_HH...(12674)	7	7	1	Up	3.70168	19204	3.70097	0.000214775	0.00343848
1220	CEACAM8_Adipose - Subcutaneous_Adipose - Visceral (Omentum)	C2	REACTOME	12711	REACTOME_G_ALPHA_I_SIGNALLING_EVENTS	REACTOME_G_ALPHA_I_SIGNALLING_EVENTS	231	314	0.736	Up	3.68527	19204	3.68457	0.000229093	0.0036326
1221	CEACAM8_Adipose - Subcutaneous_Adipose - Visceral (Omentum)	C2	REACTOME	13207	REACTOME_PROGRAMMED_CELL_DEATH	REACTOME_PROGRAMMED_CELL_DEATH	203	211	0.962	Down	-3.68168	19204	-3.68098	0.000232341	0.00366657
1222	CEACAM8_Adipose - Subcutaneous_Adipose - Visceral (Omentum)	C2	REACTOME	13342	REACTOME_RETROGRADE_TRANSPORT_AT_THE_TRANS_GOLGI_NETWORK	REACTOME_RETROGRADE_TRANSPORT_AT_THE_TRANS_GOLGI_NETWORK	49	49	1	Down	-3.67837	19204	-3.67767	0.000235372	0.00368043
1223	CEACAM8_Adipose - Subcutaneous_Adipose - Visceral (Omentum)	C2	REACTOME	13235	REACTOME_PYRUVATE_METABOLISM	REACTOME_PYRUVATE_METABOLISM	30	31	0.968	Down	-3.67829	19204	-3.6776	0.000235441	0.00368043
1224	CEACAM8_Adipose - Subcutaneous_Adipose - Visceral (Omentum)	C2	REACTOME	13077	REACTOME_NUCLEOTIDE_BIOSYNTHESIS	REACTOME_NUCLEOTIDE_BIOSYNTHESIS	14	14	1	Down	-3.67396	19204	-3.67327	0.000239465	0.00372577
1225	CEACAM8_Adipose - Subcutaneous_Adipose - Visceral (Omentum)	C2	REACTOME	12963	REACTOME_MITOTIC_PROPHASE	REACTOME_MITOTIC_PROPHASE	104	142	0.732	Down	-3.65774	19204	-3.65705	0.000255133	0.00395099
1226	CEACAM8_Adipose - Subcutaneous_Adipose - Visceral (Omentum)	C2	REACTOME	12755	REACTOME_HSP90_CHAPERONE_CYCLE_FOR_STEROID_HORMONE_RECEPTORS_SHR_IN_THE_PRESENCE_OF_LIGAND	REACTOME_HSP90_CHAPERONE_CYCLE_FOR_STEROID_HORMONE...(12755)	52	57	0.912	Down	-3.63765	19204	-3.63698	0.000275855	0.00422357
1227	CEACAM8_Adipose - Subcutaneous_Adipose - Visceral (Omentum)	C2	REACTOME	13274	REACTOME_REGULATION_OF_EXPRESSION_OF_SLITS_AND_ROBOS	REACTOME_REGULATION_OF_EXPRESSION_OF_SLITS_AND_ROBOS	166	172	0.965	Down	-3.637	19204	-3.63632	0.000276558	0.00422357
1228	CEACAM8_Adipose - Subcutaneous_Adipose - Visceral (Omentum)	C2	REACTOME	12841	REACTOME_IRE1ALPHA_ACTIVATES_CHAPERONES	REACTOME_IRE1ALPHA_ACTIVATES_CHAPERONES	50	50	1	Down	-3.62783	19204	-3.62716	0.000286557	0.00435619
1229	CEACAM8_Adipose - Subcutaneous_Adipose - Visceral (Omentum)	C2	REACTOME	12794	REACTOME_INTERACTIONS_OF_VPR_WITH_HOST_CELLULAR_PROTEINS	REACTOME_INTERACTIONS_OF_VPR_WITH_HOST_CELLULAR_PROTEINS	37	37	1	Down	-3.62441	19204	-3.62374	0.000290369	0.00437402
1230	CEACAM8_Adipose - Subcutaneous_Adipose - Visceral (Omentum)	C2	REACTOME	13740	REACTOME_TRANSLATION_OF_SARS_COV_2_STRUCTURAL_PROTEINS	REACTOME_TRANSLATION_OF_SARS_COV_2_STRUCTURAL_PROTEINS	57	57	1	Down	-3.61989	19204	-3.61923	0.000295485	0.00441098
1231	CEACAM8_Adipose - Subcutaneous_Adipose - Visceral (Omentum)	C2	REACTOME	12773	REACTOME_INFECTIOUS_DISEASE	REACTOME_INFECTIOUS_DISEASE	904	1019	0.887	Down	-3.60553	19204	-3.60487	0.000312304	0.00459989
1232	CEACAM8_Adipose - Subcutaneous_Adipose - Visceral (Omentum)	C2	REACTOME	13590	REACTOME_SUMOYLATION_OF_DNA_REPLICATION_PROTEINS	REACTOME_SUMOYLATION_OF_DNA_REPLICATION_PROTEINS	46	46	1	Down	-3.59529	19204	-3.59464	0.000324843	0.0047634
1233	CEACAM8_Adipose - Subcutaneous_Adipose - Visceral (Omentum)	C2	REACTOME	12392	REACTOME_COPI_DEPENDENT_GOLGI_TO_ER_RETROGRADE_TRAFFIC	REACTOME_COPI_DEPENDENT_GOLGI_TO_ER_RETROGRADE_TRAFFIC	94	100	0.94	Down	-3.5843	19204	-3.58365	0.000338822	0.00491714
1234	CEACAM8_Adipose - Subcutaneous_Adipose - Visceral (Omentum)	C2	REACTOME	12975	REACTOME_MRNA_SPLICING_MINOR_PATHWAY	REACTOME_MRNA_SPLICING_MINOR_PATHWAY	50	50	1	Down	-3.58151	19204	-3.58087	0.000342455	0.00491714
1235	CEACAM8_Adipose - Subcutaneous_Adipose - Visceral (Omentum)	C2	REACTOME	12747	REACTOME_HIV_TRANSCRIPTION_ELONGATION	REACTOME_HIV_TRANSCRIPTION_ELONGATION	42	43	0.977	Down	-3.57011	19204	-3.56947	0.000357698	0.00508154
1236	CEACAM8_Adipose - Subcutaneous_Adipose - Visceral (Omentum)	C2	REACTOME	13576	REACTOME_SRP_DEPENDENT_COTRANSLATIONAL_PROTEIN_TARGETING_TO_MEMBRANE	REACTOME_SRP_DEPENDENT_COTRANSLATIONAL_PROTEIN...(13576)	111	113	0.982	Down	-3.56731	19204	-3.56668	0.000361536	0.00509842
1237	CEACAM8_Adipose - Subcutaneous_Adipose - Visceral (Omentum)	C2	REACTOME	12622	REACTOME_FORMATION_OF_INCISION_COMPLEX_IN_GG_NER	REACTOME_FORMATION_OF_INCISION_COMPLEX_IN_GG_NER	43	43	1	Down	-3.5614	19204	-3.56076	0.000369782	0.0051767
1238	CEACAM8_Adipose - Subcutaneous_Adipose - Visceral (Omentum)	C2	REACTOME	13656	REACTOME_TELOMERE_MAINTENANCE	REACTOME_TELOMERE_MAINTENANCE	84	112	0.75	Down	-3.54885	19204	-3.54822	0.000387845	0.00536815
1239	CEACAM8_Adipose - Subcutaneous_Adipose - Visceral (Omentum)	C2	REACTOME	13587	REACTOME_SUMOYLATION_OF_CHROMATIN_ORGANIZATION_PROTEINS	REACTOME_SUMOYLATION_OF_CHROMATIN_ORGANIZATION_PROTEINS	60	71	0.845	Down	-3.54823	19204	-3.5476	0.000388761	0.00536815
1240	CEACAM8_Adipose - Subcutaneous_Adipose - Visceral (Omentum)	C2	REACTOME	12575	REACTOME_EUKARYOTIC_TRANSLATION_INITIATION	REACTOME_EUKARYOTIC_TRANSLATION_INITIATION	118	120	0.983	Down	-3.54562	19204	-3.54499	0.000392624	0.00538369
1241	CEACAM8_Adipose - Subcutaneous_Adipose - Visceral (Omentum)	C2	REACTOME	13372	REACTOME_RHO_GTPASE_EFFECTORS	REACTOME_RHO_GTPASE_EFFECTORS	276	323	0.854	Down	-3.54527	19204	-3.54465	0.000393136	0.00538369
1242	CEACAM8_Adipose - Subcutaneous_Adipose - Visceral (Omentum)	C2	REACTOME	12422	REACTOME_C_TYPE_LECTIN_RECEPTORS_CLRS	REACTOME_C_TYPE_LECTIN_RECEPTORS_CLRS	134	140	0.957	Down	-3.52567	19204	-3.52505	0.0004234	0.00570386
1243	CEACAM8_Adipose - Subcutaneous_Adipose - Visceral (Omentum)	C2	REACTOME	13379	REACTOME_RNA_POLYMERASE_III_TRANSCRIPTION_INITIATION_FROM_TYPE_1_PROMOTER	REACTOME_RNA_POLYMERASE_III_TRANSCRIPTION...(13379)	28	28	1	Down	-3.52368	19204	-3.52307	0.00042658	0.00572342
1244	CEACAM8_Adipose - Subcutaneous_Adipose - Visceral (Omentum)	C2	REACTOME	12351	REACTOME_CHROMATIN_MODIFYING_ENZYMES	REACTOME_CHROMATIN_MODIFYING_ENZYMES	223	272	0.82	Down	-3.52024	19204	-3.51962	0.000432158	0.0057517
1245	CEACAM8_Adipose - Subcutaneous_Adipose - Visceral (Omentum)	C2	REACTOME	13282	REACTOME_REGULATION_OF_GLUCOKINASE_BY_GLUCOKINASE_REGULATORY_PROTEIN	REACTOME_REGULATION_OF_GLUCOKINASE_BY_GLUCOKINASE...(13282)	32	32	1	Down	-3.51387	19204	-3.51326	0.000442643	0.00586768
1246	CEACAM8_Adipose - Subcutaneous_Adipose - Visceral (Omentum)	C2	REACTOME	13611	REACTOME_SYNTHESIS_OF_ACTIVE_UBIQUITIN_ROLES_OF_E1_AND_E2_ENZYMES	REACTOME_SYNTHESIS_OF_ACTIVE_UBIQUITIN_ROLES_OF_E1...(13611)	30	30	1	Down	-3.51088	19204	-3.51027	0.000447652	0.00591043
1247	CEACAM8_Adipose - Subcutaneous_Adipose - Visceral (Omentum)	C2	REACTOME	12294	REACTOME_BUTYROPHILIN_BTN_FAMILY_INTERACTIONS	REACTOME_BUTYROPHILIN_BTN_FAMILY_INTERACTIONS	11	12	0.917	Up	3.50785	19204	3.50724	0.000452774	0.00595434
1248	CEACAM8_Adipose - Subcutaneous_Adipose - Visceral (Omentum)	C2	REACTOME	12352	REACTOME_CHROMOSOME_MAINTENANCE	REACTOME_CHROMOSOME_MAINTENANCE	111	139	0.799	Down	-3.50262	19204	-3.50202	0.000461752	0.0060407
1249	CEACAM8_Adipose - Subcutaneous_Adipose - Visceral (Omentum)	C2	REACTOME	13152	REACTOME_PINK1_PRKN_MEDIATED_MITOPHAGY	REACTOME_PINK1_PRKN_MEDIATED_MITOPHAGY	22	22	1	Down	-3.50191	19204	-3.5013	0.000462987	0.0060407
1250	CEACAM8_Adipose - Subcutaneous_Adipose - Visceral (Omentum)	C2	REACTOME	12956	REACTOME_MITOCHONDRIAL_TRNA_AMINOACYLATION	REACTOME_MITOCHONDRIAL_TRNA_AMINOACYLATION	21	21	1	Down	-3.48294	19204	-3.48235	0.000497041	0.00640932
1251	CEACAM8_Adipose - Subcutaneous_Adipose - Visceral (Omentum)	C2	REACTOME	13380	REACTOME_RNA_POLYMERASE_III_TRANSCRIPTION_INITIATION_FROM_TYPE_3_PROMOTER	REACTOME_RNA_POLYMERASE_III_TRANSCRIPTION...(13380)	28	28	1	Down	-3.48012	19204	-3.47953	0.000502294	0.00642704
1252	CEACAM8_Adipose - Subcutaneous_Adipose - Visceral (Omentum)	C2	REACTOME	13293	REACTOME_REGULATION_OF_LIPID_METABOLISM_BY_PPARALPHA	REACTOME_REGULATION_OF_LIPID_METABOLISM_BY_PPARALPHA	113	118	0.958	Down	-3.47633	19204	-3.47574	0.000509454	0.00649358
1253	CEACAM8_Adipose - Subcutaneous_Adipose - Visceral (Omentum)	C2	REACTOME	13716	REACTOME_TRANSCRIPTIONAL_ACTIVATION_OF_MITOCHONDRIAL_BIOGENESIS	REACTOME_TRANSCRIPTIONAL_ACTIVATION_OF...(13716)	55	55	1	Down	-3.47344	19204	-3.47285	0.000514958	0.00653859
1254	CEACAM8_Adipose - Subcutaneous_Adipose - Visceral (Omentum)	C2	REACTOME	13213	REACTOME_PROTEIN_FOLDING	REACTOME_PROTEIN_FOLDING	88	98	0.898	Down	-3.44821	19204	-3.44764	0.000565516	0.00715313
1255	CEACAM8_Adipose - Subcutaneous_Adipose - Visceral (Omentum)	C2	REACTOME	12543	REACTOME_ENDOSOMAL_SORTING_COMPLEX_REQUIRED_FOR_TRANSPORT_ESCRT	REACTOME_ENDOSOMAL_SORTING_COMPLEX_REQUIRED_FOR...(12543)	31	31	1	Down	-3.44408	19204	-3.4435	0.000574233	0.00723578
1256	CEACAM8_Adipose - Subcutaneous_Adipose - Visceral (Omentum)	C2	REACTOME	13741	REACTOME_TRANSLESION_SYNTHESIS_BY_POLH	REACTOME_TRANSLESION_SYNTHESIS_BY_POLH	19	19	1	Down	-3.43896	19204	-3.43838	0.000585198	0.00734601
1257	CEACAM8_Adipose - Subcutaneous_Adipose - Visceral (Omentum)	C2	REACTOME	13593	REACTOME_SUMOYLATION_OF_RNA_BINDING_PROTEINS	REACTOME_SUMOYLATION_OF_RNA_BINDING_PROTEINS	47	47	1	Down	-3.43248	19204	-3.43191	0.00059934	0.00749514
1258	CEACAM8_Adipose - Subcutaneous_Adipose - Visceral (Omentum)	C2	REACTOME	13723	REACTOME_TRANSCRIPTIONAL_REGULATION_BY_RUNX3	REACTOME_TRANSCRIPTIONAL_REGULATION_BY_RUNX3	96	96	1	Down	-3.42414	19204	-3.42357	0.000618038	0.00767107
1259	CEACAM8_Adipose - Subcutaneous_Adipose - Visceral (Omentum)	C2	REACTOME	13389	REACTOME_RNA_POLYMERASE_I_TRANSCRIPTION_TERMINATION	REACTOME_RNA_POLYMERASE_I_TRANSCRIPTION_TERMINATION	31	31	1	Down	-3.41893	19204	-3.41837	0.000629981	0.00779014
1260	CEACAM8_Adipose - Subcutaneous_Adipose - Visceral (Omentum)	C2	REACTOME	13597	REACTOME_SUMOYLATION_OF_UBIQUITINYLATION_PROTEINS	REACTOME_SUMOYLATION_OF_UBIQUITINYLATION_PROTEINS	39	39	1	Down	-3.4042	19204	-3.40364	0.000664946	0.00819194
1261	CEACAM8_Adipose - Subcutaneous_Adipose - Visceral (Omentum)	C2	REACTOME	12802	REACTOME_INTERLEUKIN_12_FAMILY_SIGNALING	REACTOME_INTERLEUKIN_12_FAMILY_SIGNALING	51	57	0.895	Down	-3.39514	19204	-3.39459	0.000687312	0.00843612
1262	CEACAM8_Adipose - Subcutaneous_Adipose - Visceral (Omentum)	C2	REACTOME	13230	REACTOME_PURINE_RIBONUCLEOSIDE_MONOPHOSPHATE_BIOSYNTHESIS	REACTOME_PURINE_RIBONUCLEOSIDE_MONOPHOSPHATE_BIOSYNTHESIS	11	11	1	Down	-3.37865	19204	-3.3781	0.000729873	0.00892545
1263	CEACAM8_Adipose - Subcutaneous_Adipose - Visceral (Omentum)	C2	REACTOME	13433	REACTOME_SARS_COV_2_HOST_INTERACTIONS	REACTOME_SARS_COV_2_HOST_INTERACTIONS	184	204	0.902	Down	-3.37665	19204	-3.37611	0.000735197	0.00894306
1264	CEACAM8_Adipose - Subcutaneous_Adipose - Visceral (Omentum)	C2	REACTOME	12969	REACTOME_MRNA_CAPPING	REACTOME_MRNA_CAPPING	29	29	1	Down	-3.37594	19204	-3.37539	0.000737103	0.00894306
1265	CEACAM8_Adipose - Subcutaneous_Adipose - Visceral (Omentum)	C2	REACTOME	13388	REACTOME_RNA_POLYMERASE_I_TRANSCRIPTION_INITIATION	REACTOME_RNA_POLYMERASE_I_TRANSCRIPTION_INITIATION	47	47	1	Down	-3.37508	19204	-3.37453	0.000739408	0.00894306
1266	CEACAM8_Adipose - Subcutaneous_Adipose - Visceral (Omentum)	C2	REACTOME	12161	REACTOME_ACTIVATION_OF_GENE_EXPRESSION_BY_SREBF_SREBP	REACTOME_ACTIVATION_OF_GENE_EXPRESSION_BY_SREBF_SREBP	42	42	1	Down	-3.37283	19204	-3.37229	0.000745467	0.00898355
1267	CEACAM8_Adipose - Subcutaneous_Adipose - Visceral (Omentum)	C2	REACTOME	12430	REACTOME_DEADENYLATION_DEPENDENT_MRNA_DECAY	REACTOME_DEADENYLATION_DEPENDENT_MRNA_DECAY	53	56	0.946	Down	-3.36345	19204	-3.36291	0.000771241	0.00926048
1268	CEACAM8_Adipose - Subcutaneous_Adipose - Visceral (Omentum)	C2	REACTOME	12496	REACTOME_DNA_DAMAGE_RECOGNITION_IN_GG_NER	REACTOME_DNA_DAMAGE_RECOGNITION_IN_GG_NER	38	38	1	Down	-3.36174	19204	-3.3612	0.000776046	0.00928453
1269	CEACAM8_Adipose - Subcutaneous_Adipose - Visceral (Omentum)	C2	REACTOME	13272	REACTOME_REGULATION_OF_COMMISSURAL_AXON_PATHFINDING_BY_SLIT_AND_ROBO	REACTOME_REGULATION_OF_COMMISSURAL_AXON...(13272)	9	10	0.9	Up	3.35693	19204	3.35639	0.000789668	0.00940002
1270	CEACAM8_Adipose - Subcutaneous_Adipose - Visceral (Omentum)	C2	REACTOME	12908	REACTOME_METABOLISM_OF_AMINO_ACIDS_AND_DERIVATIVES	REACTOME_METABOLISM_OF_AMINO_ACIDS_AND_DERIVATIVES	353	374	0.944	Down	-3.35453	19204	-3.35399	0.000796551	0.00940002
1271	CEACAM8_Adipose - Subcutaneous_Adipose - Visceral (Omentum)	C2	REACTOME	12175	REACTOME_ACTIVATION_OF_THE_MRNA_UPON_BINDING_OF_THE_CAP_BINDING_COMPLEX_AND_EIFS_AND_SUBSEQUENT_BINDING_TO_43S	REACTOME_ACTIVATION_OF_THE_MRNA_UPON_BINDING_OF...(12175)	59	60	0.983	Down	-3.35437	19204	-3.35383	0.000797006	0.00940002
1272	CEACAM8_Adipose - Subcutaneous_Adipose - Visceral (Omentum)	C2	REACTOME	13478	REACTOME_SIGNALING_BY_ALK_IN_CANCER	REACTOME_SIGNALING_BY_ALK_IN_CANCER	55	55	1	Down	-3.34445	19204	-3.34392	0.000826043	0.00967317
1273	CEACAM8_Adipose - Subcutaneous_Adipose - Visceral (Omentum)	C2	REACTOME	12208	REACTOME_AMINO_ACIDS_REGULATE_MTORC1	REACTOME_AMINO_ACIDS_REGULATE_MTORC1	52	55	0.945	Down	-3.33576	19204	-3.33523	0.000852289	0.00984141
1274	CEACAM8_Adipose - Subcutaneous_Adipose - Visceral (Omentum)	C2	REACTOME	13738	REACTOME_TRANSLATION_OF_REPLICASE_AND_ASSEMBLY_OF_THE_REPLICATION_TRANSCRIPTION_COMPLEX	REACTOME_TRANSLATION_OF_REPLICASE_AND_ASSEMBLY_OF...(13738)	14	14	1	Down	-3.33358	19204	-3.33306	0.000858966	0.00988407
1275	CEACAM8_Adipose - Subcutaneous_Adipose - Visceral (Omentum)	C2	REACTOME	12775	REACTOME_INFLUENZA_INFECTION	REACTOME_INFLUENZA_INFECTION	154	157	0.981	Down	-3.33176	19204	-3.33124	0.000864604	0.00991452
1276	CEACAM8_Adipose - Subcutaneous_Adipose - Visceral (Omentum)	C2	REACTOME	12552	REACTOME_EPIGENETIC_REGULATION_OF_GENE_EXPRESSION	REACTOME_EPIGENETIC_REGULATION_OF_GENE_EXPRESSION	149	187	0.797	Down	-3.32044	19204	-3.31992	0.000900442	0.0102545
1277	CEACAM8_Adipose - Subcutaneous_Adipose - Visceral (Omentum)	C2	REACTOME	13446	REACTOME_SEALING_OF_THE_NUCLEAR_ENVELOPE_NE_BY_ESCRT_III	REACTOME_SEALING_OF_THE_NUCLEAR_ENVELOPE_NE_BY_ESCRT_III	28	32	0.875	Down	-3.31292	19204	-3.31241	0.000924969	0.0104978
1278	CEACAM8_Adipose - Subcutaneous_Adipose - Visceral (Omentum)	C2	REACTOME	12964	REACTOME_MITOTIC_SPINDLE_CHECKPOINT	REACTOME_MITOTIC_SPINDLE_CHECKPOINT	110	111	0.991	Down	-3.29829	19204	-3.29778	0.000974538	0.0109851
1279	CEACAM8_Adipose - Subcutaneous_Adipose - Visceral (Omentum)	C2	REACTOME	12592	REACTOME_FCERI_MEDIATED_NF_KB_ACTIVATION	REACTOME_FCERI_MEDIATED_NF_KB_ACTIVATION	105	136	0.772	Down	-3.29597	19204	-3.29547	0.000982588	0.0110248
1280	CEACAM8_Adipose - Subcutaneous_Adipose - Visceral (Omentum)	C2	REACTOME	13539	REACTOME_SIGNALING_BY_ROBO_RECEPTORS	REACTOME_SIGNALING_BY_ROBO_RECEPTORS	209	218	0.959	Down	-3.29537	19204	-3.29486	0.000984711	0.0110248
1281	CEACAM8_Adipose - Subcutaneous_Adipose - Visceral (Omentum)	C2	REACTOME	12499	REACTOME_DNA_DOUBLE_STRAND_BREAK_REPAIR	REACTOME_DNA_DOUBLE_STRAND_BREAK_REPAIR	146	168	0.869	Down	-3.29189	19204	-3.29138	0.000996962	0.0111244
1282	CEACAM8_Adipose - Subcutaneous_Adipose - Visceral (Omentum)	C2	REACTOME	13319	REACTOME_REGULATION_OF_TP53_ACTIVITY_THROUGH_PHOSPHORYLATION	REACTOME_REGULATION_OF_TP53_ACTIVITY_THROUGH...(13319)	90	92	0.978	Down	-3.28154	19204	-3.28104	0.00103425	0.0115016
1283	CEACAM8_Adipose - Subcutaneous_Adipose - Visceral (Omentum)	C2	REACTOME	12910	REACTOME_METABOLISM_OF_CARBOHYDRATES	REACTOME_METABOLISM_OF_CARBOHYDRATES	277	297	0.933	Down	-3.27647	19204	-3.27597	0.00105299	0.011632
1284	CEACAM8_Adipose - Subcutaneous_Adipose - Visceral (Omentum)	C2	REACTOME	13594	REACTOME_SUMOYLATION_OF_SUMOYLATION_PROTEINS	REACTOME_SUMOYLATION_OF_SUMOYLATION_PROTEINS	35	35	1	Down	-3.2732	19204	-3.2727	0.00106527	0.0117286
1285	CEACAM8_Adipose - Subcutaneous_Adipose - Visceral (Omentum)	C2	REACTOME	13726	REACTOME_TRANSCRIPTIONAL_REGULATION_BY_TP53	REACTOME_TRANSCRIPTIONAL_REGULATION_BY_TP53	356	363	0.981	Down	-3.26423	19204	-3.26374	0.00109952	0.0119469
1286	CEACAM8_Adipose - Subcutaneous_Adipose - Visceral (Omentum)	C2	REACTOME	12364	REACTOME_CLASS_I_PEROXISOMAL_MEMBRANE_PROTEIN_IMPORT	REACTOME_CLASS_I_PEROXISOMAL_MEMBRANE_PROTEIN_IMPORT	20	20	1	Down	-3.26172	19204	-3.26122	0.00110933	0.0120141
1287	CEACAM8_Adipose - Subcutaneous_Adipose - Visceral (Omentum)	C2	REACTOME	13362	REACTOME_RHO_GTPASES_ACTIVATE_FORMINS	REACTOME_RHO_GTPASES_ACTIVATE_FORMINS	135	140	0.964	Down	-3.25886	19204	-3.25837	0.00112054	0.012096
1288	CEACAM8_Adipose - Subcutaneous_Adipose - Visceral (Omentum)	C2	REACTOME	12287	REACTOME_BIOSYNTHESIS_OF_THE_N_GLYCAN_PRECURSOR_DOLICHOL_LIPID_LINKED_OLIGOSACCHARIDE_LLO_AND_TRANSFER_TO_A_NASCENT_PROTEIN	REACTOME_BIOSYNTHESIS_OF_THE_N_GLYCAN_PRECURSOR...(12287)	77	78	0.987	Down	-3.25558	19204	-3.25508	0.00113359	0.0121971
1289	CEACAM8_Adipose - Subcutaneous_Adipose - Visceral (Omentum)	C2	REACTOME	12345	REACTOME_CHOLESTEROL_BIOSYNTHESIS	REACTOME_CHOLESTEROL_BIOSYNTHESIS	26	27	0.963	Down	-3.24285	19204	-3.24236	0.00118545	0.0126728
1290	CEACAM8_Adipose - Subcutaneous_Adipose - Visceral (Omentum)	C2	REACTOME	13173	REACTOME_PLATELET_SENSITIZATION_BY_LDL	REACTOME_PLATELET_SENSITIZATION_BY_LDL	17	17	1	Down	-3.23847	19204	-3.23798	0.00120379	0.0127335
1291	CEACAM8_Adipose - Subcutaneous_Adipose - Visceral (Omentum)	C2	REACTOME	13094	REACTOME_ORGANELLE_BIOGENESIS_AND_MAINTENANCE	REACTOME_ORGANELLE_BIOGENESIS_AND_MAINTENANCE	286	295	0.969	Down	-3.23841	19204	-3.23793	0.00120402	0.0127335
1292	CEACAM8_Adipose - Subcutaneous_Adipose - Visceral (Omentum)	C2	REACTOME	12373	REACTOME_COLLAGEN_BIOSYNTHESIS_AND_MODIFYING_ENZYMES	REACTOME_COLLAGEN_BIOSYNTHESIS_AND_MODIFYING_ENZYMES	66	67	0.985	Up	3.2379	19204	3.23742	0.00120617	0.0127335
1293	CEACAM8_Adipose - Subcutaneous_Adipose - Visceral (Omentum)	C2	REACTOME	12245	REACTOME_ASSEMBLY_OF_COLLAGEN_FIBRILS_AND_OTHER_MULTIMERIC_STRUCTURES	REACTOME_ASSEMBLY_OF_COLLAGEN_FIBRILS_AND_OTHER...(12245)	58	61	0.951	Up	3.23782	19204	3.23734	0.0012065	0.0127335
1294	CEACAM8_Adipose - Subcutaneous_Adipose - Visceral (Omentum)	C2	REACTOME	13651	REACTOME_TCF_DEPENDENT_SIGNALING_IN_RESPONSE_TO_WNT	REACTOME_TCF_DEPENDENT_SIGNALING_IN_RESPONSE_TO_WNT	185	233	0.794	Down	-3.23669	19204	-3.2362	0.00121132	0.0127438
1295	CEACAM8_Adipose - Subcutaneous_Adipose - Visceral (Omentum)	C2	REACTOME	13239	REACTOME_RAB_REGULATION_OF_TRAFFICKING	REACTOME_RAB_REGULATION_OF_TRAFFICKING	121	122	0.992	Down	-3.23124	19204	-3.23076	0.00123461	0.0129478
1296	CEACAM8_Adipose - Subcutaneous_Adipose - Visceral (Omentum)	C2	REACTOME	13448	REACTOME_SELENOAMINO_ACID_METABOLISM	REACTOME_SELENOAMINO_ACID_METABOLISM	116	118	0.983	Down	-3.22251	19204	-3.22203	0.00127285	0.0132233
1297	CEACAM8_Adipose - Subcutaneous_Adipose - Visceral (Omentum)	C2	REACTOME	12478	REACTOME_DISEASES_ASSOCIATED_WITH_N_GLYCOSYLATION_OF_PROTEINS	REACTOME_DISEASES_ASSOCIATED_WITH_N_GLYCOSYLATION_OF_PROTEINS	20	20	1	Down	-3.21428	19204	-3.2138	0.00130989	0.0135495
1298	CEACAM8_Adipose - Subcutaneous_Adipose - Visceral (Omentum)	C2	REACTOME	12524	REACTOME_DUAL_INCISION_IN_GG_NER	REACTOME_DUAL_INCISION_IN_GG_NER	41	41	1	Down	-3.21372	19204	-3.21325	0.00131243	0.0135495
1299	CEACAM8_Adipose - Subcutaneous_Adipose - Visceral (Omentum)	C2	REACTOME	13332	REACTOME_RESOLUTION_OF_SISTER_CHROMATID_COHESION	REACTOME_RESOLUTION_OF_SISTER_CHROMATID_COHESION	121	126	0.96	Down	-3.21234	19204	-3.21187	0.00131875	0.0135724
1300	CEACAM8_Adipose - Subcutaneous_Adipose - Visceral (Omentum)	C2	REACTOME	12477	REACTOME_DISEASES_ASSOCIATED_WITH_GLYCOSYLATION_PRECURSOR_BIOSYNTHESIS	REACTOME_DISEASES_ASSOCIATED_WITH_GLYCOSYLATION...(12477)	15	15	1	Down	-3.20955	19204	-3.20907	0.00133163	0.0136626
1301	CEACAM8_Adipose - Subcutaneous_Adipose - Visceral (Omentum)	C2	REACTOME	13588	REACTOME_SUMOYLATION_OF_DNA_DAMAGE_RESPONSE_AND_REPAIR_PROTEINS	REACTOME_SUMOYLATION_OF_DNA_DAMAGE_RESPONSE_AND...(13588)	77	77	1	Down	-3.20552	19204	-3.20505	0.00135039	0.0138124
1302	CEACAM8_Adipose - Subcutaneous_Adipose - Visceral (Omentum)	C2	REACTOME	12538	REACTOME_EICOSANOID_LIGAND_BINDING_RECEPTORS	REACTOME_EICOSANOID_LIGAND_BINDING_RECEPTORS	15	15	1	Up	3.20378	19204	3.20331	0.00135856	0.0138532
1303	CEACAM8_Adipose - Subcutaneous_Adipose - Visceral (Omentum)	C2	REACTOME	13034	REACTOME_NGF_INDEPENDANT_TRKA_ACTIVATION	REACTOME_NGF_INDEPENDANT_TRKA_ACTIVATION	5	5	1	Up	3.19936	19204	3.19889	0.00137958	0.0140243
1304	CEACAM8_Adipose - Subcutaneous_Adipose - Visceral (Omentum)	C2	REACTOME	12632	REACTOME_FORMATION_OF_THE_EARLY_ELONGATION_COMPLEX	REACTOME_FORMATION_OF_THE_EARLY_ELONGATION_COMPLEX	33	33	1	Down	-3.19	19204	-3.18953	0.00142502	0.0143979
1305	CEACAM8_Adipose - Subcutaneous_Adipose - Visceral (Omentum)	C2	REACTOME	12989	REACTOME_NCAM1_INTERACTIONS	REACTOME_NCAM1_INTERACTIONS	40	42	0.952	Up	3.18039	19204	3.17993	0.00147312	0.0147937
1306	CEACAM8_Adipose - Subcutaneous_Adipose - Visceral (Omentum)	C2	REACTOME	12625	REACTOME_FORMATION_OF_PARAXIAL_MESODERM	REACTOME_FORMATION_OF_PARAXIAL_MESODERM	65	69	0.942	Down	-3.17209	19204	-3.17163	0.00151585	0.0150857
1307	CEACAM8_Adipose - Subcutaneous_Adipose - Visceral (Omentum)	C2	REACTOME	13695	REACTOME_TP53_REGULATES_METABOLIC_GENES	REACTOME_TP53_REGULATES_METABOLIC_GENES	86	87	0.989	Down	-3.17059	19204	-3.17013	0.0015237	0.0151184
1308	CEACAM8_Adipose - Subcutaneous_Adipose - Visceral (Omentum)	C2	REACTOME	12305	REACTOME_CARGO_CONCENTRATION_IN_THE_ER	REACTOME_CARGO_CONCENTRATION_IN_THE_ER	33	33	1	Down	-3.15455	19204	-3.1541	0.00160993	0.015795
1309	CEACAM8_Adipose - Subcutaneous_Adipose - Visceral (Omentum)	C2	REACTOME	13237	REACTOME_RAB_GEFS_EXCHANGE_GTP_FOR_GDP_ON_RABS	REACTOME_RAB_GEFS_EXCHANGE_GTP_FOR_GDP_ON_RABS	90	90	1	Down	-3.15093	19204	-3.15048	0.00163002	0.015795
1310	CEACAM8_Adipose - Subcutaneous_Adipose - Visceral (Omentum)	C2	REACTOME	12329	REACTOME_CELLULAR_RESPONSE_TO_STARVATION	REACTOME_CELLULAR_RESPONSE_TO_STARVATION	152	157	0.968	Down	-3.13756	19204	-3.13712	0.00170616	0.0163417
1311	CEACAM8_Adipose - Subcutaneous_Adipose - Visceral (Omentum)	C2	REACTOME	12292	REACTOME_BUDDING_AND_MATURATION_OF_HIV_VIRION	REACTOME_BUDDING_AND_MATURATION_OF_HIV_VIRION	28	28	1	Down	-3.13373	19204	-3.13329	0.00172857	0.0165086
1312	CEACAM8_Adipose - Subcutaneous_Adipose - Visceral (Omentum)	C2	REACTOME	12576	REACTOME_EXPORT_OF_VIRAL_RIBONUCLEOPROTEINS_FROM_NUCLEUS	REACTOME_EXPORT_OF_VIRAL_RIBONUCLEOPROTEINS_FROM_NUCLEUS	33	33	1	Down	-3.13044	19204	-3.13	0.00174808	0.016647
1313	CEACAM8_Adipose - Subcutaneous_Adipose - Visceral (Omentum)	C2	REACTOME	13025	REACTOME_NEUTROPHIL_DEGRANULATION	REACTOME_NEUTROPHIL_DEGRANULATION	464	478	0.971	Down	-3.12757	19204	-3.12713	0.00176523	0.0167298
1314	CEACAM8_Adipose - Subcutaneous_Adipose - Visceral (Omentum)	C2	REACTOME	13333	REACTOME_RESPIRATORY_ELECTRON_TRANSPORT	REACTOME_RESPIRATORY_ELECTRON_TRANSPORT	102	103	0.99	Down	-3.12729	19204	-3.12685	0.00176688	0.0167298
1315	CEACAM8_Adipose - Subcutaneous_Adipose - Visceral (Omentum)	C2	REACTOME	12882	REACTOME_LYSOSOME_VESICLE_BIOGENESIS	REACTOME_LYSOSOME_VESICLE_BIOGENESIS	35	35	1	Down	-3.12008	19204	-3.11964	0.0018107	0.0170959
1316	CEACAM8_Adipose - Subcutaneous_Adipose - Visceral (Omentum)	C2	REACTOME	13370	REACTOME_RHO_GTPASES_ACTIVATE_WASPS_AND_WAVES	REACTOME_RHO_GTPASES_ACTIVATE_WASPS_AND_WAVES	36	36	1	Down	-3.11804	19204	-3.11761	0.00182326	0.0171655
1317	CEACAM8_Adipose - Subcutaneous_Adipose - Visceral (Omentum)	C2	REACTOME	12291	REACTOME_BRANCHED_CHAIN_AMINO_ACID_CATABOLISM	REACTOME_BRANCHED_CHAIN_AMINO_ACID_CATABOLISM	21	21	1	Down	-3.11528	19204	-3.11484	0.00184043	0.0172294
1318	CEACAM8_Adipose - Subcutaneous_Adipose - Visceral (Omentum)	C2	REACTOME	13243	REACTOME_RAF_ACTIVATION	REACTOME_RAF_ACTIVATION	33	34	0.971	Down	-3.11299	19204	-3.11256	0.00185473	0.0173143
1319	CEACAM8_Adipose - Subcutaneous_Adipose - Visceral (Omentum)	C2	REACTOME	12671	REACTOME_GENE_AND_PROTEIN_EXPRESSION_BY_JAK_STAT_SIGNALING_AFTER_INTERLEUKIN_12_STIMULATION	REACTOME_GENE_AND_PROTEIN_EXPRESSION_BY_JAK_STAT...(12671)	35	38	0.921	Down	-3.10076	19204	-3.10034	0.00193301	0.0179944
1320	CEACAM8_Adipose - Subcutaneous_Adipose - Visceral (Omentum)	C2	REACTOME	12565	REACTOME_ER_QUALITY_CONTROL_COMPARTMENT_ERQC	REACTOME_ER_QUALITY_CONTROL_COMPARTMENT_ERQC	21	21	1	Down	-3.09831	19204	-3.09789	0.00194906	0.0180929
1321	CEACAM8_Adipose - Subcutaneous_Adipose - Visceral (Omentum)	C2	REACTOME	13027	REACTOME_NFE2L2_REGULATING_ANTI_OXIDANT_DETOXIFICATION_ENZYMES	REACTOME_NFE2L2_REGULATING_ANTI_OXIDANT...(13027)	18	19	0.947	Down	-3.09135	19204	-3.09093	0.00199533	0.0184707
1322	CEACAM8_Adipose - Subcutaneous_Adipose - Visceral (Omentum)	C2	REACTOME	12198	REACTOME_AGGREPHAGY	REACTOME_AGGREPHAGY	39	44	0.886	Down	-3.08924	19204	-3.08882	0.00200957	0.0185507
1323	CEACAM8_Adipose - Subcutaneous_Adipose - Visceral (Omentum)	C2	REACTOME	13439	REACTOME_SARS_COV_INFECTIONS	REACTOME_SARS_COV_INFECTIONS	420	471	0.892	Down	-3.0837	19204	-3.08328	0.00204734	0.0188469
1324	CEACAM8_Adipose - Subcutaneous_Adipose - Visceral (Omentum)	C2	REACTOME	12577	REACTOME_EXTENSION_OF_TELOMERES	REACTOME_EXTENSION_OF_TELOMERES	50	51	0.98	Down	-3.07369	19204	-3.07327	0.00211728	0.0194367
1325	CEACAM8_Adipose - Subcutaneous_Adipose - Visceral (Omentum)	C2	REACTOME	12490	REACTOME_DISEASES_OF_SIGNAL_TRANSDUCTION_BY_GROWTH_FACTOR_RECEPTORS_AND_SECOND_MESSENGERS	REACTOME_DISEASES_OF_SIGNAL_TRANSDUCTION_BY_GROWTH...(12490)	416	432	0.963	Down	-3.06947	19204	-3.06906	0.00214737	0.0195284
1326	CEACAM8_Adipose - Subcutaneous_Adipose - Visceral (Omentum)	C2	REACTOME	13329	REACTOME_RESOLUTION_OF_AP_SITES_VIA_THE_MULTIPLE_NUCLEOTIDE_PATCH_REPLACEMENT_PATHWAY	REACTOME_RESOLUTION_OF_AP_SITES_VIA_THE_MULTIPLE...(13329)	25	25	1	Down	-3.06899	19204	-3.06857	0.00215084	0.0195284
1327	CEACAM8_Adipose - Subcutaneous_Adipose - Visceral (Omentum)	C2	REACTOME	13752	REACTOME_TRANSPORT_OF_MATURE_TRANSCRIPT_TO_CYTOPLASM	REACTOME_TRANSPORT_OF_MATURE_TRANSCRIPT_TO_CYTOPLASM	81	84	0.964	Down	-3.06416	19204	-3.06375	0.00218583	0.0197391
1328	CEACAM8_Adipose - Subcutaneous_Adipose - Visceral (Omentum)	C2	REACTOME	12467	REACTOME_DETOXIFICATION_OF_REACTIVE_OXYGEN_SPECIES	REACTOME_DETOXIFICATION_OF_REACTIVE_OXYGEN_SPECIES	35	37	0.946	Down	-3.06407	19204	-3.06365	0.00218651	0.0197391
1329	CEACAM8_Adipose - Subcutaneous_Adipose - Visceral (Omentum)	C2	REACTOME	13212	REACTOME_PROSTANOID_LIGAND_RECEPTORS	REACTOME_PROSTANOID_LIGAND_RECEPTORS	9	9	1	Up	3.06333	19204	3.06292	0.0021919	0.0197391
1330	CEACAM8_Adipose - Subcutaneous_Adipose - Visceral (Omentum)	C2	REACTOME	12680	REACTOME_GLUCONEOGENESIS	REACTOME_GLUCONEOGENESIS	29	35	0.829	Down	-3.05876	19204	-3.05835	0.00222561	0.0199883
1331	CEACAM8_Adipose - Subcutaneous_Adipose - Visceral (Omentum)	C2	REACTOME	13307	REACTOME_REGULATION_OF_PYRUVATE_DEHYDROGENASE_PDH_COMPLEX	REACTOME_REGULATION_OF_PYRUVATE_DEHYDROGENASE_PDH_COMPLEX	15	16	0.938	Down	-3.05434	19204	-3.05392	0.00225869	0.0201802
1332	CEACAM8_Adipose - Subcutaneous_Adipose - Visceral (Omentum)	C2	REACTOME	13200	REACTOME_PROCESSING_OF_CAPPED_INTRONLESS_PRE_MRNA	REACTOME_PROCESSING_OF_CAPPED_INTRONLESS_PRE_MRNA	29	29	1	Down	-3.05066	19204	-3.05025	0.00228653	0.0203698
1333	CEACAM8_Adipose - Subcutaneous_Adipose - Visceral (Omentum)	C2	REACTOME	13381	REACTOME_RNA_POLYMERASE_III_TRANSCRIPTION_TERMINATION	REACTOME_RNA_POLYMERASE_III_TRANSCRIPTION_TERMINATION	23	23	1	Down	-3.04657	19204	-3.04616	0.00231781	0.0204832
1334	CEACAM8_Adipose - Subcutaneous_Adipose - Visceral (Omentum)	C2	REACTOME	12893	REACTOME_MATURATION_OF_PROTEIN_3A	REACTOME_MATURATION_OF_PROTEIN_3A	9	9	1	Down	-3.04519	19204	-3.04478	0.0023285	0.020523
1335	CEACAM8_Adipose - Subcutaneous_Adipose - Visceral (Omentum)	C2	REACTOME	12803	REACTOME_INTERLEUKIN_12_SIGNALING	REACTOME_INTERLEUKIN_12_SIGNALING	43	47	0.915	Down	-3.03004	19204	-3.02964	0.00244846	0.0213532
1336	CEACAM8_Adipose - Subcutaneous_Adipose - Visceral (Omentum)	C2	REACTOME	13086	REACTOME_OAS_ANTIVIRAL_RESPONSE	REACTOME_OAS_ANTIVIRAL_RESPONSE	8	9	0.889	Up	3.02437	19204	3.02397	0.00249477	0.0216431
1337	CEACAM8_Adipose - Subcutaneous_Adipose - Visceral (Omentum)	C2	REACTOME	12744	REACTOME_HIV_ELONGATION_ARREST_AND_RECOVERY	REACTOME_HIV_ELONGATION_ARREST_AND_RECOVERY	32	33	0.97	Down	-3.02096	19204	-3.02056	0.00252304	0.0218312
1338	CEACAM8_Adipose - Subcutaneous_Adipose - Visceral (Omentum)	C2	REACTOME	12863	REACTOME_LATE_SARS_COV_2_INFECTION_EVENTS	REACTOME_LATE_SARS_COV_2_INFECTION_EVENTS	70	70	1	Down	-3.01975	19204	-3.01935	0.00253315	0.0218616
1339	CEACAM8_Adipose - Subcutaneous_Adipose - Visceral (Omentum)	C2	REACTOME	12870	REACTOME_LIGAND_RECEPTOR_INTERACTIONS	REACTOME_LIGAND_RECEPTOR_INTERACTIONS	7	8	0.875	Up	3.01857	19204	3.01817	0.00254308	0.0218707
1340	CEACAM8_Adipose - Subcutaneous_Adipose - Visceral (Omentum)	C2	REACTOME	12500	REACTOME_DNA_DOUBLE_STRAND_BREAK_RESPONSE	REACTOME_DNA_DOUBLE_STRAND_BREAK_RESPONSE	56	78	0.718	Down	-3.01727	19204	-3.01687	0.002554	0.0218707
1341	CEACAM8_Adipose - Subcutaneous_Adipose - Visceral (Omentum)	C2	REACTOME	13377	REACTOME_RNA_POLYMERASE_III_CHAIN_ELONGATION	REACTOME_RNA_POLYMERASE_III_CHAIN_ELONGATION	18	18	1	Down	-3.01345	19204	-3.01305	0.00258637	0.0220908
1342	CEACAM8_Adipose - Subcutaneous_Adipose - Visceral (Omentum)	C2	REACTOME	12962	REACTOME_MITOTIC_PROMETAPHASE	REACTOME_MITOTIC_PROMETAPHASE	198	203	0.975	Down	-3.01103	19204	-3.01064	0.00260699	0.0222097
1343	CEACAM8_Adipose - Subcutaneous_Adipose - Visceral (Omentum)	C2	REACTOME	13315	REACTOME_REGULATION_OF_TP53_ACTIVITY	REACTOME_REGULATION_OF_TP53_ACTIVITY	156	160	0.975	Down	-3.00386	19204	-3.00347	0.00266919	0.0225655
1344	CEACAM8_Adipose - Subcutaneous_Adipose - Visceral (Omentum)	C2	REACTOME	13127	REACTOME_PEROXISOMAL_PROTEIN_IMPORT	REACTOME_PEROXISOMAL_PROTEIN_IMPORT	59	63	0.937	Down	-2.99861	19204	-2.99822	0.00271566	0.0228988
1345	CEACAM8_Adipose - Subcutaneous_Adipose - Visceral (Omentum)	C2	REACTOME	12734	REACTOME_HEDGEHOG_ON_STATE	REACTOME_HEDGEHOG_ON_STATE	84	86	0.977	Down	-2.98596	19204	-2.98558	0.00283043	0.0235089
1346	CEACAM8_Adipose - Subcutaneous_Adipose - Visceral (Omentum)	C2	REACTOME	12787	REACTOME_INSULIN_RECEPTOR_RECYCLING	REACTOME_INSULIN_RECEPTOR_RECYCLING	27	30	0.9	Down	-2.97931	19204	-2.97893	0.0028926	0.0237868
1347	CEACAM8_Adipose - Subcutaneous_Adipose - Visceral (Omentum)	C2	REACTOME	13429	REACTOME_SARS_COV_1_INFECTION	REACTOME_SARS_COV_1_INFECTION	140	143	0.979	Down	-2.97568	19204	-2.97529	0.00292707	0.0238924
1348	CEACAM8_Adipose - Subcutaneous_Adipose - Visceral (Omentum)	C2	REACTOME	12948	REACTOME_MITOCHONDRIAL_CALCIUM_ION_TRANSPORT	REACTOME_MITOCHONDRIAL_CALCIUM_ION_TRANSPORT	22	23	0.957	Down	-2.97298	19204	-2.9726	0.0029529	0.024044
1349	CEACAM8_Adipose - Subcutaneous_Adipose - Visceral (Omentum)	C2	REACTOME	12654	REACTOME_G2_M_DNA_DAMAGE_CHECKPOINT	REACTOME_G2_M_DNA_DAMAGE_CHECKPOINT	71	94	0.755	Down	-2.97081	19204	-2.97043	0.00297381	0.0241426
1350	CEACAM8_Adipose - Subcutaneous_Adipose - Visceral (Omentum)	C2	REACTOME	12337	REACTOME_CELL_EXTRACELLULAR_MATRIX_INTERACTIONS	REACTOME_CELL_EXTRACELLULAR_MATRIX_INTERACTIONS	18	18	1	Down	-2.96993	19204	-2.96955	0.00298234	0.0241426
1351	CEACAM8_Adipose - Subcutaneous_Adipose - Visceral (Omentum)	C2	REACTOME	13787	REACTOME_UPTAKE_OF_DIETARY_COBALAMINS_INTO_ENTEROCYTES	REACTOME_UPTAKE_OF_DIETARY_COBALAMINS_INTO_ENTEROCYTES	10	10	1	Up	2.96279	19204	2.96241	0.00305242	0.0245527
1352	CEACAM8_Adipose - Subcutaneous_Adipose - Visceral (Omentum)	C2	REACTOME	12885	REACTOME_MAP3K8_TPL2_DEPENDENT_MAPK1_3_ACTIVATION	REACTOME_MAP3K8_TPL2_DEPENDENT_MAPK1_3_ACTIVATION	16	16	1	Down	-2.92505	19204	-2.92468	0.00344808	0.0269028
1353	CEACAM8_Adipose - Subcutaneous_Adipose - Visceral (Omentum)	C2	REACTOME	13571	REACTOME_SPECIFICATION_OF_PRIMORDIAL_GERM_CELLS	REACTOME_SPECIFICATION_OF_PRIMORDIAL_GERM_CELLS	11	12	0.917	Up	2.92486	19204	2.9245	0.00345011	0.0269028
1354	CEACAM8_Adipose - Subcutaneous_Adipose - Visceral (Omentum)	C2	REACTOME	13258	REACTOME_RECYCLING_OF_EIF2_GDP	REACTOME_RECYCLING_OF_EIF2_GDP	8	8	1	Down	-2.92006	19204	-2.9197	0.00350369	0.0272564
1355	CEACAM8_Adipose - Subcutaneous_Adipose - Visceral (Omentum)	C2	REACTOME	13586	REACTOME_SUMOYLATION	REACTOME_SUMOYLATION	175	189	0.926	Down	-2.91373	19204	-2.91337	0.00357547	0.0276849
1356	CEACAM8_Adipose - Subcutaneous_Adipose - Visceral (Omentum)	C2	REACTOME	12941	REACTOME_MICRORNA_MIRNA_BIOGENESIS	REACTOME_MICRORNA_MIRNA_BIOGENESIS	24	25	0.96	Down	-2.90849	19204	-2.90813	0.00363598	0.0280203
1357	CEACAM8_Adipose - Subcutaneous_Adipose - Visceral (Omentum)	C2	REACTOME	13504	REACTOME_SIGNALING_BY_GPCR	REACTOME_SIGNALING_BY_GPCR	527	703	0.75	Up	2.90649	19204	2.90613	0.00365932	0.0280203
1358	CEACAM8_Adipose - Subcutaneous_Adipose - Visceral (Omentum)	C2	REACTOME	13073	REACTOME_NUCLEAR_PORE_COMPLEX_NPC_DISASSEMBLY	REACTOME_NUCLEAR_PORE_COMPLEX_NPC_DISASSEMBLY	36	36	1	Down	-2.9062	19204	-2.90584	0.00366269	0.0280203
1359	CEACAM8_Adipose - Subcutaneous_Adipose - Visceral (Omentum)	C2	REACTOME	13334	REACTOME_RESPIRATORY_ELECTRON_TRANSPORT_ATP_SYNTHESIS_BY_CHEMIOSMOTIC_COUPLING_AND_HEAT_PRODUCTION_BY_UNCOUPLING_PROTEINS	REACTOME_RESPIRATORY_ELECTRON_TRANSPORT_ATP...(13334)	125	127	0.984	Down	-2.88742	19204	-2.88707	0.00388848	0.0293753
1360	CEACAM8_Adipose - Subcutaneous_Adipose - Visceral (Omentum)	C2	REACTOME	13721	REACTOME_TRANSCRIPTIONAL_REGULATION_BY_RUNX1	REACTOME_TRANSCRIPTIONAL_REGULATION_BY_RUNX1	193	237	0.814	Down	-2.88719	19204	-2.88684	0.00389129	0.0293753
1361	CEACAM8_Adipose - Subcutaneous_Adipose - Visceral (Omentum)	C2	REACTOME	13042	REACTOME_NONSENSE_MEDIATED_DECAY_NMD	REACTOME_NONSENSE_MEDIATED_DECAY_NMD	114	116	0.983	Down	-2.88558	19204	-2.88523	0.00391132	0.0294121
1362	CEACAM8_Adipose - Subcutaneous_Adipose - Visceral (Omentum)	C2	REACTOME	13810	REACTOME_WNT5A_DEPENDENT_INTERNALIZATION_OF_FZD2_FZD5_AND_ROR2	REACTOME_WNT5A_DEPENDENT_INTERNALIZATION_OF_FZD2_FZD5_AND_ROR2	13	13	1	Down	-2.88537	19204	-2.88502	0.00391392	0.0294121
1363	CEACAM8_Adipose - Subcutaneous_Adipose - Visceral (Omentum)	C2	REACTOME	13065	REACTOME_NS1_MEDIATED_EFFECTS_ON_HOST_PATHWAYS	REACTOME_NS1_MEDIATED_EFFECTS_ON_HOST_PATHWAYS	40	41	0.976	Down	-2.87719	19204	-2.87684	0.00401679	0.0298355
1364	CEACAM8_Adipose - Subcutaneous_Adipose - Visceral (Omentum)	C2	REACTOME	12545	REACTOME_ENERGY_DEPENDENT_REGULATION_OF_MTOR_BY_LKB1_AMPK	REACTOME_ENERGY_DEPENDENT_REGULATION_OF_MTOR_BY_LKB1_AMPK	29	29	1	Down	-2.87665	19204	-2.87631	0.0040236	0.0298355
1365	CEACAM8_Adipose - Subcutaneous_Adipose - Visceral (Omentum)	C2	REACTOME	13537	REACTOME_SIGNALING_BY_RHO_GTPASES_MIRO_GTPASES_AND_RHOBTB3	REACTOME_SIGNALING_BY_RHO_GTPASES_MIRO_GTPASES_AND_RHOBTB3	668	720	0.928	Down	-2.87338	19204	-2.87303	0.00406549	0.0300737
1366	CEACAM8_Adipose - Subcutaneous_Adipose - Visceral (Omentum)	C2	REACTOME	13048	REACTOME_NOTCH2_INTRACELLULAR_DOMAIN_REGULATES_TRANSCRIPTION	REACTOME_NOTCH2_INTRACELLULAR_DOMAIN_REGULATES_TRANSCRIPTION	12	12	1	Up	2.86278	19204	2.86244	0.0042039	0.030552
1367	CEACAM8_Adipose - Subcutaneous_Adipose - Visceral (Omentum)	C2	REACTOME	12179	REACTOME_ACTIVATION_OF_TRKA_RECEPTORS	REACTOME_ACTIVATION_OF_TRKA_RECEPTORS	6	6	1	Up	2.85907	19204	2.85873	0.00425343	0.030777
1368	CEACAM8_Adipose - Subcutaneous_Adipose - Visceral (Omentum)	C2	REACTOME	13505	REACTOME_SIGNALING_BY_HEDGEHOG	REACTOME_SIGNALING_BY_HEDGEHOG	144	150	0.96	Down	-2.85491	19204	-2.85457	0.00430956	0.0311037
1369	CEACAM8_Adipose - Subcutaneous_Adipose - Visceral (Omentum)	C2	REACTOME	12559	REACTOME_ERYTHROCYTES_TAKE_UP_CARBON_DIOXIDE_AND_RELEASE_OXYGEN	REACTOME_ERYTHROCYTES_TAKE_UP_CARBON_DIOXIDE_AND...(12559)	13	13	1	Up	2.85028	19204	2.84994	0.00437271	0.0313683
1370	CEACAM8_Adipose - Subcutaneous_Adipose - Visceral (Omentum)	C2	REACTOME	12698	REACTOME_GLYOXYLATE_METABOLISM_AND_GLYCINE_DEGRADATION	REACTOME_GLYOXYLATE_METABOLISM_AND_GLYCINE_DEGRADATION	26	31	0.839	Down	-2.84957	19204	-2.84923	0.00438247	0.0313683
1371	CEACAM8_Adipose - Subcutaneous_Adipose - Visceral (Omentum)	C2	REACTOME	12361	REACTOME_CLASS_B_2_SECRETIN_FAMILY_RECEPTORS	REACTOME_CLASS_B_2_SECRETIN_FAMILY_RECEPTORS	71	94	0.755	Up	2.83552	19204	2.83519	0.00457983	0.0327102
1372	CEACAM8_Adipose - Subcutaneous_Adipose - Visceral (Omentum)	C2	REACTOME	12403	REACTOME_CRISTAE_FORMATION	REACTOME_CRISTAE_FORMATION	31	31	1	Down	-2.82957	19204	-2.82924	0.00466589	0.0330401
1373	CEACAM8_Adipose - Subcutaneous_Adipose - Visceral (Omentum)	C2	REACTOME	13117	REACTOME_PCNA_DEPENDENT_LONG_PATCH_BASE_EXCISION_REPAIR	REACTOME_PCNA_DEPENDENT_LONG_PATCH_BASE_EXCISION_REPAIR	21	21	1	Down	-2.82778	19204	-2.82745	0.00469205	0.0331545
1374	CEACAM8_Adipose - Subcutaneous_Adipose - Visceral (Omentum)	C2	REACTOME	13254	REACTOME_RECOGNITION_OF_DNA_DAMAGE_BY_PCNA_CONTAINING_REPLICATION_COMPLEX	REACTOME_RECOGNITION_OF_DNA_DAMAGE_BY_PCNA...(13254)	30	30	1	Down	-2.82634	19204	-2.82601	0.00471317	0.0332328
1375	CEACAM8_Adipose - Subcutaneous_Adipose - Visceral (Omentum)	C2	REACTOME	13259	REACTOME_RECYCLING_PATHWAY_OF_L1	REACTOME_RECYCLING_PATHWAY_OF_L1	44	49	0.898	Down	-2.82097	19204	-2.82064	0.00479274	0.0334485
1376	CEACAM8_Adipose - Subcutaneous_Adipose - Visceral (Omentum)	C2	REACTOME	13768	REACTOME_TRNA_MODIFICATION_IN_THE_MITOCHONDRION	REACTOME_TRNA_MODIFICATION_IN_THE_MITOCHONDRION	9	9	1	Down	-2.81443	19204	-2.8141	0.00489142	0.034019
1377	CEACAM8_Adipose - Subcutaneous_Adipose - Visceral (Omentum)	C2	REACTOME	12690	REACTOME_GLYCOGEN_METABOLISM	REACTOME_GLYCOGEN_METABOLISM	25	25	1	Down	-2.81409	19204	-2.81376	0.00489652	0.034019
1378	CEACAM8_Adipose - Subcutaneous_Adipose - Visceral (Omentum)	C2	REACTOME	13125	REACTOME_PERK_REGULATES_GENE_EXPRESSION	REACTOME_PERK_REGULATES_GENE_EXPRESSION	32	32	1	Down	-2.8106	19204	-2.81027	0.00494995	0.0343183
1379	CEACAM8_Adipose - Subcutaneous_Adipose - Visceral (Omentum)	C2	REACTOME	12785	REACTOME_INSERTION_OF_TAIL_ANCHORED_PROTEINS_INTO_THE_ENDOPLASMIC_RETICULUM_MEMBRANE	REACTOME_INSERTION_OF_TAIL_ANCHORED_PROTEINS_INTO...(12785)	22	22	1	Down	-2.80972	19204	-2.80939	0.00496352	0.0343405
1380	CEACAM8_Adipose - Subcutaneous_Adipose - Visceral (Omentum)	C2	REACTOME	13544	REACTOME_SIGNALING_BY_THE_B_CELL_RECEPTOR_BCR	REACTOME_SIGNALING_BY_THE_B_CELL_RECEPTOR_BCR	136	166	0.819	Down	-2.80827	19204	-2.80795	0.00498585	0.0344232
1381	CEACAM8_Adipose - Subcutaneous_Adipose - Visceral (Omentum)	C2	REACTOME	13635	REACTOME_SYNTHESIS_OF_PIPS_AT_THE_LATE_ENDOSOME_MEMBRANE	REACTOME_SYNTHESIS_OF_PIPS_AT_THE_LATE_ENDOSOME_MEMBRANE	11	11	1	Down	-2.80695	19204	-2.80662	0.00500636	0.0344288
1382	CEACAM8_Adipose - Subcutaneous_Adipose - Visceral (Omentum)	C2	REACTOME	13067	REACTOME_NUCLEAR_ENVELOPE_BREAKDOWN	REACTOME_NUCLEAR_ENVELOPE_BREAKDOWN	53	53	1	Down	-2.80208	19204	-2.80175	0.00508255	0.0348599
1383	CEACAM8_Adipose - Subcutaneous_Adipose - Visceral (Omentum)	C2	REACTOME	12293	REACTOME_BUTYRATE_RESPONSE_FACTOR_1_BRF1_BINDS_AND_DESTABILIZES_MRNA	REACTOME_BUTYRATE_RESPONSE_FACTOR_1_BRF1_BINDS_AND...(12293)	17	17	1	Down	-2.79791	19204	-2.79759	0.00514849	0.0351796
1384	CEACAM8_Adipose - Subcutaneous_Adipose - Visceral (Omentum)	C2	REACTOME	12790	REACTOME_INTEGRATION_OF_PROVIRUS	REACTOME_INTEGRATION_OF_PROVIRUS	9	9	1	Down	-2.79028	19204	-2.78996	0.00527138	0.0357247
1385	CEACAM8_Adipose - Subcutaneous_Adipose - Visceral (Omentum)	C2	REACTOME	12970	REACTOME_MRNA_DECAY_BY_3_TO_5_EXORIBONUCLEASE	REACTOME_MRNA_DECAY_BY_3_TO_5_EXORIBONUCLEASE	13	16	0.812	Down	-2.78654	19204	-2.78622	0.00533266	0.0360662
1386	CEACAM8_Adipose - Subcutaneous_Adipose - Visceral (Omentum)	C2	REACTOME	13542	REACTOME_SIGNALING_BY_TGF_BETA_RECEPTOR_COMPLEX	REACTOME_SIGNALING_BY_TGF_BETA_RECEPTOR_COMPLEX	94	94	1	Down	-2.78503	19204	-2.78471	0.00535751	0.0360994
1387	CEACAM8_Adipose - Subcutaneous_Adipose - Visceral (Omentum)	C2	REACTOME	12530	REACTOME_EARLY_SARS_COV_2_INFECTION_EVENTS	REACTOME_EARLY_SARS_COV_2_INFECTION_EVENTS	36	37	0.973	Down	-2.78492	19204	-2.7846	0.00535935	0.0360994
1388	CEACAM8_Adipose - Subcutaneous_Adipose - Visceral (Omentum)	C2	REACTOME	12805	REACTOME_INTERLEUKIN_17_SIGNALING	REACTOME_INTERLEUKIN_17_SIGNALING	68	71	0.958	Down	-2.77405	19204	-2.77373	0.00554172	0.0371015
1389	CEACAM8_Adipose - Subcutaneous_Adipose - Visceral (Omentum)	C2	REACTOME	13406	REACTOME_RUNX1_INTERACTS_WITH_CO_FACTORS_WHOSE_PRECISE_EFFECT_ON_RUNX1_TARGETS_IS_NOT_KNOWN	REACTOME_RUNX1_INTERACTS_WITH_CO_FACTORS_WHOSE...(13406)	36	37	0.973	Down	-2.77299	19204	-2.77267	0.00555978	0.0371474
1390	CEACAM8_Adipose - Subcutaneous_Adipose - Visceral (Omentum)	C2	REACTOME	13176	REACTOME_POLYMERASE_SWITCHING	REACTOME_POLYMERASE_SWITCHING	14	14	1	Down	-2.77101	19204	-2.7707	0.00559366	0.0371852
1391	CEACAM8_Adipose - Subcutaneous_Adipose - Visceral (Omentum)	C2	REACTOME	13435	REACTOME_SARS_COV_2_MODULATES_AUTOPHAGY	REACTOME_SARS_COV_2_MODULATES_AUTOPHAGY	11	11	1	Down	-2.77069	19204	-2.77038	0.0055991	0.0371852
1392	CEACAM8_Adipose - Subcutaneous_Adipose - Visceral (Omentum)	C2	REACTOME	13363	REACTOME_RHO_GTPASES_ACTIVATE_IQGAPS	REACTOME_RHO_GTPASES_ACTIVATE_IQGAPS	28	32	0.875	Down	-2.76894	19204	-2.76863	0.00562932	0.0372841
1393	CEACAM8_Adipose - Subcutaneous_Adipose - Visceral (Omentum)	C2	REACTOME	13480	REACTOME_SIGNALING_BY_BRAF_AND_RAF1_FUSIONS	REACTOME_SIGNALING_BY_BRAF_AND_RAF1_FUSIONS	65	65	1	Down	-2.76391	19204	-2.7636	0.00571682	0.0376619
1394	CEACAM8_Adipose - Subcutaneous_Adipose - Visceral (Omentum)	C2	REACTOME	12917	REACTOME_METABOLISM_OF_NUCLEOTIDES	REACTOME_METABOLISM_OF_NUCLEOTIDES	95	97	0.979	Down	-2.75697	19204	-2.75666	0.00583944	0.0381694
1395	CEACAM8_Adipose - Subcutaneous_Adipose - Visceral (Omentum)	C2	REACTOME	13328	REACTOME_RESOLUTION_OF_ABASIC_SITES_AP_SITES	REACTOME_RESOLUTION_OF_ABASIC_SITES_AP_SITES	38	38	1	Down	-2.75247	19204	-2.75217	0.00592024	0.0384436
1396	CEACAM8_Adipose - Subcutaneous_Adipose - Visceral (Omentum)	C2	REACTOME	13354	REACTOME_RHOG_GTPASE_CYCLE	REACTOME_RHOG_GTPASE_CYCLE	74	74	1	Down	-2.7514	19204	-2.7511	0.0059396	0.0384436
1397	CEACAM8_Adipose - Subcutaneous_Adipose - Visceral (Omentum)	C2	REACTOME	13642	REACTOME_SYNTHESIS_OF_WYBUTOSINE_AT_G37_OF_TRNA_PHE	REACTOME_SYNTHESIS_OF_WYBUTOSINE_AT_G37_OF_TRNA_PHE	6	6	1	Down	-2.75078	19204	-2.75047	0.00595098	0.0384436
1398	CEACAM8_Adipose - Subcutaneous_Adipose - Visceral (Omentum)	C2	REACTOME	13202	REACTOME_PROCESSING_OF_DNA_DOUBLE_STRAND_BREAK_ENDS	REACTOME_PROCESSING_OF_DNA_DOUBLE_STRAND_BREAK_ENDS	75	97	0.773	Down	-2.74975	19204	-2.74944	0.00596972	0.0384896
1399	CEACAM8_Adipose - Subcutaneous_Adipose - Visceral (Omentum)	C2	REACTOME	12750	REACTOME_HOMOLOGY_DIRECTED_REPAIR	REACTOME_HOMOLOGY_DIRECTED_REPAIR	116	138	0.841	Down	-2.74591	19204	-2.74561	0.00603992	0.0388666
1400	CEACAM8_Adipose - Subcutaneous_Adipose - Visceral (Omentum)	C2	REACTOME	13766	REACTOME_TRISTETRAPROLIN_TTP_ZFP36_BINDS_AND_DESTABILIZES_MRNA	REACTOME_TRISTETRAPROLIN_TTP_ZFP36_BINDS_AND...(13766)	17	17	1	Down	-2.73548	19204	-2.73518	0.00623464	0.0397815
1401	CEACAM8_Adipose - Subcutaneous_Adipose - Visceral (Omentum)	C2	REACTOME	13214	REACTOME_PROTEIN_HYDROXYLATION	REACTOME_PROTEIN_HYDROXYLATION	19	20	0.95	Down	-2.73509	19204	-2.73478	0.00624212	0.0397815
1402	CEACAM8_Adipose - Subcutaneous_Adipose - Visceral (Omentum)	C2	REACTOME	12808	REACTOME_INTERLEUKIN_1_PROCESSING	REACTOME_INTERLEUKIN_1_PROCESSING	8	9	0.889	Up	2.72516	19204	2.72486	0.00643293	0.0409189
1403	CEACAM8_Adipose - Subcutaneous_Adipose - Visceral (Omentum)	C2	REACTOME	13701	REACTOME_TP53_REGULATES_TRANSCRIPTION_OF_DNA_REPAIR_GENES	REACTOME_TP53_REGULATES_TRANSCRIPTION_OF_DNA_REPAIR_GENES	61	62	0.984	Down	-2.71347	19204	-2.71317	0.00666423	0.0420672
1404	CEACAM8_Adipose - Subcutaneous_Adipose - Visceral (Omentum)	C2	REACTOME	12506	REACTOME_DNA_STRAND_ELONGATION	REACTOME_DNA_STRAND_ELONGATION	32	32	1	Down	-2.71005	19204	-2.70975	0.00673331	0.0423144
1405	CEACAM8_Adipose - Subcutaneous_Adipose - Visceral (Omentum)	C2	REACTOME	12696	REACTOME_GLYCOSPHINGOLIPID_CATABOLISM	REACTOME_GLYCOSPHINGOLIPID_CATABOLISM	31	39	0.795	Down	-2.70963	19204	-2.70934	0.00674171	0.0423144
1406	CEACAM8_Adipose - Subcutaneous_Adipose - Visceral (Omentum)	C2	REACTOME	13482	REACTOME_SIGNALING_BY_CSF3_G_CSF	REACTOME_SIGNALING_BY_CSF3_G_CSF	30	30	1	Down	-2.70869	19204	-2.7084	0.00676089	0.0423546
1407	CEACAM8_Adipose - Subcutaneous_Adipose - Visceral (Omentum)	C2	REACTOME	12267	REACTOME_BETA_CATENIN_INDEPENDENT_WNT_SIGNALING	REACTOME_BETA_CATENIN_INDEPENDENT_WNT_SIGNALING	140	146	0.959	Down	-2.70618	19204	-2.70588	0.00681231	0.0425962
1408	CEACAM8_Adipose - Subcutaneous_Adipose - Visceral (Omentum)	C2	REACTOME	13452	REACTOME_SEMA4D_IN_SEMAPHORIN_SIGNALING	REACTOME_SEMA4D_IN_SEMAPHORIN_SIGNALING	24	24	1	Down	-2.70335	19204	-2.70306	0.00687041	0.0428786
1409	CEACAM8_Adipose - Subcutaneous_Adipose - Visceral (Omentum)	C2	REACTOME	13121	REACTOME_PENTOSE_PHOSPHATE_PATHWAY	REACTOME_PENTOSE_PHOSPHATE_PATHWAY	13	15	0.867	Down	-2.68757	19204	-2.68729	0.00720353	0.0445382
1410	CEACAM8_Adipose - Subcutaneous_Adipose - Visceral (Omentum)	C2	REACTOME	12138	REACTOME_ABORTIVE_ELONGATION_OF_HIV_1_TRANSCRIPT_IN_THE_ABSENCE_OF_TAT	REACTOME_ABORTIVE_ELONGATION_OF_HIV_1_TRANSCRIPT...(12138)	23	23	1	Down	-2.67739	19204	-2.6771	0.00742616	0.0452591
1411	CEACAM8_Adipose - Subcutaneous_Adipose - Visceral (Omentum)	C2	REACTOME	12251	REACTOME_ATF6_ATF6_ALPHA_ACTIVATES_CHAPERONES	REACTOME_ATF6_ATF6_ALPHA_ACTIVATES_CHAPERONES	12	12	1	Down	-2.67572	19204	-2.67543	0.00746324	0.045382
1412	CEACAM8_Adipose - Subcutaneous_Adipose - Visceral (Omentum)	C2	REACTOME	13483	REACTOME_SIGNALING_BY_CTNNB1_PHOSPHO_SITE_MUTANTS	REACTOME_SIGNALING_BY_CTNNB1_PHOSPHO_SITE_MUTANTS	15	15	1	Down	-2.67087	19204	-2.67058	0.00757192	0.0457908
1413	CEACAM8_Adipose - Subcutaneous_Adipose - Visceral (Omentum)	C2	REACTOME	12154	REACTOME_ACTIVATION_OF_AMPK_DOWNSTREAM_OF_NMDARS	REACTOME_ACTIVATION_OF_AMPK_DOWNSTREAM_OF_NMDARS	25	29	0.862	Down	-2.66896	19204	-2.66868	0.00761508	0.0459679
1414	CEACAM8_Adipose - Subcutaneous_Adipose - Visceral (Omentum)	C2	REACTOME	12450	REACTOME_DEFECTIVE_LFNG_CAUSES_SCDO3	REACTOME_DEFECTIVE_LFNG_CAUSES_SCDO3	5	5	1	Up	2.66031	19204	2.66003	0.00781327	0.046993
1415	CEACAM8_Adipose - Subcutaneous_Adipose - Visceral (Omentum)	C2	REACTOME	13432	REACTOME_SARS_COV_2_ACTIVATES_MODULATES_INNATE_AND_ADAPTIVE_IMMUNE_RESPONSES	REACTOME_SARS_COV_2_ACTIVATES_MODULATES_INNATE_AND...(13432)	108	126	0.857	Down	-2.65787	19204	-2.65759	0.00787006	0.0472489
1416	CEACAM8_Adipose - Subcutaneous_Adipose - Visceral (Omentum)	C2	REACTOME	12927	REACTOME_METAL_ION_SLC_TRANSPORTERS	REACTOME_METAL_ION_SLC_TRANSPORTERS	22	24	0.917	Down	-2.65585	19204	-2.65557	0.00791751	0.0474478
1417	CEACAM8_Adipose - Subcutaneous_Adipose - Visceral (Omentum)	C2	REACTOME	12915	REACTOME_METABOLISM_OF_LIPIDS	REACTOME_METABOLISM_OF_LIPIDS	681	746	0.913	Down	-2.65267	19204	-2.65239	0.00799233	0.0477459
1418	CEACAM8_Adipose - Subcutaneous_Adipose - Visceral (Omentum)	C2	REACTOME	13366	REACTOME_RHO_GTPASES_ACTIVATE_PAKS	REACTOME_RHO_GTPASES_ACTIVATE_PAKS	21	21	1	Down	-2.65248	19204	-2.6522	0.00799696	0.0477459
1419	CEACAM8_Adipose - Subcutaneous_Adipose - Visceral (Omentum)	C2	REACTOME	13557	REACTOME_SLBP_DEPENDENT_PROCESSING_OF_REPLICATION_DEPENDENT_HISTONE_PRE_MRNAS	REACTOME_SLBP_DEPENDENT_PROCESSING_OF_REPLICATION...(13557)	11	11	1	Down	-2.63529	19204	-2.63501	0.00841339	0.0496694
1420	CEACAM8_Adipose - Subcutaneous_Adipose - Visceral (Omentum)	C2	REACTOME	13639	REACTOME_SYNTHESIS_OF_SUBSTRATES_IN_N_GLYCAN_BIOSYTHESIS	REACTOME_SYNTHESIS_OF_SUBSTRATES_IN_N_GLYCAN_BIOSYTHESIS	62	63	0.984	Down	-2.63489	19204	-2.63462	0.00842311	0.0496694
1421	CEACAM8_Adipose - Subcutaneous_Adipose - Visceral (Omentum)	C2	REACTOME	12985	REACTOME_M_DECAY_DEGRADATION_OF_MATERNAL_MRNAS_BY_MATERNALLY_STORED_FACTORS	REACTOME_M_DECAY_DEGRADATION_OF_MATERNAL_MRNAS_BY...(12985)	28	33	0.848	Down	-2.62681	19204	-2.62654	0.00862586	0.0507746
1422	CEACAM8_Adipose - Subcutaneous_Adipose - Visceral (Omentum)	C2	REACTOME	13180	REACTOME_POST_CHAPERONIN_TUBULIN_FOLDING_PATHWAY	REACTOME_POST_CHAPERONIN_TUBULIN_FOLDING_PATHWAY	20	23	0.87	Down	-2.61882	19204	-2.61855	0.00883047	0.0518868
1423	CEACAM8_Adipose - Subcutaneous_Adipose - Visceral (Omentum)	C2	REACTOME	12921	REACTOME_METABOLISM_OF_STEROIDS	REACTOME_METABOLISM_OF_STEROIDS	137	155	0.884	Down	-2.61515	19204	-2.61488	0.00892585	0.0522619
1424	CEACAM8_Adipose - Subcutaneous_Adipose - Visceral (Omentum)	C2	REACTOME	12307	REACTOME_CARGO_TRAFFICKING_TO_THE_PERICILIARY_MEMBRANE	REACTOME_CARGO_TRAFFICKING_TO_THE_PERICILIARY_MEMBRANE	47	51	0.922	Down	-2.60683	19204	-2.60657	0.00914548	0.0529862
1425	CEACAM8_Adipose - Subcutaneous_Adipose - Visceral (Omentum)	C2	REACTOME	13632	REACTOME_SYNTHESIS_OF_PIPS_AT_THE_EARLY_ENDOSOME_MEMBRANE	REACTOME_SYNTHESIS_OF_PIPS_AT_THE_EARLY_ENDOSOME_MEMBRANE	16	16	1	Down	-2.59959	19204	-2.59933	0.00934054	0.0537405
1426	CEACAM8_Adipose - Subcutaneous_Adipose - Visceral (Omentum)	C2	REACTOME	12860	REACTOME_LAGGING_STRAND_SYNTHESIS	REACTOME_LAGGING_STRAND_SYNTHESIS	20	20	1	Down	-2.59832	19204	-2.59806	0.00937516	0.0538462
1427	CEACAM8_Adipose - Subcutaneous_Adipose - Visceral (Omentum)	C2	REACTOME	12873	REACTOME_LIPOPHAGY	REACTOME_LIPOPHAGY	9	9	1	Down	-2.59436	19204	-2.5941	0.00948389	0.0543765
1428	CEACAM8_Adipose - Subcutaneous_Adipose - Visceral (Omentum)	C2	REACTOME	12482	REACTOME_DISEASES_OF_CARBOHYDRATE_METABOLISM	REACTOME_DISEASES_OF_CARBOHYDRATE_METABOLISM	31	34	0.912	Down	-2.59296	19204	-2.5927	0.0095225	0.0545036
1429	CEACAM8_Adipose - Subcutaneous_Adipose - Visceral (Omentum)	C2	REACTOME	13808	REACTOME_VXPX_CARGO_TARGETING_TO_CILIUM	REACTOME_VXPX_CARGO_TARGETING_TO_CILIUM	18	21	0.857	Down	-2.59213	19204	-2.59187	0.00954556	0.0545414
1430	CEACAM8_Adipose - Subcutaneous_Adipose - Visceral (Omentum)	C2	REACTOME	12949	REACTOME_MITOCHONDRIAL_FATTY_ACID_BETA_OXIDATION	REACTOME_MITOCHONDRIAL_FATTY_ACID_BETA_OXIDATION	34	37	0.919	Down	-2.58424	19204	-2.58398	0.00976669	0.0556131
1431	CEACAM8_Adipose - Subcutaneous_Adipose - Visceral (Omentum)	C2	REACTOME	12813	REACTOME_INTERLEUKIN_27_SIGNALING	REACTOME_INTERLEUKIN_27_SIGNALING	10	11	0.909	Down	-2.58119	19204	-2.58093	0.00985338	0.055819
1432	CEACAM8_Adipose - Subcutaneous_Adipose - Visceral (Omentum)	C2	REACTOME	13618	REACTOME_SYNTHESIS_OF_DOLICHYL_PHOSPHATE	REACTOME_SYNTHESIS_OF_DOLICHYL_PHOSPHATE	6	6	1	Down	-2.57174	19204	-2.57148	0.0101264	0.0570777
1433	CEACAM8_Adipose - Subcutaneous_Adipose - Visceral (Omentum)	C2	REACTOME	12376	REACTOME_COLLAGEN_FORMATION	REACTOME_COLLAGEN_FORMATION	87	90	0.967	Up	2.57171	19204	2.57145	0.0101272	0.0570777
1434	CEACAM8_Adipose - Subcutaneous_Adipose - Visceral (Omentum)	C2	REACTOME	13204	REACTOME_PROCESSING_OF_SMDT1	REACTOME_PROCESSING_OF_SMDT1	15	16	0.938	Down	-2.56565	19204	-2.5654	0.0103057	0.057886
1435	CEACAM8_Adipose - Subcutaneous_Adipose - Visceral (Omentum)	C2	REACTOME	12880	REACTOME_LTC4_CYSLTR_MEDIATED_IL4_PRODUCTION	REACTOME_LTC4_CYSLTR_MEDIATED_IL4_PRODUCTION	7	7	1	Up	2.56404	19204	2.56379	0.0103537	0.057886
1436	CEACAM8_Adipose - Subcutaneous_Adipose - Visceral (Omentum)	C2	REACTOME	12830	REACTOME_INTRA_GOLGI_TRAFFIC	REACTOME_INTRA_GOLGI_TRAFFIC	42	44	0.955	Down	-2.55479	19204	-2.55454	0.0106328	0.0590905
1437	CEACAM8_Adipose - Subcutaneous_Adipose - Visceral (Omentum)	C2	REACTOME	12157	REACTOME_ACTIVATION_OF_BAD_AND_TRANSLOCATION_TO_MITOCHONDRIA	REACTOME_ACTIVATION_OF_BAD_AND_TRANSLOCATION_TO_MITOCHONDRIA	15	15	1	Down	-2.55401	19204	-2.55376	0.0106566	0.0590905
1438	CEACAM8_Adipose - Subcutaneous_Adipose - Visceral (Omentum)	C2	REACTOME	12252	REACTOME_ATF6_ATF6_ALPHA_ACTIVATES_CHAPERONE_GENES	REACTOME_ATF6_ATF6_ALPHA_ACTIVATES_CHAPERONE_GENES	10	10	1	Down	-2.55368	19204	-2.55343	0.0106666	0.0590905
1439	CEACAM8_Adipose - Subcutaneous_Adipose - Visceral (Omentum)	C2	REACTOME	13815	REACTOME_YAP1_AND_WWTR1_TAZ_STIMULATED_GENE_EXPRESSION	REACTOME_YAP1_AND_WWTR1_TAZ_STIMULATED_GENE_EXPRESSION	15	15	1	Down	-2.55323	19204	-2.55298	0.0106805	0.0590905
1440	CEACAM8_Adipose - Subcutaneous_Adipose - Visceral (Omentum)	C2	REACTOME	13653	REACTOME_TELOMERE_C_STRAND_LAGGING_STRAND_SYNTHESIS	REACTOME_TELOMERE_C_STRAND_LAGGING_STRAND_SYNTHESIS	34	34	1	Down	-2.55083	19204	-2.55058	0.0107544	0.0592827
1441	CEACAM8_Adipose - Subcutaneous_Adipose - Visceral (Omentum)	C2	REACTOME	12797	REACTOME_INTERCONVERSION_OF_NUCLEOTIDE_DI_AND_TRIPHOSPHATES	REACTOME_INTERCONVERSION_OF_NUCLEOTIDE_DI_AND_TRIPHOSPHATES	29	29	1	Down	-2.54285	19204	-2.5426	0.0110032	0.0601678
1442	CEACAM8_Adipose - Subcutaneous_Adipose - Visceral (Omentum)	C2	REACTOME	12661	REACTOME_GAMMA_CARBOXYLATION_HYPUSINYLATION_HYDROXYLATION_AND_ARYLSULFATASE_ACTIVATION	REACTOME_GAMMA_CARBOXYLATION_HYPUSINYLATION...(12661)	57	61	0.934	Down	-2.5383	19204	-2.53806	0.0111469	0.0606583
1443	CEACAM8_Adipose - Subcutaneous_Adipose - Visceral (Omentum)	C2	REACTOME	12596	REACTOME_FC_EPSILON_RECEPTOR_FCERI_SIGNALING	REACTOME_FC_EPSILON_RECEPTOR_FCERI_SIGNALING	155	186	0.833	Down	-2.53648	19204	-2.53623	0.0112052	0.0608752
1444	CEACAM8_Adipose - Subcutaneous_Adipose - Visceral (Omentum)	C2	REACTOME	13547	REACTOME_SIGNALING_BY_WNT	REACTOME_SIGNALING_BY_WNT	277	330	0.839	Down	-2.52763	19204	-2.52739	0.0114914	0.0622265
1445	CEACAM8_Adipose - Subcutaneous_Adipose - Visceral (Omentum)	C2	REACTOME	12982	REACTOME_MYD88_INDEPENDENT_TLR4_CASCADE	REACTOME_MYD88_INDEPENDENT_TLR4_CASCADE	108	108	1	Down	-2.51966	19204	-2.51942	0.0117549	0.0634456
1446	CEACAM8_Adipose - Subcutaneous_Adipose - Visceral (Omentum)	C2	REACTOME	13516	REACTOME_SIGNALING_BY_MRAS_COMPLEX_MUTANTS	REACTOME_SIGNALING_BY_MRAS_COMPLEX_MUTANTS	8	8	1	Down	-2.515	19204	-2.51476	0.0119114	0.0641659
1447	CEACAM8_Adipose - Subcutaneous_Adipose - Visceral (Omentum)	C2	REACTOME	13385	REACTOME_RNA_POLYMERASE_II_TRANSCRIPTION_TERMINATION	REACTOME_RNA_POLYMERASE_II_TRANSCRIPTION_TERMINATION	66	67	0.985	Down	-2.51315	19204	-2.51291	0.011974	0.0641659
1448	CEACAM8_Adipose - Subcutaneous_Adipose - Visceral (Omentum)	C2	REACTOME	13548	REACTOME_SIGNALING_BY_WNT_IN_CANCER	REACTOME_SIGNALING_BY_WNT_IN_CANCER	32	34	0.941	Down	-2.51282	19204	-2.51258	0.0119851	0.0641659
1449	CEACAM8_Adipose - Subcutaneous_Adipose - Visceral (Omentum)	C2	REACTOME	13177	REACTOME_POLYMERASE_SWITCHING_ON_THE_C_STRAND_OF_THE_TELOMERE	REACTOME_POLYMERASE_SWITCHING_ON_THE_C_STRAND_OF_THE_TELOMERE	26	26	1	Down	-2.50843	19204	-2.50819	0.0121351	0.0644485
1450	CEACAM8_Adipose - Subcutaneous_Adipose - Visceral (Omentum)	C2	REACTOME	12418	REACTOME_CYTOSOLIC_IRON_SULFUR_CLUSTER_ASSEMBLY	REACTOME_CYTOSOLIC_IRON_SULFUR_CLUSTER_ASSEMBLY	13	13	1	Down	-2.49587	19204	-2.49564	0.0125731	0.0663489
1451	CEACAM8_Adipose - Subcutaneous_Adipose - Visceral (Omentum)	C2	REACTOME	13541	REACTOME_SIGNALING_BY_TGFB_FAMILY_MEMBERS	REACTOME_SIGNALING_BY_TGFB_FAMILY_MEMBERS	121	124	0.976	Down	-2.48603	19204	-2.4858	0.0129261	0.0679954
1452	CEACAM8_Adipose - Subcutaneous_Adipose - Visceral (Omentum)	C2	REACTOME	12463	REACTOME_DEGRADATION_OF_THE_EXTRACELLULAR_MATRIX	REACTOME_DEGRADATION_OF_THE_EXTRACELLULAR_MATRIX	131	140	0.936	Up	2.47363	19204	2.4734	0.0133835	0.0697371
1453	CEACAM8_Adipose - Subcutaneous_Adipose - Visceral (Omentum)	C2	REACTOME	12827	REACTOME_INTRACELLULAR_SIGNALING_BY_SECOND_MESSENGERS	REACTOME_INTRACELLULAR_SIGNALING_BY_SECOND_MESSENGERS	293	308	0.951	Down	-2.47021	19204	-2.46998	0.0135121	0.0702453
1454	CEACAM8_Adipose - Subcutaneous_Adipose - Visceral (Omentum)	C2	REACTOME	12844	REACTOME_IRON_UPTAKE_AND_TRANSPORT	REACTOME_IRON_UPTAKE_AND_TRANSPORT	54	58	0.931	Down	-2.46229	19204	-2.46206	0.0138141	0.0716432
1455	CEACAM8_Adipose - Subcutaneous_Adipose - Visceral (Omentum)	C2	REACTOME	13655	REACTOME_TELOMERE_EXTENSION_BY_TELOMERASE	REACTOME_TELOMERE_EXTENSION_BY_TELOMERASE	22	23	0.957	Down	-2.45868	19204	-2.45846	0.0139536	0.0720282
1456	CEACAM8_Adipose - Subcutaneous_Adipose - Visceral (Omentum)	C2	REACTOME	13232	REACTOME_PYRIMIDINE_CATABOLISM	REACTOME_PYRIMIDINE_CATABOLISM	10	12	0.833	Up	2.4513	19204	2.45107	0.0142431	0.0732402
1457	CEACAM8_Adipose - Subcutaneous_Adipose - Visceral (Omentum)	C2	REACTOME	12164	REACTOME_ACTIVATION_OF_MATRIX_METALLOPROTEINASES	REACTOME_ACTIVATION_OF_MATRIX_METALLOPROTEINASES	30	33	0.909	Up	2.45011	19204	2.44989	0.0142901	0.0732402
1458	CEACAM8_Adipose - Subcutaneous_Adipose - Visceral (Omentum)	C2	REACTOME	13559	REACTOME_SLC_TRANSPORTER_DISORDERS	REACTOME_SLC_TRANSPORTER_DISORDERS	84	99	0.848	Down	-2.44857	19204	-2.44834	0.0143515	0.0733963
1459	CEACAM8_Adipose - Subcutaneous_Adipose - Visceral (Omentum)	C2	REACTOME	12801	REACTOME_INTERLEUKIN_10_SIGNALING	REACTOME_INTERLEUKIN_10_SIGNALING	39	46	0.848	Up	2.44649	19204	2.44626	0.0144345	0.0734809
1460	CEACAM8_Adipose - Subcutaneous_Adipose - Visceral (Omentum)	C2	REACTOME	12497	REACTOME_DNA_DAMAGE_REVERSAL	REACTOME_DNA_DAMAGE_REVERSAL	8	8	1	Down	-2.44473	19204	-2.44451	0.0145051	0.0737268
1461	CEACAM8_Adipose - Subcutaneous_Adipose - Visceral (Omentum)	C2	REACTOME	12692	REACTOME_GLYCOGEN_SYNTHESIS	REACTOME_GLYCOGEN_SYNTHESIS	14	14	1	Down	-2.43862	19204	-2.4384	0.0147523	0.0748687
1462	CEACAM8_Adipose - Subcutaneous_Adipose - Visceral (Omentum)	C2	REACTOME	12913	REACTOME_METABOLISM_OF_FOLATE_AND_PTERINES	REACTOME_METABOLISM_OF_FOLATE_AND_PTERINES	17	17	1	Down	-2.43675	19204	-2.43653	0.014829	0.0750281
1463	CEACAM8_Adipose - Subcutaneous_Adipose - Visceral (Omentum)	C2	REACTOME	12697	REACTOME_GLYCOSPHINGOLIPID_METABOLISM	REACTOME_GLYCOSPHINGOLIPID_METABOLISM	41	49	0.837	Down	-2.43245	19204	-2.43223	0.0150061	0.0758083
1464	CEACAM8_Adipose - Subcutaneous_Adipose - Visceral (Omentum)	C2	REACTOME	13303	REACTOME_REGULATION_OF_PTEN_GENE_TRANSCRIPTION	REACTOME_REGULATION_OF_PTEN_GENE_TRANSCRIPTION	60	61	0.984	Down	-2.42861	19204	-2.42839	0.0151659	0.0761763
1465	CEACAM8_Adipose - Subcutaneous_Adipose - Visceral (Omentum)	C2	REACTOME	12268	REACTOME_BETA_CATENIN_PHOSPHORYLATION_CASCADE	REACTOME_BETA_CATENIN_PHOSPHORYLATION_CASCADE	17	17	1	Down	-2.425	19204	-2.42478	0.0153175	0.0766799
1466	CEACAM8_Adipose - Subcutaneous_Adipose - Visceral (Omentum)	C2	REACTOME	13019	REACTOME_NEUROFASCIN_INTERACTIONS	REACTOME_NEUROFASCIN_INTERACTIONS	7	7	1	Up	2.41906	19204	2.41885	0.0155698	0.0777083
1467	CEACAM8_Adipose - Subcutaneous_Adipose - Visceral (Omentum)	C2	REACTOME	13338	REACTOME_RESPONSE_TO_ELEVATED_PLATELET_CYTOSOLIC_CA2	REACTOME_RESPONSE_TO_ELEVATED_PLATELET_CYTOSOLIC_CA2	125	132	0.947	Down	-2.41279	19204	-2.41258	0.0158402	0.0787024
1468	CEACAM8_Adipose - Subcutaneous_Adipose - Visceral (Omentum)	C2	REACTOME	13563	REACTOME_SMOOTH_MUSCLE_CONTRACTION	REACTOME_SMOOTH_MUSCLE_CONTRACTION	41	43	0.953	Down	-2.40755	19204	-2.40734	0.0160694	0.0797215
1469	CEACAM8_Adipose - Subcutaneous_Adipose - Visceral (Omentum)	C2	REACTOME	13348	REACTOME_RHOBTB3_ATPASE_CYCLE	REACTOME_RHOBTB3_ATPASE_CYCLE	10	10	1	Down	-2.4045	19204	-2.40429	0.0162039	0.0800294
1470	CEACAM8_Adipose - Subcutaneous_Adipose - Visceral (Omentum)	C2	REACTOME	13038	REACTOME_NITRIC_OXIDE_STIMULATES_GUANYLATE_CYCLASE	REACTOME_NITRIC_OXIDE_STIMULATES_GUANYLATE_CYCLASE	22	22	1	Up	2.39873	19204	2.39852	0.0164613	0.0810593
1471	CEACAM8_Adipose - Subcutaneous_Adipose - Visceral (Omentum)	C2	REACTOME	13216	REACTOME_PROTEIN_METHYLATION	REACTOME_PROTEIN_METHYLATION	17	17	1	Down	-2.39716	19204	-2.39695	0.0165323	0.0811775
1472	CEACAM8_Adipose - Subcutaneous_Adipose - Visceral (Omentum)	C2	REACTOME	12930	REACTOME_METHYLATION	REACTOME_METHYLATION	13	14	0.929	Down	-2.3945	19204	-2.39429	0.0166527	0.0814927
1473	CEACAM8_Adipose - Subcutaneous_Adipose - Visceral (Omentum)	C2	REACTOME	12864	REACTOME_LDL_CLEARANCE	REACTOME_LDL_CLEARANCE	19	19	1	Down	-2.39407	19204	-2.39386	0.0166723	0.0814927
1474	CEACAM8_Adipose - Subcutaneous_Adipose - Visceral (Omentum)	C2	REACTOME	13431	REACTOME_SARS_COV_1_TARGETS_HOST_INTRACELLULAR_SIGNALLING_AND_REGULATORY_PATHWAYS	REACTOME_SARS_COV_1_TARGETS_HOST_INTRACELLULAR...(13431)	16	16	1	Down	-2.38782	19204	-2.38761	0.0169583	0.0827685
1475	CEACAM8_Adipose - Subcutaneous_Adipose - Visceral (Omentum)	C2	REACTOME	12862	REACTOME_LATE_ENDOSOMAL_MICROAUTOPHAGY	REACTOME_LATE_ENDOSOMAL_MICROAUTOPHAGY	33	34	0.971	Down	-2.38616	19204	-2.38596	0.0170347	0.0828974
1476	CEACAM8_Adipose - Subcutaneous_Adipose - Visceral (Omentum)	C2	REACTOME	12417	REACTOME_CYTOPROTECTION_BY_HMOX1	REACTOME_CYTOPROTECTION_BY_HMOX1	63	64	0.984	Down	-2.38425	19204	-2.38405	0.0171235	0.0830853
1477	CEACAM8_Adipose - Subcutaneous_Adipose - Visceral (Omentum)	C2	REACTOME	13203	REACTOME_PROCESSING_OF_INTRONLESS_PRE_MRNAS	REACTOME_PROCESSING_OF_INTRONLESS_PRE_MRNAS	20	20	1	Down	-2.37826	19204	-2.37805	0.0174045	0.0838349
1478	CEACAM8_Adipose - Subcutaneous_Adipose - Visceral (Omentum)	C2	REACTOME	13515	REACTOME_SIGNALING_BY_MODERATE_KINASE_ACTIVITY_BRAF_MUTANTS	REACTOME_SIGNALING_BY_MODERATE_KINASE_ACTIVITY_BRAF_MUTANTS	44	45	0.978	Down	-2.36925	19204	-2.36904	0.0178343	0.0857804
1479	CEACAM8_Adipose - Subcutaneous_Adipose - Visceral (Omentum)	C2	REACTOME	12495	REACTOME_DNA_DAMAGE_BYPASS	REACTOME_DNA_DAMAGE_BYPASS	48	48	1	Down	-2.36765	19204	-2.36745	0.0179111	0.0859412
1480	CEACAM8_Adipose - Subcutaneous_Adipose - Visceral (Omentum)	C2	REACTOME	12689	REACTOME_GLYCOGEN_BREAKDOWN_GLYCOGENOLYSIS	REACTOME_GLYCOGEN_BREAKDOWN_GLYCOGENOLYSIS	14	14	1	Down	-2.36744	19204	-2.36724	0.0179214	0.0859412
1481	CEACAM8_Adipose - Subcutaneous_Adipose - Visceral (Omentum)	C2	REACTOME	13089	REACTOME_ONCOGENIC_MAPK_SIGNALING	REACTOME_ONCOGENIC_MAPK_SIGNALING	81	82	0.988	Down	-2.36219	19204	-2.36199	0.0181773	0.0869256
1482	CEACAM8_Adipose - Subcutaneous_Adipose - Visceral (Omentum)	C2	REACTOME	13384	REACTOME_RNA_POLYMERASE_II_TRANSCRIPTION	REACTOME_RNA_POLYMERASE_II_TRANSCRIPTION	1282	1391	0.922	Down	-2.35509	19204	-2.35489	0.0185283	0.0882065
1483	CEACAM8_Adipose - Subcutaneous_Adipose - Visceral (Omentum)	C2	REACTOME	12520	REACTOME_DOWNSTREAM_SIGNAL_TRANSDUCTION	REACTOME_DOWNSTREAM_SIGNAL_TRANSDUCTION	29	29	1	Down	-2.35462	19204	-2.35442	0.0185516	0.0882065
1484	CEACAM8_Adipose - Subcutaneous_Adipose - Visceral (Omentum)	C2	REACTOME	13352	REACTOME_RHOD_GTPASE_CYCLE	REACTOME_RHOD_GTPASE_CYCLE	52	53	0.981	Down	-2.35221	19204	-2.35201	0.0186723	0.0886532
1485	CEACAM8_Adipose - Subcutaneous_Adipose - Visceral (Omentum)	C2	REACTOME	13690	REACTOME_TNF_SIGNALING	REACTOME_TNF_SIGNALING	57	57	1	Down	-2.34565	19204	-2.34545	0.0190042	0.0899714
1486	CEACAM8_Adipose - Subcutaneous_Adipose - Visceral (Omentum)	C2	REACTOME	12369	REACTOME_COBALAMIN_CBL_METABOLISM	REACTOME_COBALAMIN_CBL_METABOLISM	7	7	1	Down	-2.34467	19204	-2.34447	0.0190541	0.0900789
1487	CEACAM8_Adipose - Subcutaneous_Adipose - Visceral (Omentum)	C2	REACTOME	12290	REACTOME_BMAL1_CLOCK_NPAS2_ACTIVATES_CIRCADIAN_GENE_EXPRESSION	REACTOME_BMAL1_CLOCK_NPAS2_ACTIVATES_CIRCADIAN...(12290)	24	27	0.889	Down	-2.34298	19204	-2.34279	0.0191404	0.0902293
1488	CEACAM8_Adipose - Subcutaneous_Adipose - Visceral (Omentum)	C2	REACTOME	12288	REACTOME_BIOTIN_TRANSPORT_AND_METABOLISM	REACTOME_BIOTIN_TRANSPORT_AND_METABOLISM	11	11	1	Down	-2.33601	19204	-2.33581	0.019501	0.0914445
1489	CEACAM8_Adipose - Subcutaneous_Adipose - Visceral (Omentum)	C2	REACTOME	12142	REACTOME_ACETYLCHOLINE_REGULATES_INSULIN_SECRETION	REACTOME_ACETYLCHOLINE_REGULATES_INSULIN_SECRETION	10	10	1	Up	2.33519	19204	2.335	0.0195436	0.0914445
1490	CEACAM8_Adipose - Subcutaneous_Adipose - Visceral (Omentum)	C2	REACTOME	13742	REACTOME_TRANSLESION_SYNTHESIS_BY_POLK	REACTOME_TRANSLESION_SYNTHESIS_BY_POLK	17	17	1	Down	-2.33481	19204	-2.33461	0.0195637	0.0914445
1491	CEACAM8_Adipose - Subcutaneous_Adipose - Visceral (Omentum)	C2	REACTOME	12858	REACTOME_KSRP_KHSRP_BINDS_AND_DESTABILIZES_MRNA	REACTOME_KSRP_KHSRP_BINDS_AND_DESTABILIZES_MRNA	17	17	1	Down	-2.32614	19204	-2.32594	0.0200216	0.0929977
1492	CEACAM8_Adipose - Subcutaneous_Adipose - Visceral (Omentum)	C2	REACTOME	13369	REACTOME_RHO_GTPASES_ACTIVATE_ROCKS	REACTOME_RHO_GTPASES_ACTIVATE_ROCKS	19	19	1	Down	-2.32522	19204	-2.32503	0.0200706	0.0929977
1493	CEACAM8_Adipose - Subcutaneous_Adipose - Visceral (Omentum)	C2	REACTOME	13650	REACTOME_TBC_RABGAPS	REACTOME_TBC_RABGAPS	43	44	0.977	Down	-2.32481	19204	-2.32462	0.0200924	0.0929977
1494	CEACAM8_Adipose - Subcutaneous_Adipose - Visceral (Omentum)	C2	REACTOME	13285	REACTOME_REGULATION_OF_HOMOTYPIC_CELL_CELL_ADHESION	REACTOME_REGULATION_OF_HOMOTYPIC_CELL_CELL_ADHESION	30	32	0.938	Up	2.32328	19204	2.32309	0.0201743	0.0932464
1495	CEACAM8_Adipose - Subcutaneous_Adipose - Visceral (Omentum)	C2	REACTOME	12356	REACTOME_CILIUM_ASSEMBLY	REACTOME_CILIUM_ASSEMBLY	192	201	0.955	Down	-2.31204	19204	-2.31185	0.020786	0.0957536
1496	CEACAM8_Adipose - Subcutaneous_Adipose - Visceral (Omentum)	C2	REACTOME	13026	REACTOME_NFE2L2_REGULATES_PENTOSE_PHOSPHATE_PATHWAY_GENES	REACTOME_NFE2L2_REGULATES_PENTOSE_PHOSPHATE_PATHWAY_GENES	8	8	1	Down	-2.30647	19204	-2.30628	0.0210952	0.0967669
1497	CEACAM8_Adipose - Subcutaneous_Adipose - Visceral (Omentum)	C2	REACTOME	12663	REACTOME_GAP_FILLING_DNA_REPAIR_SYNTHESIS_AND_LIGATION_IN_GG_NER	REACTOME_GAP_FILLING_DNA_REPAIR_SYNTHESIS_AND...(12663)	25	25	1	Down	-2.30618	19204	-2.30599	0.0211112	0.0967669
1498	CEACAM8_Adipose - Subcutaneous_Adipose - Visceral (Omentum)	C2	REACTOME	13717	REACTOME_TRANSCRIPTIONAL_ACTIVITY_OF_SMAD2_SMAD3_SMAD4_HETEROTRIMER	REACTOME_TRANSCRIPTIONAL_ACTIVITY_OF_SMAD2_SMAD3...(13717)	51	51	1	Down	-2.30403	19204	-2.30384	0.0212318	0.0971802
1499	CEACAM8_Adipose - Subcutaneous_Adipose - Visceral (Omentum)	C2	REACTOME	12276	REACTOME_BETA_OXIDATION_OF_VERY_LONG_CHAIN_FATTY_ACIDS	REACTOME_BETA_OXIDATION_OF_VERY_LONG_CHAIN_FATTY_ACIDS	10	11	0.909	Down	-2.29721	19204	-2.29702	0.0216177	0.098408
1500	CEACAM8_Adipose - Subcutaneous_Adipose - Visceral (Omentum)	C2	REACTOME	13574	REACTOME_SPHINGOLIPID_METABOLISM	REACTOME_SPHINGOLIPID_METABOLISM	86	94	0.915	Down	-2.29144	19204	-2.29126	0.0219487	0.0995183
1501	CEACAM8_Adipose - Subcutaneous_Adipose - Visceral (Omentum)	C2	REACTOME	12358	REACTOME_CIRCADIAN_CLOCK	REACTOME_CIRCADIAN_CLOCK	67	70	0.957	Down	-2.29139	19204	-2.2912	0.0219517	0.0995183
1502	CEACAM8_Adipose - Subcutaneous_Adipose - Visceral (Omentum)	C2	REACTOME	12156	REACTOME_ACTIVATION_OF_ATR_IN_RESPONSE_TO_REPLICATION_STRESS	REACTOME_ACTIVATION_OF_ATR_IN_RESPONSE_TO...(12156)	36	37	0.973	Down	-2.28492	19204	-2.28474	0.0223281	0.100792
1503	CEACAM8_Adipose - Subcutaneous_Adipose - Visceral (Omentum)	C2	REACTOME	12769	REACTOME_INACTIVATION_OF_CSF3_G_CSF_SIGNALING	REACTOME_INACTIVATION_OF_CSF3_G_CSF_SIGNALING	25	25	1	Down	-2.28409	19204	-2.2839	0.0223772	0.100792
1504	CEACAM8_Adipose - Subcutaneous_Adipose - Visceral (Omentum)	C2	REACTOME	12567	REACTOME_ESR_MEDIATED_SIGNALING	REACTOME_ESR_MEDIATED_SIGNALING	176	220	0.8	Down	-2.27927	19204	-2.27908	0.0226622	0.101903
1505	CEACAM8_Adipose - Subcutaneous_Adipose - Visceral (Omentum)	C2	REACTOME	13689	REACTOME_TNF_RECEPTOR_SUPERFAMILY_TNFSF_MEMBERS_MEDIATING_NON_CANONICAL_NF_KB_PATHWAY	REACTOME_TNF_RECEPTOR_SUPERFAMILY_TNFSF_MEMBERS...(13689)	16	17	0.941	Up	2.27492	19204	2.27473	0.022922	0.102653
1506	CEACAM8_Adipose - Subcutaneous_Adipose - Visceral (Omentum)	C2	REACTOME	13238	REACTOME_RAB_GERANYLGERANYLATION	REACTOME_RAB_GERANYLGERANYLATION	63	65	0.969	Down	-2.27172	19204	-2.27153	0.0231147	0.103237
1507	CEACAM8_Adipose - Subcutaneous_Adipose - Visceral (Omentum)	C2	REACTOME	13436	REACTOME_SARS_COV_2_MODULATES_HOST_TRANSLATION_MACHINERY	REACTOME_SARS_COV_2_MODULATES_HOST_TRANSLATION_MACHINERY	50	51	0.98	Down	-2.26642	19204	-2.26624	0.0234367	0.104534
1508	CEACAM8_Adipose - Subcutaneous_Adipose - Visceral (Omentum)	C2	REACTOME	12130	REACTOME_2_LTR_CIRCLE_FORMATION	REACTOME_2_LTR_CIRCLE_FORMATION	7	7	1	Down	-2.26377	19204	-2.26359	0.0235995	0.104837
1509	CEACAM8_Adipose - Subcutaneous_Adipose - Visceral (Omentum)	C2	REACTOME	12452	REACTOME_DEFECTIVE_ST3GAL3_CAUSES_MCT12_AND_EIEE15	REACTOME_DEFECTIVE_ST3GAL3_CAUSES_MCT12_AND_EIEE15	7	8	0.875	Up	2.25554	19204	2.25537	0.0241104	0.106626
1510	CEACAM8_Adipose - Subcutaneous_Adipose - Visceral (Omentum)	C2	REACTOME	12365	REACTOME_CLATHRIN_MEDIATED_ENDOCYTOSIS	REACTOME_CLATHRIN_MEDIATED_ENDOCYTOSIS	142	145	0.979	Down	-2.254	19204	-2.25382	0.0242073	0.106626
1511	CEACAM8_Adipose - Subcutaneous_Adipose - Visceral (Omentum)	C2	REACTOME	12213	REACTOME_ANCHORING_FIBRIL_FORMATION	REACTOME_ANCHORING_FIBRIL_FORMATION	15	15	1	Up	2.25368	19204	2.25351	0.0242273	0.106626
1512	CEACAM8_Adipose - Subcutaneous_Adipose - Visceral (Omentum)	C2	REACTOME	12778	REACTOME_INHIBITION_OF_THE_PROTEOLYTIC_ACTIVITY_OF_APC_C_REQUIRED_FOR_THE_ONSET_OF_ANAPHASE_BY_MITOTIC_SPINDLE_CHECKPOINT_COMPONENTS	REACTOME_INHIBITION_OF_THE_PROTEOLYTIC_ACTIVITY_OF...(12778)	21	21	1	Down	-2.25197	19204	-2.2518	0.0243351	0.106958
1513	CEACAM8_Adipose - Subcutaneous_Adipose - Visceral (Omentum)	C2	REACTOME	12607	REACTOME_FGFR3B_LIGAND_BINDING_AND_ACTIVATION	REACTOME_FGFR3B_LIGAND_BINDING_AND_ACTIVATION	5	7	0.714	Up	2.25005	19204	2.24987	0.0244571	0.107352
1514	CEACAM8_Adipose - Subcutaneous_Adipose - Visceral (Omentum)	C2	REACTOME	13251	REACTOME_RECEPTOR_MEDIATED_MITOPHAGY	REACTOME_RECEPTOR_MEDIATED_MITOPHAGY	11	11	1	Down	-2.24634	19204	-2.24616	0.0246936	0.108104
1515	CEACAM8_Adipose - Subcutaneous_Adipose - Visceral (Omentum)	C2	REACTOME	12453	REACTOME_DEFECTS_IN_BIOTIN_BTN_METABOLISM	REACTOME_DEFECTS_IN_BIOTIN_BTN_METABOLISM	8	8	1	Down	-2.24135	19204	-2.24118	0.0250147	0.108781
1516	CEACAM8_Adipose - Subcutaneous_Adipose - Visceral (Omentum)	C2	REACTOME	12177	REACTOME_ACTIVATION_OF_THE_PRE_REPLICATIVE_COMPLEX	REACTOME_ACTIVATION_OF_THE_PRE_REPLICATIVE_COMPLEX	32	33	0.97	Down	-2.23959	19204	-2.23942	0.0251288	0.108781
1517	CEACAM8_Adipose - Subcutaneous_Adipose - Visceral (Omentum)	C2	REACTOME	12686	REACTOME_GLUTATHIONE_SYNTHESIS_AND_RECYCLING	REACTOME_GLUTATHIONE_SYNTHESIS_AND_RECYCLING	12	12	1	Down	-2.23474	19204	-2.23457	0.0254458	0.109889
1518	CEACAM8_Adipose - Subcutaneous_Adipose - Visceral (Omentum)	C2	REACTOME	13206	REACTOME_PROCESSIVE_SYNTHESIS_ON_THE_LAGGING_STRAND	REACTOME_PROCESSIVE_SYNTHESIS_ON_THE_LAGGING_STRAND	15	15	1	Down	-2.23443	19204	-2.23426	0.0254661	0.109889
1519	CEACAM8_Adipose - Subcutaneous_Adipose - Visceral (Omentum)	C2	REACTOME	12405	REACTOME_CROSSLINKING_OF_COLLAGEN_FIBRILS	REACTOME_CROSSLINKING_OF_COLLAGEN_FIBRILS	18	18	1	Up	2.23269	19204	2.23252	0.0255809	0.109958
1520	CEACAM8_Adipose - Subcutaneous_Adipose - Visceral (Omentum)	C2	REACTOME	13336	REACTOME_RESPONSE_OF_EIF2AK4_GCN2_TO_AMINO_ACID_DEFICIENCY	REACTOME_RESPONSE_OF_EIF2AK4_GCN2_TO_AMINO_ACID_DEFICIENCY	100	102	0.98	Down	-2.23268	19204	-2.2325	0.0255816	0.109958
1521	CEACAM8_Adipose - Subcutaneous_Adipose - Visceral (Omentum)	C2	REACTOME	12308	REACTOME_CARNITINE_METABOLISM	REACTOME_CARNITINE_METABOLISM	14	14	1	Down	-2.23062	19204	-2.23045	0.0257176	0.110256
1522	CEACAM8_Adipose - Subcutaneous_Adipose - Visceral (Omentum)	C2	REACTOME	13205	REACTOME_PROCESSIVE_SYNTHESIS_ON_THE_C_STRAND_OF_THE_TELOMERE	REACTOME_PROCESSIVE_SYNTHESIS_ON_THE_C_STRAND_OF_THE_TELOMERE	19	19	1	Down	-2.22784	19204	-2.22767	0.0259026	0.110763
1523	CEACAM8_Adipose - Subcutaneous_Adipose - Visceral (Omentum)	C2	REACTOME	13677	REACTOME_THYROXINE_BIOSYNTHESIS	REACTOME_THYROXINE_BIOSYNTHESIS	9	10	0.9	Up	2.21365	19204	2.21348	0.0268649	0.113707
1524	CEACAM8_Adipose - Subcutaneous_Adipose - Visceral (Omentum)	C2	REACTOME	12233	REACTOME_APOPTOTIC_EXECUTION_PHASE	REACTOME_APOPTOTIC_EXECUTION_PHASE	49	52	0.942	Down	-2.20968	19204	-2.20951	0.027139	0.114167
1525	CEACAM8_Adipose - Subcutaneous_Adipose - Visceral (Omentum)	C2	REACTOME	13616	REACTOME_SYNTHESIS_OF_DIPHTHAMIDE_EEF2	REACTOME_SYNTHESIS_OF_DIPHTHAMIDE_EEF2	8	8	1	Down	-2.20957	19204	-2.2094	0.027147	0.114167
1526	CEACAM8_Adipose - Subcutaneous_Adipose - Visceral (Omentum)	C2	REACTOME	13636	REACTOME_SYNTHESIS_OF_PIPS_AT_THE_PLASMA_MEMBRANE	REACTOME_SYNTHESIS_OF_PIPS_AT_THE_PLASMA_MEMBRANE	52	53	0.981	Down	-2.20694	19204	-2.20677	0.0273299	0.114443
1527	CEACAM8_Adipose - Subcutaneous_Adipose - Visceral (Omentum)	C2	REACTOME	12568	REACTOME_ESTABLISHMENT_OF_SISTER_CHROMATID_COHESION	REACTOME_ESTABLISHMENT_OF_SISTER_CHROMATID_COHESION	11	11	1	Down	-2.19806	19204	-2.1979	0.0279564	0.1163
1528	CEACAM8_Adipose - Subcutaneous_Adipose - Visceral (Omentum)	C2	REACTOME	12209	REACTOME_AMINO_ACID_CONJUGATION	REACTOME_AMINO_ACID_CONJUGATION	7	9	0.778	Up	2.19739	19204	2.19722	0.0280046	0.1163
1529	CEACAM8_Adipose - Subcutaneous_Adipose - Visceral (Omentum)	C2	REACTOME	13664	REACTOME_TGF_BETA_RECEPTOR_SIGNALING_ACTIVATES_SMADS	REACTOME_TGF_BETA_RECEPTOR_SIGNALING_ACTIVATES_SMADS	47	47	1	Down	-2.19646	19204	-2.19629	0.028071	0.11643
1530	CEACAM8_Adipose - Subcutaneous_Adipose - Visceral (Omentum)	C2	REACTOME	13736	REACTOME_TRANSFERRIN_ENDOCYTOSIS_AND_RECYCLING	REACTOME_TRANSFERRIN_ENDOCYTOSIS_AND_RECYCLING	28	31	0.903	Down	-2.19127	19204	-2.1911	0.0284445	0.117684
1531	CEACAM8_Adipose - Subcutaneous_Adipose - Visceral (Omentum)	C2	REACTOME	12572	REACTOME_ESTROGEN_STIMULATED_SIGNALING_THROUGH_PRKCZ	REACTOME_ESTROGEN_STIMULATED_SIGNALING_THROUGH_PRKCZ	6	6	1	Down	-2.18858	19204	-2.18841	0.0286397	0.118197
1532	CEACAM8_Adipose - Subcutaneous_Adipose - Visceral (Omentum)	C2	REACTOME	12474	REACTOME_DIGESTION_OF_DIETARY_LIPID	REACTOME_DIGESTION_OF_DIETARY_LIPID	6	7	0.857	Up	2.18658	19204	2.18641	0.0287854	0.118603
1533	CEACAM8_Adipose - Subcutaneous_Adipose - Visceral (Omentum)	C2	REACTOME	12266	REACTOME_BBSOME_MEDIATED_CARGO_TARGETING_TO_CILIUM	REACTOME_BBSOME_MEDIATED_CARGO_TARGETING_TO_CILIUM	22	23	0.957	Down	-2.18624	19204	-2.18608	0.0288098	0.118603
1534	CEACAM8_Adipose - Subcutaneous_Adipose - Visceral (Omentum)	C2	REACTOME	13451	REACTOME_SEMA4D_INDUCED_CELL_MIGRATION_AND_GROWTH_CONE_COLLAPSE	REACTOME_SEMA4D_INDUCED_CELL_MIGRATION_AND_GROWTH_CONE_COLLAPSE	20	20	1	Down	-2.18544	19204	-2.18528	0.0288686	0.118698
1535	CEACAM8_Adipose - Subcutaneous_Adipose - Visceral (Omentum)	C2	REACTOME	12431	REACTOME_DEADENYLATION_OF_MRNA	REACTOME_DEADENYLATION_OF_MRNA	25	25	1	Down	-2.1827	19204	-2.18254	0.0290699	0.119267
1536	CEACAM8_Adipose - Subcutaneous_Adipose - Visceral (Omentum)	C2	REACTOME	13764	REACTOME_TRIGLYCERIDE_CATABOLISM	REACTOME_TRIGLYCERIDE_CATABOLISM	19	24	0.792	Down	-2.18127	19204	-2.1811	0.0291759	0.119317
1537	CEACAM8_Adipose - Subcutaneous_Adipose - Visceral (Omentum)	C2	REACTOME	12968	REACTOME_MOLYBDENUM_COFACTOR_BIOSYNTHESIS	REACTOME_MOLYBDENUM_COFACTOR_BIOSYNTHESIS	6	6	1	Down	-2.17553	19204	-2.17537	0.0296027	0.120658
1538	CEACAM8_Adipose - Subcutaneous_Adipose - Visceral (Omentum)	C2	REACTOME	12250	REACTOME_ATF4_ACTIVATES_GENES_IN_RESPONSE_TO_ENDOPLASMIC_RETICULUM_STRESS	REACTOME_ATF4_ACTIVATES_GENES_IN_RESPONSE_TO...(12250)	27	27	1	Down	-2.17386	19204	-2.1737	0.0297275	0.12088
1539	CEACAM8_Adipose - Subcutaneous_Adipose - Visceral (Omentum)	C2	REACTOME	12909	REACTOME_METABOLISM_OF_ANGIOTENSINOGEN_TO_ANGIOTENSINS	REACTOME_METABOLISM_OF_ANGIOTENSINOGEN_TO_ANGIOTENSINS	17	18	0.944	Up	2.17327	19204	2.17311	0.0297719	0.120912
1540	CEACAM8_Adipose - Subcutaneous_Adipose - Visceral (Omentum)	C2	REACTOME	12262	REACTOME_BACTERIAL_INFECTION_PATHWAYS	REACTOME_BACTERIAL_INFECTION_PATHWAYS	70	71	0.986	Down	-2.17155	19204	-2.17139	0.0299021	0.121292
1541	CEACAM8_Adipose - Subcutaneous_Adipose - Visceral (Omentum)	C2	REACTOME	13503	REACTOME_SIGNALING_BY_FLT3_ITD_AND_TKD_MUTANTS	REACTOME_SIGNALING_BY_FLT3_ITD_AND_TKD_MUTANTS	16	16	1	Down	-2.16545	19204	-2.16529	0.0303652	0.12287
1542	CEACAM8_Adipose - Subcutaneous_Adipose - Visceral (Omentum)	C2	REACTOME	12954	REACTOME_MITOCHONDRIAL_RNA_DEGRADATION	REACTOME_MITOCHONDRIAL_RNA_DEGRADATION	12	12	1	Down	-2.16177	19204	-2.16161	0.0306486	0.123714
1543	CEACAM8_Adipose - Subcutaneous_Adipose - Visceral (Omentum)	C2	REACTOME	12379	REACTOME_COMPLEX_I_BIOGENESIS	REACTOME_COMPLEX_I_BIOGENESIS	57	57	1	Down	-2.15564	19204	-2.15548	0.0311241	0.125176
1544	CEACAM8_Adipose - Subcutaneous_Adipose - Visceral (Omentum)	C2	REACTOME	13681	REACTOME_TIE2_SIGNALING	REACTOME_TIE2_SIGNALING	18	18	1	Down	-2.15436	19204	-2.15421	0.031224	0.125426
1545	CEACAM8_Adipose - Subcutaneous_Adipose - Visceral (Omentum)	C2	REACTOME	12558	REACTOME_ERK_MAPK_TARGETS	REACTOME_ERK_MAPK_TARGETS	22	22	1	Down	-2.15124	19204	-2.15109	0.0314695	0.126259
1546	CEACAM8_Adipose - Subcutaneous_Adipose - Visceral (Omentum)	C2	REACTOME	12271	REACTOME_BETA_OXIDATION_OF_DECANOYL_COA_TO_OCTANOYL_COA_COA	REACTOME_BETA_OXIDATION_OF_DECANOYL_COA_TO...(12271)	6	6	1	Down	-2.14739	19204	-2.14723	0.0317749	0.127023
1547	CEACAM8_Adipose - Subcutaneous_Adipose - Visceral (Omentum)	C2	REACTOME	12441	REACTOME_DEFECTIVE_CHST6_CAUSES_MCDC1	REACTOME_DEFECTIVE_CHST6_CAUSES_MCDC1	7	8	0.875	Up	2.14519	19204	2.14503	0.0319505	0.127417
1548	CEACAM8_Adipose - Subcutaneous_Adipose - Visceral (Omentum)	C2	REACTOME	12330	REACTOME_CELLULAR_SENESCENCE	REACTOME_CELLULAR_SENESCENCE	152	197	0.772	Down	-2.1343	19204	-2.13414	0.032831	0.12968
1549	CEACAM8_Adipose - Subcutaneous_Adipose - Visceral (Omentum)	C2	REACTOME	12513	REACTOME_DOWNREGULATION_OF_SMAD2_3_SMAD4_TRANSCRIPTIONAL_ACTIVITY	REACTOME_DOWNREGULATION_OF_SMAD2_3_SMAD4...(12513)	31	31	1	Down	-2.13265	19204	-2.1325	0.0329661	0.129746
1550	CEACAM8_Adipose - Subcutaneous_Adipose - Visceral (Omentum)	C2	REACTOME	13231	REACTOME_PURINE_SALVAGE	REACTOME_PURINE_SALVAGE	13	13	1	Down	-2.12788	19204	-2.12773	0.0333597	0.130592
1551	CEACAM8_Adipose - Subcutaneous_Adipose - Visceral (Omentum)	C2	REACTOME	13158	REACTOME_PI_METABOLISM	REACTOME_PI_METABOLISM	82	84	0.976	Down	-2.1272	19204	-2.12704	0.0334165	0.130592
1552	CEACAM8_Adipose - Subcutaneous_Adipose - Visceral (Omentum)	C2	REACTOME	13128	REACTOME_PEXOPHAGY	REACTOME_PEXOPHAGY	11	11	1	Down	-2.12043	19204	-2.12028	0.0339827	0.132226
1553	CEACAM8_Adipose - Subcutaneous_Adipose - Visceral (Omentum)	C2	REACTOME	12221	REACTOME_ANTIVIRAL_MECHANISM_BY_IFN_STIMULATED_GENES	REACTOME_ANTIVIRAL_MECHANISM_BY_IFN_STIMULATED_GENES	145	152	0.954	Down	-2.1166	19204	-2.11645	0.0343064	0.133023
1554	CEACAM8_Adipose - Subcutaneous_Adipose - Visceral (Omentum)	C2	REACTOME	13524	REACTOME_SIGNALING_BY_NOTCH2	REACTOME_SIGNALING_BY_NOTCH2	33	33	1	Up	2.11645	19204	2.1163	0.0343195	0.133023
1555	CEACAM8_Adipose - Subcutaneous_Adipose - Visceral (Omentum)	C2	REACTOME	13302	REACTOME_REGULATION_OF_PLK1_ACTIVITY_AT_G2_M_TRANSITION	REACTOME_REGULATION_OF_PLK1_ACTIVITY_AT_G2_M_TRANSITION	87	87	1	Down	-2.11116	19204	-2.11101	0.0347717	0.134148
1556	CEACAM8_Adipose - Subcutaneous_Adipose - Visceral (Omentum)	C2	REACTOME	13595	REACTOME_SUMOYLATION_OF_TRANSCRIPTION_COFACTORS	REACTOME_SUMOYLATION_OF_TRANSCRIPTION_COFACTORS	44	44	1	Down	-2.11116	19204	-2.11101	0.0347717	0.134148
1557	CEACAM8_Adipose - Subcutaneous_Adipose - Visceral (Omentum)	C2	REACTOME	12332	REACTOME_CELL_CELL_JUNCTION_ORGANIZATION	REACTOME_CELL_CELL_JUNCTION_ORGANIZATION	78	90	0.867	Up	2.10992	19204	2.10977	0.034878	0.134215
1558	CEACAM8_Adipose - Subcutaneous_Adipose - Visceral (Omentum)	C2	REACTOME	12426	REACTOME_DARPP_32_EVENTS	REACTOME_DARPP_32_EVENTS	23	24	0.958	Down	-2.10897	19204	-2.10882	0.0349597	0.134215
1559	CEACAM8_Adipose - Subcutaneous_Adipose - Visceral (Omentum)	C2	REACTOME	13517	REACTOME_SIGNALING_BY_MST1	REACTOME_SIGNALING_BY_MST1	5	5	1	Up	2.108	19204	2.10785	0.035044	0.134215
1560	CEACAM8_Adipose - Subcutaneous_Adipose - Visceral (Omentum)	C2	REACTOME	12206	REACTOME_ALTERNATIVE_COMPLEMENT_ACTIVATION	REACTOME_ALTERNATIVE_COMPLEMENT_ACTIVATION	5	5	1	Up	2.10796	19204	2.10781	0.0350471	0.134215
1561	CEACAM8_Adipose - Subcutaneous_Adipose - Visceral (Omentum)	C2	REACTOME	13139	REACTOME_PHOSPHATE_BOND_HYDROLYSIS_BY_NUDT_PROTEINS	REACTOME_PHOSPHATE_BOND_HYDROLYSIS_BY_NUDT_PROTEINS	7	7	1	Down	-2.10767	19204	-2.10752	0.0350724	0.134215
1562	CEACAM8_Adipose - Subcutaneous_Adipose - Visceral (Omentum)	C2	REACTOME	13748	REACTOME_TRANSPORT_OF_CONNEXONS_TO_THE_PLASMA_MEMBRANE	REACTOME_TRANSPORT_OF_CONNEXONS_TO_THE_PLASMA_MEMBRANE	17	21	0.81	Down	-2.10522	19204	-2.10508	0.0352848	0.134716
1563	CEACAM8_Adipose - Subcutaneous_Adipose - Visceral (Omentum)	C2	REACTOME	13256	REACTOME_RECRUITMENT_OF_NUMA_TO_MITOTIC_CENTROSOMES	REACTOME_RECRUITMENT_OF_NUMA_TO_MITOTIC_CENTROSOMES	91	95	0.958	Down	-2.10431	19204	-2.10416	0.0353643	0.134864
1564	CEACAM8_Adipose - Subcutaneous_Adipose - Visceral (Omentum)	C2	REACTOME	13765	REACTOME_TRIGLYCERIDE_METABOLISM	REACTOME_TRIGLYCERIDE_METABOLISM	28	38	0.737	Down	-2.0993	19204	-2.09915	0.0358034	0.135914
1565	CEACAM8_Adipose - Subcutaneous_Adipose - Visceral (Omentum)	C2	REACTOME	12223	REACTOME_APC_CDC20_MEDIATED_DEGRADATION_OF_NEK2A	REACTOME_APC_CDC20_MEDIATED_DEGRADATION_OF_NEK2A	26	26	1	Down	-2.09583	19204	-2.09568	0.0361105	0.136766
1566	CEACAM8_Adipose - Subcutaneous_Adipose - Visceral (Omentum)	C2	REACTOME	13126	REACTOME_PEROXISOMAL_LIPID_METABOLISM	REACTOME_PEROXISOMAL_LIPID_METABOLISM	26	29	0.897	Down	-2.093	19204	-2.09285	0.0363623	0.136966
1567	CEACAM8_Adipose - Subcutaneous_Adipose - Visceral (Omentum)	C2	REACTOME	12635	REACTOME_FORMATION_OF_WDR5_CONTAINING_HISTONE_MODIFYING_COMPLEXES	REACTOME_FORMATION_OF_WDR5_CONTAINING_HISTONE...(12635)	42	42	1	Down	-2.09259	19204	-2.09245	0.0363987	0.136966
1568	CEACAM8_Adipose - Subcutaneous_Adipose - Visceral (Omentum)	C2	REACTOME	12945	REACTOME_MISCELLANEOUS_TRANSPORT_AND_BINDING_EVENTS	REACTOME_MISCELLANEOUS_TRANSPORT_AND_BINDING_EVENTS	23	26	0.885	Down	-2.09198	19204	-2.09183	0.0364537	0.13697
1569	CEACAM8_Adipose - Subcutaneous_Adipose - Visceral (Omentum)	C2	REACTOME	13347	REACTOME_RHOBTB2_GTPASE_CYCLE	REACTOME_RHOBTB2_GTPASE_CYCLE	23	23	1	Down	-2.09122	19204	-2.09107	0.0365214	0.137069
1570	CEACAM8_Adipose - Subcutaneous_Adipose - Visceral (Omentum)	C2	REACTOME	13533	REACTOME_SIGNALING_BY_PDGFR_IN_DISEASE	REACTOME_SIGNALING_BY_PDGFR_IN_DISEASE	20	20	1	Down	-2.09059	19204	-2.09045	0.0365776	0.137125
1571	CEACAM8_Adipose - Subcutaneous_Adipose - Visceral (Omentum)	C2	REACTOME	12136	REACTOME_ABERRANT_REGULATION_OF_MITOTIC_EXIT_IN_CANCER_DUE_TO_RB1_DEFECTS	REACTOME_ABERRANT_REGULATION_OF_MITOTIC_EXIT_IN...(12136)	20	20	1	Down	-2.08979	19204	-2.08964	0.0366499	0.137155
1572	CEACAM8_Adipose - Subcutaneous_Adipose - Visceral (Omentum)	C2	REACTOME	13453	REACTOME_SEMA4D_MEDIATED_INHIBITION_OF_CELL_ATTACHMENT_AND_MIGRATION	REACTOME_SEMA4D_MEDIATED_INHIBITION_OF_CELL...(13453)	8	8	1	Down	-2.08724	19204	-2.08709	0.0368796	0.137634
1573	CEACAM8_Adipose - Subcutaneous_Adipose - Visceral (Omentum)	C2	REACTOME	12660	REACTOME_GABA_SYNTHESIS_RELEASE_REUPTAKE_AND_DEGRADATION	REACTOME_GABA_SYNTHESIS_RELEASE_REUPTAKE_AND_DEGRADATION	17	19	0.895	Up	2.08638	19204	2.08623	0.0369576	0.1377
1574	CEACAM8_Adipose - Subcutaneous_Adipose - Visceral (Omentum)	C2	REACTOME	13743	REACTOME_TRANSLESION_SYNTHESIS_BY_Y_FAMILY_DNA_POLYMERASES_BYPASSES_LESIONS_ON_DNA_TEMPLATE	REACTOME_TRANSLESION_SYNTHESIS_BY_Y_FAMILY_DNA...(13743)	39	39	1	Down	-2.08613	19204	-2.08598	0.0369804	0.1377
1575	CEACAM8_Adipose - Subcutaneous_Adipose - Visceral (Omentum)	C2	REACTOME	13273	REACTOME_REGULATION_OF_CYTOSKELETAL_REMODELING_AND_CELL_SPREADING_BY_IPP_COMPLEX_COMPONENTS	REACTOME_REGULATION_OF_CYTOSKELETAL_REMODELING_AND...(13273)	8	8	1	Down	-2.08347	19204	-2.08333	0.0372214	0.138073
1576	CEACAM8_Adipose - Subcutaneous_Adipose - Visceral (Omentum)	C2	REACTOME	12435	REACTOME_DEFECTIVE_B4GALT1_CAUSES_B4GALT1_CDG_CDG_2D	REACTOME_DEFECTIVE_B4GALT1_CAUSES_B4GALT1_CDG_CDG_2D	7	8	0.875	Up	2.08098	19204	2.08084	0.0374486	0.138664
1577	CEACAM8_Adipose - Subcutaneous_Adipose - Visceral (Omentum)	C2	REACTOME	12488	REACTOME_DISEASES_OF_MITOTIC_CELL_CYCLE	REACTOME_DISEASES_OF_MITOTIC_CELL_CYCLE	38	38	1	Down	-2.07689	19204	-2.07674	0.0378252	0.139868
1578	CEACAM8_Adipose - Subcutaneous_Adipose - Visceral (Omentum)	C2	REACTOME	12895	REACTOME_MATURATION_OF_SARS_COV_1_SPIKE_PROTEIN	REACTOME_MATURATION_OF_SARS_COV_1_SPIKE_PROTEIN	5	5	1	Down	-2.07386	19204	-2.07372	0.0381056	0.140313
1579	CEACAM8_Adipose - Subcutaneous_Adipose - Visceral (Omentum)	C2	REACTOME	12574	REACTOME_EUKARYOTIC_TRANSLATION_ELONGATION	REACTOME_EUKARYOTIC_TRANSLATION_ELONGATION	92	94	0.979	Down	-2.06964	19204	-2.0695	0.0384994	0.141221
1580	CEACAM8_Adipose - Subcutaneous_Adipose - Visceral (Omentum)	C2	REACTOME	12983	REACTOME_MYOCLONIC_EPILEPSY_OF_LAFORA	REACTOME_MYOCLONIC_EPILEPSY_OF_LAFORA	9	9	1	Down	-2.06854	19204	-2.06839	0.038603	0.141221
1581	CEACAM8_Adipose - Subcutaneous_Adipose - Visceral (Omentum)	C2	REACTOME	12995	REACTOME_NEF_MEDIATED_CD8_DOWN_REGULATION	REACTOME_NEF_MEDIATED_CD8_DOWN_REGULATION	7	7	1	Down	-2.06847	19204	-2.06833	0.0386095	0.141221
1582	CEACAM8_Adipose - Subcutaneous_Adipose - Visceral (Omentum)	C2	REACTOME	13502	REACTOME_SIGNALING_BY_FLT3_FUSION_PROTEINS	REACTOME_SIGNALING_BY_FLT3_FUSION_PROTEINS	19	19	1	Down	-2.06803	19204	-2.06789	0.0386505	0.141221
1583	CEACAM8_Adipose - Subcutaneous_Adipose - Visceral (Omentum)	C2	REACTOME	12997	REACTOME_NEF_MEDIATES_DOWN_MODULATION_OF_CELL_SURFACE_RECEPTORS_BY_RECRUITING_THEM_TO_CLATHRIN_ADAPTERS	REACTOME_NEF_MEDIATES_DOWN_MODULATION_OF_CELL...(12997)	21	21	1	Down	-2.06661	19204	-2.06647	0.0387843	0.141554
1584	CEACAM8_Adipose - Subcutaneous_Adipose - Visceral (Omentum)	C2	REACTOME	13821	REACTOME_Z_DECAY_DEGRADATION_OF_MATERNAL_MRNAS_BY_ZYGOTICALLY_EXPRESSED_FACTORS	REACTOME_Z_DECAY_DEGRADATION_OF_MATERNAL_MRNAS_BY...(13821)	12	12	1	Down	-2.06276	19204	-2.06262	0.039149	0.142417
1585	CEACAM8_Adipose - Subcutaneous_Adipose - Visceral (Omentum)	C2	REACTOME	13793	REACTOME_VEGF_LIGAND_RECEPTOR_INTERACTIONS	REACTOME_VEGF_LIGAND_RECEPTOR_INTERACTIONS	8	8	1	Up	2.06102	19204	2.06088	0.0393149	0.142861
1586	CEACAM8_Adipose - Subcutaneous_Adipose - Visceral (Omentum)	C2	REACTOME	13621	REACTOME_SYNTHESIS_OF_GLYCOSYLPHOSPHATIDYLINOSITOL_GPI	REACTOME_SYNTHESIS_OF_GLYCOSYLPHOSPHATIDYLINOSITOL_GPI	17	18	0.944	Down	-2.05808	19204	-2.05794	0.0395963	0.143706
1587	CEACAM8_Adipose - Subcutaneous_Adipose - Visceral (Omentum)	C2	REACTOME	13786	REACTOME_UPTAKE_AND_FUNCTION_OF_DIPHTHERIA_TOXIN	REACTOME_UPTAKE_AND_FUNCTION_OF_DIPHTHERIA_TOXIN	6	6	1	Down	-2.04966	19204	-2.04952	0.0404111	0.145688
1588	CEACAM8_Adipose - Subcutaneous_Adipose - Visceral (Omentum)	C2	REACTOME	12884	REACTOME_MAP2K_AND_MAPK_ACTIVATION	REACTOME_MAP2K_AND_MAPK_ACTIVATION	40	40	1	Down	-2.04858	19204	-2.04844	0.040517	0.145688
1589	CEACAM8_Adipose - Subcutaneous_Adipose - Visceral (Omentum)	C2	REACTOME	13739	REACTOME_TRANSLATION_OF_SARS_COV_1_STRUCTURAL_PROTEINS	REACTOME_TRANSLATION_OF_SARS_COV_1_STRUCTURAL_PROTEINS	29	29	1	Down	-2.04838	19204	-2.04824	0.0405363	0.145688
1590	CEACAM8_Adipose - Subcutaneous_Adipose - Visceral (Omentum)	C2	REACTOME	13241	REACTOME_RAC2_GTPASE_CYCLE	REACTOME_RAC2_GTPASE_CYCLE	88	88	1	Down	-2.04499	19204	-2.04485	0.0408694	0.146107
1591	CEACAM8_Adipose - Subcutaneous_Adipose - Visceral (Omentum)	C2	REACTOME	13634	REACTOME_SYNTHESIS_OF_PIPS_AT_THE_GOLGI_MEMBRANE	REACTOME_SYNTHESIS_OF_PIPS_AT_THE_GOLGI_MEMBRANE	16	18	0.889	Down	-2.03476	19204	-2.03463	0.0418885	0.148628
1592	CEACAM8_Adipose - Subcutaneous_Adipose - Visceral (Omentum)	C2	REACTOME	12783	REACTOME_INNATE_IMMUNE_SYSTEM	REACTOME_INNATE_IMMUNE_SYSTEM	977	1125	0.868	Down	-2.03116	19204	-2.03103	0.0422524	0.149599
1593	CEACAM8_Adipose - Subcutaneous_Adipose - Visceral (Omentum)	C2	REACTOME	13654	REACTOME_TELOMERE_C_STRAND_SYNTHESIS_INITIATION	REACTOME_TELOMERE_C_STRAND_SYNTHESIS_INITIATION	13	13	1	Down	-2.02646	19204	-2.02632	0.042732	0.150974
1594	CEACAM8_Adipose - Subcutaneous_Adipose - Visceral (Omentum)	C2	REACTOME	13693	REACTOME_TOLL_LIKE_RECEPTOR_TLR1_TLR2_CASCADE	REACTOME_TOLL_LIKE_RECEPTOR_TLR1_TLR2_CASCADE	115	115	1	Down	-2.02372	19204	-2.02359	0.0430124	0.151713
1595	CEACAM8_Adipose - Subcutaneous_Adipose - Visceral (Omentum)	C2	REACTOME	13697	REACTOME_TP53_REGULATES_TRANSCRIPTION_OF_CASPASE_ACTIVATORS_AND_CASPASES	REACTOME_TP53_REGULATES_TRANSCRIPTION_OF_CASPASE...(13697)	12	12	1	Up	2.02308	19204	2.02295	0.0430784	0.151713
1596	CEACAM8_Adipose - Subcutaneous_Adipose - Visceral (Omentum)	C2	REACTOME	13247	REACTOME_RAS_PROCESSING	REACTOME_RAS_PROCESSING	23	24	0.958	Down	-2.0164	19204	-2.01627	0.0437718	0.153311
1597	CEACAM8_Adipose - Subcutaneous_Adipose - Visceral (Omentum)	C2	REACTOME	13638	REACTOME_SYNTHESIS_OF_PYROPHOSPHATES_IN_THE_CYTOSOL	REACTOME_SYNTHESIS_OF_PYROPHOSPHATES_IN_THE_CYTOSOL	9	10	0.9	Down	-2.01579	19204	-2.01565	0.0438363	0.153311
1598	CEACAM8_Adipose - Subcutaneous_Adipose - Visceral (Omentum)	C2	REACTOME	12544	REACTOME_ENDOSOMAL_VACUOLAR_PATHWAY	REACTOME_ENDOSOMAL_VACUOLAR_PATHWAY	11	11	1	Up	2.01517	19204	2.01504	0.0439004	0.153311
1599	CEACAM8_Adipose - Subcutaneous_Adipose - Visceral (Omentum)	C2	REACTOME	13163	REACTOME_PKR_MEDIATED_SIGNALING	REACTOME_PKR_MEDIATED_SIGNALING	72	76	0.947	Down	-2.01346	19204	-2.01333	0.0440798	0.153551
1600	CEACAM8_Adipose - Subcutaneous_Adipose - Visceral (Omentum)	C2	REACTOME	12527	REACTOME_E2F_MEDIATED_REGULATION_OF_DNA_REPLICATION	REACTOME_E2F_MEDIATED_REGULATION_OF_DNA_REPLICATION	22	22	1	Down	-2.00903	19204	-2.0089	0.0445481	0.154589
1601	CEACAM8_Adipose - Subcutaneous_Adipose - Visceral (Omentum)	C2	REACTOME	12551	REACTOME_EPH_EPHRIN_SIGNALING	REACTOME_EPH_EPHRIN_SIGNALING	91	92	0.989	Down	-2.00771	19204	-2.00757	0.0446885	0.154843
1602	CEACAM8_Adipose - Subcutaneous_Adipose - Visceral (Omentum)	C2	REACTOME	12153	REACTOME_ACTIVATED_TAK1_MEDIATES_P38_MAPK_ACTIVATION	REACTOME_ACTIVATED_TAK1_MEDIATES_P38_MAPK_ACTIVATION	23	23	1	Down	-2.00741	19204	-2.00728	0.04472	0.154843
1603	CEACAM8_Adipose - Subcutaneous_Adipose - Visceral (Omentum)	C2	REACTOME	12731	REACTOME_HDR_THROUGH_SINGLE_STRAND_ANNEALING_SSA	REACTOME_HDR_THROUGH_SINGLE_STRAND_ANNEALING_SSA	37	37	1	Down	-2.00702	19204	-2.00689	0.0447614	0.154843
1604	CEACAM8_Adipose - Subcutaneous_Adipose - Visceral (Omentum)	C2	REACTOME	12669	REACTOME_GDP_FUCOSE_BIOSYNTHESIS	REACTOME_GDP_FUCOSE_BIOSYNTHESIS	6	6	1	Down	-1.99981	19204	-1.99967	0.0455354	0.157028
1605	CEACAM8_Adipose - Subcutaneous_Adipose - Visceral (Omentum)	C2	REACTOME	12712	REACTOME_G_ALPHA_Q_SIGNALLING_EVENTS	REACTOME_G_ALPHA_Q_SIGNALLING_EVENTS	166	217	0.765	Up	1.99064	19204	1.99051	0.0465347	0.159975
1606	CEACAM8_Adipose - Subcutaneous_Adipose - Visceral (Omentum)	C2	REACTOME	12388	REACTOME_CONVERSION_FROM_APC_C_CDC20_TO_APC_C_CDH1_IN_LATE_ANAPHASE	REACTOME_CONVERSION_FROM_APC_C_CDC20_TO_APC_C_CDH1...(12388)	20	20	1	Down	-1.98791	19204	-1.98778	0.046836	0.160844
1607	CEACAM8_Adipose - Subcutaneous_Adipose - Visceral (Omentum)	C2	REACTOME	12260	REACTOME_AZATHIOPRINE_ADME	REACTOME_AZATHIOPRINE_ADME	22	23	0.957	Down	-1.98699	19204	-1.98686	0.0469374	0.160859
1608	CEACAM8_Adipose - Subcutaneous_Adipose - Visceral (Omentum)	C2	REACTOME	12678	REACTOME_GLUCAGON_TYPE_LIGAND_RECEPTORS	REACTOME_GLUCAGON_TYPE_LIGAND_RECEPTORS	24	33	0.727	Up	1.9827	19204	1.98257	0.0474151	0.161871
1609	CEACAM8_Adipose - Subcutaneous_Adipose - Visceral (Omentum)	C2	REACTOME	12916	REACTOME_METABOLISM_OF_NITRIC_OXIDE_NOS3_ACTIVATION_AND_REGULATION	REACTOME_METABOLISM_OF_NITRIC_OXIDE_NOS3...(12916)	14	14	1	Down	-1.9816	19204	-1.98147	0.0475381	0.161871
1610	CEACAM8_Adipose - Subcutaneous_Adipose - Visceral (Omentum)	C2	REACTOME	12759	REACTOME_HYALURONAN_BIOSYNTHESIS_AND_EXPORT	REACTOME_HYALURONAN_BIOSYNTHESIS_AND_EXPORT	5	5	1	Up	1.98107	19204	1.98094	0.0475978	0.161871
1611	CEACAM8_Adipose - Subcutaneous_Adipose - Visceral (Omentum)	C2	REACTOME	12615	REACTOME_FLT3_SIGNALING_THROUGH_SRC_FAMILY_KINASES	REACTOME_FLT3_SIGNALING_THROUGH_SRC_FAMILY_KINASES	6	6	1	Up	1.98056	19204	1.98043	0.0476548	0.161871
1612	CEACAM8_Adipose - Subcutaneous_Adipose - Visceral (Omentum)	C2	REACTOME	13602	REACTOME_SUPPRESSION_OF_PHAGOSOMAL_MATURATION	REACTOME_SUPPRESSION_OF_PHAGOSOMAL_MATURATION	13	13	1	Down	-1.97968	19204	-1.97955	0.0477539	0.161982
1613	CEACAM8_Adipose - Subcutaneous_Adipose - Visceral (Omentum)	C2	REACTOME	13364	REACTOME_RHO_GTPASES_ACTIVATE_KTN1	REACTOME_RHO_GTPASES_ACTIVATE_KTN1	11	11	1	Down	-1.97613	19204	-1.97601	0.0481542	0.163006
1614	CEACAM8_Adipose - Subcutaneous_Adipose - Visceral (Omentum)	C2	REACTOME	13210	REACTOME_PROPIONYL_COA_CATABOLISM	REACTOME_PROPIONYL_COA_CATABOLISM	5	5	1	Down	-1.97538	19204	-1.97525	0.0482394	0.163075
1615	CEACAM8_Adipose - Subcutaneous_Adipose - Visceral (Omentum)	C2	REACTOME	12340	REACTOME_CGMP_EFFECTS	REACTOME_CGMP_EFFECTS	16	16	1	Up	1.97508	19204	1.97496	0.0482731	0.163075
1616	CEACAM8_Adipose - Subcutaneous_Adipose - Visceral (Omentum)	C2	REACTOME	13052	REACTOME_NOTCH4_INTRACELLULAR_DOMAIN_REGULATES_TRANSCRIPTION	REACTOME_NOTCH4_INTRACELLULAR_DOMAIN_REGULATES_TRANSCRIPTION	20	20	1	Up	1.97228	19204	1.97216	0.0485916	0.163651
1617	CEACAM8_Adipose - Subcutaneous_Adipose - Visceral (Omentum)	C2	REACTOME	12514	REACTOME_DOWNREGULATION_OF_TGF_BETA_RECEPTOR_SIGNALING	REACTOME_DOWNREGULATION_OF_TGF_BETA_RECEPTOR_SIGNALING	26	26	1	Down	-1.96902	19204	-1.9689	0.0489647	0.16424
1618	CEACAM8_Adipose - Subcutaneous_Adipose - Visceral (Omentum)	C2	REACTOME	12258	REACTOME_AURKA_ACTIVATION_BY_TPX2	REACTOME_AURKA_ACTIVATION_BY_TPX2	72	72	1	Down	-1.96331	19204	-1.96319	0.0496245	0.165537
1619	CEACAM8_Adipose - Subcutaneous_Adipose - Visceral (Omentum)	C2	REACTOME	12691	REACTOME_GLYCOGEN_STORAGE_DISEASES	REACTOME_GLYCOGEN_STORAGE_DISEASES	15	16	0.938	Down	-1.9626	19204	-1.96247	0.0497076	0.165537
1620	CEACAM8_Adipose - Subcutaneous_Adipose - Visceral (Omentum)	C2	REACTOME	12990	REACTOME_NCAM_SIGNALING_FOR_NEURITE_OUT_GROWTH	REACTOME_NCAM_SIGNALING_FOR_NEURITE_OUT_GROWTH	61	63	0.968	Up	1.95793	19204	1.9578	0.0502533	0.1665
1621	CEACAM8_Adipose - Subcutaneous_Adipose - Visceral (Omentum)	C2	REACTOME	12763	REACTOME_IFNG_SIGNALING_ACTIVATES_MAPKS	REACTOME_IFNG_SIGNALING_ACTIVATES_MAPKS	7	8	0.875	Down	-1.95604	19204	-1.95592	0.050475	0.166608
1622	CEACAM8_Adipose - Subcutaneous_Adipose - Visceral (Omentum)	C2	REACTOME	12729	REACTOME_HDR_THROUGH_HOMOLOGOUS_RECOMBINATION_HRR	REACTOME_HDR_THROUGH_HOMOLOGOUS_RECOMBINATION_HRR	68	68	1	Down	-1.95493	19204	-1.95481	0.0506055	0.166872
1623	CEACAM8_Adipose - Subcutaneous_Adipose - Visceral (Omentum)	C2	REACTOME	13017	REACTOME_NETRIN_MEDIATED_REPULSION_SIGNALS	REACTOME_NETRIN_MEDIATED_REPULSION_SIGNALS	6	8	0.75	Down	-1.95316	19204	-1.95303	0.0508155	0.167232
1624	CEACAM8_Adipose - Subcutaneous_Adipose - Visceral (Omentum)	C2	REACTOME	13371	REACTOME_RHO_GTPASE_CYCLE	REACTOME_RHO_GTPASE_CYCLE	442	450	0.982	Down	-1.95255	19204	-1.95243	0.0508876	0.167303
1625	CEACAM8_Adipose - Subcutaneous_Adipose - Visceral (Omentum)	C2	REACTOME	13187	REACTOME_POU5F1_OCT4_SOX2_NANOG_REPRESS_GENES_RELATED_TO_DIFFERENTIATION	REACTOME_POU5F1_OCT4_SOX2_NANOG_REPRESS_GENES...(13187)	7	10	0.7	Up	1.95081	19204	1.95069	0.0510939	0.16757
1626	CEACAM8_Adipose - Subcutaneous_Adipose - Visceral (Omentum)	C2	REACTOME	12274	REACTOME_BETA_OXIDATION_OF_OCTANOYL_COA_TO_HEXANOYL_COA	REACTOME_BETA_OXIDATION_OF_OCTANOYL_COA_TO_HEXANOYL_COA	5	5	1	Down	-1.95017	19204	-1.95004	0.0511709	0.16757
1627	CEACAM8_Adipose - Subcutaneous_Adipose - Visceral (Omentum)	C2	REACTOME	12996	REACTOME_NEF_MEDIATED_DOWNREGULATION_OF_MHC_CLASS_I_COMPLEX_CELL_SURFACE_EXPRESSION	REACTOME_NEF_MEDIATED_DOWNREGULATION_OF_MHC_CLASS...(12996)	10	10	1	Down	-1.94939	19204	-1.94927	0.0512633	0.167706
1628	CEACAM8_Adipose - Subcutaneous_Adipose - Visceral (Omentum)	C2	REACTOME	13484	REACTOME_SIGNALING_BY_CYTOSOLIC_FGFR1_FUSION_MUTANTS	REACTOME_SIGNALING_BY_CYTOSOLIC_FGFR1_FUSION_MUTANTS	18	18	1	Down	-1.94817	19204	-1.94805	0.051409	0.168017
1629	CEACAM8_Adipose - Subcutaneous_Adipose - Visceral (Omentum)	C2	REACTOME	12614	REACTOME_FLT3_SIGNALING_IN_DISEASE	REACTOME_FLT3_SIGNALING_IN_DISEASE	28	28	1	Down	-1.94736	19204	-1.94724	0.0515065	0.16817
1630	CEACAM8_Adipose - Subcutaneous_Adipose - Visceral (Omentum)	C2	REACTOME	12604	REACTOME_FGFR2_ALTERNATIVE_SPLICING	REACTOME_FGFR2_ALTERNATIVE_SPLICING	27	27	1	Down	-1.94454	19204	-1.94442	0.0518451	0.168476
1631	CEACAM8_Adipose - Subcutaneous_Adipose - Visceral (Omentum)	C2	REACTOME	13082	REACTOME_N_GLYCAN_ANTENNAE_ELONGATION	REACTOME_N_GLYCAN_ANTENNAE_ELONGATION	15	15	1	Down	-1.94445	19204	-1.94433	0.051856	0.168476
1632	CEACAM8_Adipose - Subcutaneous_Adipose - Visceral (Omentum)	C2	REACTOME	13700	REACTOME_TP53_REGULATES_TRANSCRIPTION_OF_DEATH_RECEPTORS_AND_LIGANDS	REACTOME_TP53_REGULATES_TRANSCRIPTION_OF_DEATH...(13700)	12	12	1	Up	1.94404	19204	1.94392	0.0519051	0.168476
1633	CEACAM8_Adipose - Subcutaneous_Adipose - Visceral (Omentum)	C2	REACTOME	12402	REACTOME_CREB_PHOSPHORYLATION	REACTOME_CREB_PHOSPHORYLATION	7	7	1	Down	-1.94164	19204	-1.94152	0.0521957	0.168923
1634	CEACAM8_Adipose - Subcutaneous_Adipose - Visceral (Omentum)	C2	REACTOME	13195	REACTOME_PREVENTION_OF_PHAGOSOMAL_LYSOSOMAL_FUSION	REACTOME_PREVENTION_OF_PHAGOSOMAL_LYSOSOMAL_FUSION	9	9	1	Down	-1.94081	19204	-1.94069	0.0522954	0.16908
1635	CEACAM8_Adipose - Subcutaneous_Adipose - Visceral (Omentum)	C2	REACTOME	13129	REACTOME_PHASE_0_RAPID_DEPOLARISATION	REACTOME_PHASE_0_RAPID_DEPOLARISATION	31	32	0.969	Up	1.93883	19204	1.93871	0.052537	0.169695
1636	CEACAM8_Adipose - Subcutaneous_Adipose - Visceral (Omentum)	C2	REACTOME	13071	REACTOME_NUCLEAR_EVENTS_STIMULATED_BY_ALK_SIGNALING_IN_CANCER	REACTOME_NUCLEAR_EVENTS_STIMULATED_BY_ALK...(13071)	19	19	1	Down	-1.93664	19204	-1.93652	0.0528044	0.170393
1637	CEACAM8_Adipose - Subcutaneous_Adipose - Visceral (Omentum)	C2	REACTOME	12578	REACTOME_EXTRACELLULAR_MATRIX_ORGANIZATION	REACTOME_EXTRACELLULAR_MATRIX_ORGANIZATION	285	300	0.95	Up	1.93341	19204	1.9333	0.0531998	0.170947
1638	CEACAM8_Adipose - Subcutaneous_Adipose - Visceral (Omentum)	C2	REACTOME	13598	REACTOME_SUMO_IS_CONJUGATED_TO_E1_UBA2_SAE1	REACTOME_SUMO_IS_CONJUGATED_TO_E1_UBA2_SAE1	5	5	1	Down	-1.93314	19204	-1.93302	0.0532339	0.170947
1639	CEACAM8_Adipose - Subcutaneous_Adipose - Visceral (Omentum)	C2	REACTOME	13687	REACTOME_TNFR2_NON_CANONICAL_NF_KB_PATHWAY	REACTOME_TNFR2_NON_CANONICAL_NF_KB_PATHWAY	95	101	0.941	Down	-1.93054	19204	-1.93042	0.0535548	0.171479
1640	CEACAM8_Adipose - Subcutaneous_Adipose - Visceral (Omentum)	C2	REACTOME	12475	REACTOME_DISASSEMBLY_OF_THE_DESTRUCTION_COMPLEX_AND_RECRUITMENT_OF_AXIN_TO_THE_MEMBRANE	REACTOME_DISASSEMBLY_OF_THE_DESTRUCTION_COMPLEX...(12475)	28	31	0.903	Down	-1.9275	19204	-1.92738	0.0539321	0.17252
1641	CEACAM8_Adipose - Subcutaneous_Adipose - Visceral (Omentum)	C2	REACTOME	13351	REACTOME_RHOC_GTPASE_CYCLE	REACTOME_RHOC_GTPASE_CYCLE	74	74	1	Down	-1.92148	19204	-1.92136	0.054686	0.174427
1642	CEACAM8_Adipose - Subcutaneous_Adipose - Visceral (Omentum)	C2	REACTOME	12255	REACTOME_ATTACHMENT_OF_GPI_ANCHOR_TO_UPAR	REACTOME_ATTACHMENT_OF_GPI_ANCHOR_TO_UPAR	7	7	1	Down	-1.92072	19204	-1.92061	0.0547814	0.174487
1643	CEACAM8_Adipose - Subcutaneous_Adipose - Visceral (Omentum)	C2	REACTOME	12298	REACTOME_CALCINEURIN_ACTIVATES_NFAT	REACTOME_CALCINEURIN_ACTIVATES_NFAT	9	9	1	Down	-1.91856	19204	-1.91844	0.0550553	0.174931
1644	CEACAM8_Adipose - Subcutaneous_Adipose - Visceral (Omentum)	C2	REACTOME	13359	REACTOME_RHOU_GTPASE_CYCLE	REACTOME_RHOU_GTPASE_CYCLE	40	40	1	Down	-1.91736	19204	-1.91724	0.0552076	0.175105
1645	CEACAM8_Adipose - Subcutaneous_Adipose - Visceral (Omentum)	C2	REACTOME	13355	REACTOME_RHOH_GTPASE_CYCLE	REACTOME_RHOH_GTPASE_CYCLE	36	37	0.973	Down	-1.91558	19204	-1.91547	0.0554331	0.175459
1646	CEACAM8_Adipose - Subcutaneous_Adipose - Visceral (Omentum)	C2	REACTOME	13442	REACTOME_SCAVENGING_BY_CLASS_F_RECEPTORS	REACTOME_SCAVENGING_BY_CLASS_F_RECEPTORS	6	6	1	Down	-1.91383	19204	-1.91371	0.0556571	0.175938
1647	CEACAM8_Adipose - Subcutaneous_Adipose - Visceral (Omentum)	C2	REACTOME	13255	REACTOME_RECRUITMENT_OF_MITOTIC_CENTROSOME_PROTEINS_AND_COMPLEXES	REACTOME_RECRUITMENT_OF_MITOTIC_CENTROSOME...(13255)	81	81	1	Down	-1.90901	19204	-1.9089	0.0562754	0.175938
1648	CEACAM8_Adipose - Subcutaneous_Adipose - Visceral (Omentum)	C2	REACTOME	12246	REACTOME_ASSEMBLY_OF_THE_HIV_VIRION	REACTOME_ASSEMBLY_OF_THE_HIV_VIRION	16	16	1	Down	-1.90893	19204	-1.90881	0.0562865	0.175938
1649	CEACAM8_Adipose - Subcutaneous_Adipose - Visceral (Omentum)	C2	REACTOME	12455	REACTOME_DEFECTS_IN_VITAMIN_AND_COFACTOR_METABOLISM	REACTOME_DEFECTS_IN_VITAMIN_AND_COFACTOR_METABOLISM	22	22	1	Down	-1.90883	19204	-1.90872	0.0562988	0.175938
1650	CEACAM8_Adipose - Subcutaneous_Adipose - Visceral (Omentum)	C2	REACTOME	13218	REACTOME_PROTEIN_REPAIR	REACTOME_PROTEIN_REPAIR	6	6	1	Down	-1.90836	19204	-1.90825	0.056359	0.175938
1651	CEACAM8_Adipose - Subcutaneous_Adipose - Visceral (Omentum)	C2	REACTOME	13519	REACTOME_SIGNALING_BY_NOTCH	REACTOME_SIGNALING_BY_NOTCH	197	246	0.801	Down	-1.90715	19204	-1.90704	0.0565156	0.175938
1652	CEACAM8_Adipose - Subcutaneous_Adipose - Visceral (Omentum)	C2	REACTOME	13398	REACTOME_RORA_ACTIVATES_GENE_EXPRESSION	REACTOME_RORA_ACTIVATES_GENE_EXPRESSION	18	18	1	Down	-1.90696	19204	-1.90685	0.0565401	0.175938
1653	CEACAM8_Adipose - Subcutaneous_Adipose - Visceral (Omentum)	C2	REACTOME	13349	REACTOME_RHOBTB_GTPASE_CYCLE	REACTOME_RHOBTB_GTPASE_CYCLE	35	35	1	Down	-1.90615	19204	-1.90603	0.0566463	0.175938
1654	CEACAM8_Adipose - Subcutaneous_Adipose - Visceral (Omentum)	C2	REACTOME	13437	REACTOME_SARS_COV_2_TARGETS_HOST_INTRACELLULAR_SIGNALLING_AND_REGULATORY_PATHWAYS	REACTOME_SARS_COV_2_TARGETS_HOST_INTRACELLULAR...(13437)	12	12	1	Down	-1.90526	19204	-1.90515	0.0567609	0.176129
1655	CEACAM8_Adipose - Subcutaneous_Adipose - Visceral (Omentum)	C2	REACTOME	13819	REACTOME_ZINC_TRANSPORTERS	REACTOME_ZINC_TRANSPORTERS	14	15	0.933	Down	-1.89554	19204	-1.89543	0.0580354	0.179353
1656	CEACAM8_Adipose - Subcutaneous_Adipose - Visceral (Omentum)	C2	REACTOME	13106	REACTOME_P130CAS_LINKAGE_TO_MAPK_SIGNALING_FOR_INTEGRINS	REACTOME_P130CAS_LINKAGE_TO_MAPK_SIGNALING_FOR_INTEGRINS	15	15	1	Down	-1.89479	19204	-1.89468	0.0581349	0.179385
1657	CEACAM8_Adipose - Subcutaneous_Adipose - Visceral (Omentum)	C2	REACTOME	13425	REACTOME_RUNX3_REGULATES_WNT_SIGNALING	REACTOME_RUNX3_REGULATES_WNT_SIGNALING	8	8	1	Up	1.87998	19204	1.87987	0.0601253	0.183308
1658	CEACAM8_Adipose - Subcutaneous_Adipose - Visceral (Omentum)	C2	REACTOME	12387	REACTOME_CONSTITUTIVE_SIGNALING_BY_OVEREXPRESSED_ERBB2	REACTOME_CONSTITUTIVE_SIGNALING_BY_OVEREXPRESSED_ERBB2	11	11	1	Down	-1.876	19204	-1.87589	0.06067	0.184526
1659	CEACAM8_Adipose - Subcutaneous_Adipose - Visceral (Omentum)	C2	REACTOME	13288	REACTOME_REGULATION_OF_IFNG_SIGNALING	REACTOME_REGULATION_OF_IFNG_SIGNALING	13	14	0.929	Down	-1.8759	19204	-1.87579	0.0606847	0.184526
1660	CEACAM8_Adipose - Subcutaneous_Adipose - Visceral (Omentum)	C2	REACTOME	12952	REACTOME_MITOCHONDRIAL_IRON_SULFUR_CLUSTER_BIOGENESIS	REACTOME_MITOCHONDRIAL_IRON_SULFUR_CLUSTER_BIOGENESIS	13	13	1	Down	-1.87584	19204	-1.87573	0.0606921	0.184526
1661	CEACAM8_Adipose - Subcutaneous_Adipose - Visceral (Omentum)	C2	REACTOME	13228	REACTOME_PURINERGIC_SIGNALING_IN_LEISHMANIASIS_INFECTION	REACTOME_PURINERGIC_SIGNALING_IN_LEISHMANIASIS_INFECTION	25	26	0.962	Up	1.87247	19204	1.87236	0.0611573	0.18543
1662	CEACAM8_Adipose - Subcutaneous_Adipose - Visceral (Omentum)	C2	REACTOME	13532	REACTOME_SIGNALING_BY_PDGFRA_TRANSMEMBRANE_JUXTAMEMBRANE_AND_KINASE_DOMAIN_MUTANTS	REACTOME_SIGNALING_BY_PDGFRA_TRANSMEMBRANE...(13532)	12	12	1	Down	-1.86846	19204	-1.86835	0.0617138	0.186265
1663	CEACAM8_Adipose - Subcutaneous_Adipose - Visceral (Omentum)	C2	REACTOME	12929	REACTOME_METHIONINE_SALVAGE_PATHWAY	REACTOME_METHIONINE_SALVAGE_PATHWAY	6	6	1	Down	-1.86312	19204	-1.86301	0.0624609	0.188349
1664	CEACAM8_Adipose - Subcutaneous_Adipose - Visceral (Omentum)	C2	REACTOME	12688	REACTOME_GLYCEROPHOSPHOLIPID_CATABOLISM	REACTOME_GLYCEROPHOSPHOLIPID_CATABOLISM	7	7	1	Up	1.86133	19204	1.86122	0.0627135	0.188455
1665	CEACAM8_Adipose - Subcutaneous_Adipose - Visceral (Omentum)	C2	REACTOME	12946	REACTOME_MISMATCH_REPAIR	REACTOME_MISMATCH_REPAIR	15	15	1	Down	-1.86125	19204	-1.86115	0.0627236	0.188455
1666	CEACAM8_Adipose - Subcutaneous_Adipose - Visceral (Omentum)	C2	REACTOME	13143	REACTOME_PHOSPHOLIPID_METABOLISM	REACTOME_PHOSPHOLIPID_METABOLISM	198	211	0.938	Down	-1.86033	19204	-1.86022	0.0628546	0.188507
1667	CEACAM8_Adipose - Subcutaneous_Adipose - Visceral (Omentum)	C2	REACTOME	12666	REACTOME_GAP_JUNCTION_TRAFFICKING_AND_REGULATION	REACTOME_GAP_JUNCTION_TRAFFICKING_AND_REGULATION	37	51	0.725	Down	-1.8537	19204	-1.8536	0.0637969	0.190471
1668	CEACAM8_Adipose - Subcutaneous_Adipose - Visceral (Omentum)	C2	REACTOME	13555	REACTOME_SIGNAL_TRANSDUCTION_BY_L1	REACTOME_SIGNAL_TRANSDUCTION_BY_L1	21	21	1	Down	-1.84454	19204	-1.84444	0.0651196	0.193451
1669	CEACAM8_Adipose - Subcutaneous_Adipose - Visceral (Omentum)	C2	REACTOME	12874	REACTOME_LISTERIA_MONOCYTOGENES_ENTRY_INTO_HOST_CELLS	REACTOME_LISTERIA_MONOCYTOGENES_ENTRY_INTO_HOST_CELLS	20	20	1	Down	-1.84412	19204	-1.84401	0.0651814	0.193451
1670	CEACAM8_Adipose - Subcutaneous_Adipose - Visceral (Omentum)	C2	REACTOME	12201	REACTOME_ALK_MUTANTS_BIND_TKIS	REACTOME_ALK_MUTANTS_BIND_TKIS	12	12	1	Down	-1.84338	19204	-1.84327	0.0652894	0.193532
1671	CEACAM8_Adipose - Subcutaneous_Adipose - Visceral (Omentum)	C2	REACTOME	12853	REACTOME_KERATAN_SULFATE_KERATIN_METABOLISM	REACTOME_KERATAN_SULFATE_KERATIN_METABOLISM	33	36	0.917	Down	-1.84194	19204	-1.84183	0.0654996	0.193809
1672	CEACAM8_Adipose - Subcutaneous_Adipose - Visceral (Omentum)	C2	REACTOME	12978	REACTOME_MUCOPOLYSACCHARIDOSES	REACTOME_MUCOPOLYSACCHARIDOSES	11	11	1	Down	-1.83666	19204	-1.83656	0.0662748	0.195405
1673	CEACAM8_Adipose - Subcutaneous_Adipose - Visceral (Omentum)	C2	REACTOME	13007	REACTOME_NEGATIVE_REGULATION_OF_MET_ACTIVITY	REACTOME_NEGATIVE_REGULATION_OF_MET_ACTIVITY	21	21	1	Down	-1.83377	19204	-1.83367	0.0667034	0.196145
1674	CEACAM8_Adipose - Subcutaneous_Adipose - Visceral (Omentum)	C2	REACTOME	12315	REACTOME_CD163_MEDIATING_AN_ANTI_INFLAMMATORY_RESPONSE	REACTOME_CD163_MEDIATING_AN_ANTI_INFLAMMATORY_RESPONSE	8	9	0.889	Down	-1.8333	19204	-1.83319	0.0667739	0.196178
1675	CEACAM8_Adipose - Subcutaneous_Adipose - Visceral (Omentum)	C2	REACTOME	12272	REACTOME_BETA_OXIDATION_OF_HEXANOYL_COA_TO_BUTANOYL_COA	REACTOME_BETA_OXIDATION_OF_HEXANOYL_COA_TO_BUTANOYL_COA	5	5	1	Down	-1.83101	19204	-1.8309	0.0671152	0.196832
1676	CEACAM8_Adipose - Subcutaneous_Adipose - Visceral (Omentum)	C2	REACTOME	12907	REACTOME_METABOLISM_OF_AMINE_DERIVED_HORMONES	REACTOME_METABOLISM_OF_AMINE_DERIVED_HORMONES	14	18	0.778	Up	1.82978	19204	1.82967	0.0672988	0.197196
1677	CEACAM8_Adipose - Subcutaneous_Adipose - Visceral (Omentum)	C2	REACTOME	12939	REACTOME_MET_RECEPTOR_RECYCLING	REACTOME_MET_RECEPTOR_RECYCLING	10	10	1	Down	-1.82413	19204	-1.82402	0.0681484	0.198631
1678	CEACAM8_Adipose - Subcutaneous_Adipose - Visceral (Omentum)	C2	REACTOME	12449	REACTOME_DEFECTIVE_INTRINSIC_PATHWAY_FOR_APOPTOSIS	REACTOME_DEFECTIVE_INTRINSIC_PATHWAY_FOR_APOPTOSIS	23	25	0.92	Down	-1.82286	19204	-1.82276	0.0683398	0.19868
1679	CEACAM8_Adipose - Subcutaneous_Adipose - Visceral (Omentum)	C2	REACTOME	12828	REACTOME_INTRAFLAGELLAR_TRANSPORT	REACTOME_INTRAFLAGELLAR_TRANSPORT	52	54	0.963	Down	-1.82243	19204	-1.82233	0.0684047	0.19868
1680	CEACAM8_Adipose - Subcutaneous_Adipose - Visceral (Omentum)	C2	REACTOME	12911	REACTOME_METABOLISM_OF_COFACTORS	REACTOME_METABOLISM_OF_COFACTORS	19	19	1	Down	-1.81861	19204	-1.81851	0.068987	0.199791
1681	CEACAM8_Adipose - Subcutaneous_Adipose - Visceral (Omentum)	C2	REACTOME	12570	REACTOME_ESTROGEN_DEPENDENT_GENE_EXPRESSION	REACTOME_ESTROGEN_DEPENDENT_GENE_EXPRESSION	110	149	0.738	Down	-1.81833	19204	-1.81823	0.0690285	0.199791
1682	CEACAM8_Adipose - Subcutaneous_Adipose - Visceral (Omentum)	C2	REACTOME	12923	REACTOME_METABOLISM_OF_VITAMINS_AND_COFACTORS	REACTOME_METABOLISM_OF_VITAMINS_AND_COFACTORS	185	192	0.964	Down	-1.8168	19204	-1.8167	0.0692634	0.200296
1683	CEACAM8_Adipose - Subcutaneous_Adipose - Visceral (Omentum)	C2	REACTOME	13485	REACTOME_SIGNALING_BY_EGFR	REACTOME_SIGNALING_BY_EGFR	49	50	0.98	Down	-1.81521	19204	-1.81511	0.0695073	0.200765
1684	CEACAM8_Adipose - Subcutaneous_Adipose - Visceral (Omentum)	C2	REACTOME	12623	REACTOME_FORMATION_OF_INTERMEDIATE_MESODERM	REACTOME_FORMATION_OF_INTERMEDIATE_MESODERM	6	8	0.75	Up	1.81495	19204	1.81485	0.069547	0.200765
1685	CEACAM8_Adipose - Subcutaneous_Adipose - Visceral (Omentum)	C2	REACTOME	12754	REACTOME_HSF1_DEPENDENT_TRANSACTIVATION	REACTOME_HSF1_DEPENDENT_TRANSACTIVATION	35	38	0.921	Down	-1.81079	19204	-1.81069	0.070189	0.202091
1686	CEACAM8_Adipose - Subcutaneous_Adipose - Visceral (Omentum)	C2	REACTOME	12749	REACTOME_HOMOLOGOUS_DNA_PAIRING_AND_STRAND_EXCHANGE	REACTOME_HOMOLOGOUS_DNA_PAIRING_AND_STRAND_EXCHANGE	43	43	1	Down	-1.80876	19204	-1.80866	0.0705037	0.20282
1687	CEACAM8_Adipose - Subcutaneous_Adipose - Visceral (Omentum)	C2	REACTOME	12849	REACTOME_JOSEPHIN_DOMAIN_DUBS	REACTOME_JOSEPHIN_DOMAIN_DUBS	11	12	0.917	Down	-1.80635	19204	-1.80625	0.0708796	0.203548
1688	CEACAM8_Adipose - Subcutaneous_Adipose - Visceral (Omentum)	C2	REACTOME	13691	REACTOME_TOLL_LIKE_RECEPTOR_9_TLR9_CASCADE	REACTOME_TOLL_LIKE_RECEPTOR_9_TLR9_CASCADE	106	106	1	Down	-1.79897	19204	-1.79887	0.0720394	0.205876
1689	CEACAM8_Adipose - Subcutaneous_Adipose - Visceral (Omentum)	C2	REACTOME	13580	REACTOME_STAT5_ACTIVATION_DOWNSTREAM_OF_FLT3_ITD_MUTANTS	REACTOME_STAT5_ACTIVATION_DOWNSTREAM_OF_FLT3_ITD_MUTANTS	10	10	1	Down	-1.79825	19204	-1.79815	0.0721532	0.205957
1690	CEACAM8_Adipose - Subcutaneous_Adipose - Visceral (Omentum)	C2	REACTOME	13804	REACTOME_VLDLR_INTERNALISATION_AND_DEGRADATION	REACTOME_VLDLR_INTERNALISATION_AND_DEGRADATION	16	16	1	Down	-1.79426	19204	-1.79416	0.0727874	0.207364
1691	CEACAM8_Adipose - Subcutaneous_Adipose - Visceral (Omentum)	C2	REACTOME	12765	REACTOME_IKK_COMPLEX_RECRUITMENT_MEDIATED_BY_RIP1	REACTOME_IKK_COMPLEX_RECRUITMENT_MEDIATED_BY_RIP1	23	23	1	Down	-1.79374	19204	-1.79364	0.0728701	0.207364
1692	CEACAM8_Adipose - Subcutaneous_Adipose - Visceral (Omentum)	C2	REACTOME	12224	REACTOME_APC_C_CDC20_MEDIATED_DEGRADATION_OF_CYCLIN_B	REACTOME_APC_C_CDC20_MEDIATED_DEGRADATION_OF_CYCLIN_B	24	24	1	Down	-1.787	19204	-1.78691	0.0739528	0.210008
1693	CEACAM8_Adipose - Subcutaneous_Adipose - Visceral (Omentum)	C2	REACTOME	13648	REACTOME_TAK1_DEPENDENT_IKK_AND_NF_KAPPA_B_ACTIVATION	REACTOME_TAK1_DEPENDENT_IKK_AND_NF_KAPPA_B_ACTIVATION	44	44	1	Down	-1.7863	19204	-1.78621	0.0740658	0.210149
1694	CEACAM8_Adipose - Subcutaneous_Adipose - Visceral (Omentum)	C2	REACTOME	12777	REACTOME_INHIBITION_OF_REPLICATION_INITIATION_OF_DAMAGED_DNA_BY_RB1_E2F1	REACTOME_INHIBITION_OF_REPLICATION_INITIATION_OF...(12777)	13	13	1	Down	-1.78552	19204	-1.78542	0.0741928	0.210329
1695	CEACAM8_Adipose - Subcutaneous_Adipose - Visceral (Omentum)	C2	REACTOME	13809	REACTOME_WAX_AND_PLASMALOGEN_BIOSYNTHESIS	REACTOME_WAX_AND_PLASMALOGEN_BIOSYNTHESIS	5	7	0.714	Down	-1.78443	19204	-1.78433	0.0743699	0.21064
1696	CEACAM8_Adipose - Subcutaneous_Adipose - Visceral (Omentum)	C2	REACTOME	13337	REACTOME_RESPONSE_OF_MTB_TO_PHAGOCYTOSIS	REACTOME_RESPONSE_OF_MTB_TO_PHAGOCYTOSIS	23	23	1	Down	-1.78289	19204	-1.78279	0.0746202	0.21064
1697	CEACAM8_Adipose - Subcutaneous_Adipose - Visceral (Omentum)	C2	REACTOME	12231	REACTOME_APOPTOTIC_CLEAVAGE_OF_CELLULAR_PROTEINS	REACTOME_APOPTOTIC_CLEAVAGE_OF_CELLULAR_PROTEINS	38	38	1	Down	-1.77949	19204	-1.77939	0.0751759	0.211848
1698	CEACAM8_Adipose - Subcutaneous_Adipose - Visceral (Omentum)	C2	REACTOME	12971	REACTOME_MRNA_DECAY_BY_5_TO_3_EXORIBONUCLEASE	REACTOME_MRNA_DECAY_BY_5_TO_3_EXORIBONUCLEASE	15	15	1	Down	-1.77874	19204	-1.77864	0.0752984	0.212013
1699	CEACAM8_Adipose - Subcutaneous_Adipose - Visceral (Omentum)	C2	REACTOME	13357	REACTOME_RHOQ_GTPASE_CYCLE	REACTOME_RHOQ_GTPASE_CYCLE	59	59	1	Down	-1.77743	19204	-1.77734	0.0755129	0.212436
1700	CEACAM8_Adipose - Subcutaneous_Adipose - Visceral (Omentum)	C2	REACTOME	13199	REACTOME_PROCESSING_AND_ACTIVATION_OF_SUMO	REACTOME_PROCESSING_AND_ACTIVATION_OF_SUMO	10	10	1	Down	-1.77223	19204	-1.77214	0.0763717	0.214125
1701	CEACAM8_Adipose - Subcutaneous_Adipose - Visceral (Omentum)	C2	REACTOME	13360	REACTOME_RHOV_GTPASE_CYCLE	REACTOME_RHOV_GTPASE_CYCLE	37	37	1	Down	-1.7617	19204	-1.76161	0.0781359	0.217234
1702	CEACAM8_Adipose - Subcutaneous_Adipose - Visceral (Omentum)	C2	REACTOME	12761	REACTOME_HYALURONAN_UPTAKE_AND_DEGRADATION	REACTOME_HYALURONAN_UPTAKE_AND_DEGRADATION	12	12	1	Down	-1.75991	19204	-1.75982	0.0784382	0.217709
1703	CEACAM8_Adipose - Subcutaneous_Adipose - Visceral (Omentum)	C2	REACTOME	13428	REACTOME_SARS_COV_1_HOST_INTERACTIONS	REACTOME_SARS_COV_1_HOST_INTERACTIONS	95	98	0.969	Down	-1.74808	19204	-1.74799	0.0804659	0.222645
1704	CEACAM8_Adipose - Subcutaneous_Adipose - Visceral (Omentum)	C2	REACTOME	12190	REACTOME_ADHERENS_JUNCTIONS_INTERACTIONS	REACTOME_ADHERENS_JUNCTIONS_INTERACTIONS	51	58	0.879	Up	1.7427	19204	1.74261	0.0814018	0.224618
1705	CEACAM8_Adipose - Subcutaneous_Adipose - Visceral (Omentum)	C2	REACTOME	12504	REACTOME_DNA_REPLICATION_INITIATION	REACTOME_DNA_REPLICATION_INITIATION	8	8	1	Down	-1.74118	19204	-1.74109	0.081668	0.224884
1706	CEACAM8_Adipose - Subcutaneous_Adipose - Visceral (Omentum)	C2	REACTOME	13788	REACTOME_UREA_CYCLE	REACTOME_UREA_CYCLE	8	10	0.8	Down	-1.74105	19204	-1.74095	0.0816917	0.224884
1707	CEACAM8_Adipose - Subcutaneous_Adipose - Visceral (Omentum)	C2	REACTOME	12546	REACTOME_ENOS_ACTIVATION	REACTOME_ENOS_ACTIVATION	10	10	1	Down	-1.73928	19204	-1.73919	0.082001	0.22499
1708	CEACAM8_Adipose - Subcutaneous_Adipose - Visceral (Omentum)	C2	REACTOME	13174	REACTOME_POLB_DEPENDENT_LONG_PATCH_BASE_EXCISION_REPAIR	REACTOME_POLB_DEPENDENT_LONG_PATCH_BASE_EXCISION_REPAIR	8	8	1	Down	-1.73922	19204	-1.73913	0.0820121	0.22499
1709	CEACAM8_Adipose - Subcutaneous_Adipose - Visceral (Omentum)	C2	REACTOME	12483	REACTOME_DISEASES_OF_DNA_REPAIR	REACTOME_DISEASES_OF_DNA_REPAIR	50	51	0.98	Down	-1.73776	19204	-1.73767	0.0822694	0.225477
1710	CEACAM8_Adipose - Subcutaneous_Adipose - Visceral (Omentum)	C2	REACTOME	12967	REACTOME_MOLECULES_ASSOCIATED_WITH_ELASTIC_FIBRES	REACTOME_MOLECULES_ASSOCIATED_WITH_ELASTIC_FIBRES	36	37	0.973	Up	1.73744	19204	1.73735	0.0823255	0.225477
1711	CEACAM8_Adipose - Subcutaneous_Adipose - Visceral (Omentum)	C2	REACTOME	13496	REACTOME_SIGNALING_BY_FGFR2_IIIA_TM	REACTOME_SIGNALING_BY_FGFR2_IIIA_TM	19	19	1	Down	-1.73623	19204	-1.73614	0.0825398	0.225877
1712	CEACAM8_Adipose - Subcutaneous_Adipose - Visceral (Omentum)	C2	REACTOME	13112	REACTOME_P75NTR_SIGNALS_VIA_NF_KB	REACTOME_P75NTR_SIGNALS_VIA_NF_KB	16	16	1	Down	-1.73504	19204	-1.73495	0.0827492	0.226102
1713	CEACAM8_Adipose - Subcutaneous_Adipose - Visceral (Omentum)	C2	REACTOME	12548	REACTOME_EPHB_MEDIATED_FORWARD_SIGNALING	REACTOME_EPHB_MEDIATED_FORWARD_SIGNALING	42	42	1	Down	-1.73499	19204	-1.7349	0.0827584	0.226102
1714	CEACAM8_Adipose - Subcutaneous_Adipose - Visceral (Omentum)	C2	REACTOME	12940	REACTOME_MHC_CLASS_II_ANTIGEN_PRESENTATION	REACTOME_MHC_CLASS_II_ANTIGEN_PRESENTATION	116	126	0.921	Down	-1.7339	19204	-1.73381	0.0829522	0.226445
1715	CEACAM8_Adipose - Subcutaneous_Adipose - Visceral (Omentum)	C2	REACTOME	13263	REACTOME_REGULATED_PROTEOLYSIS_OF_P75NTR	REACTOME_REGULATED_PROTEOLYSIS_OF_P75NTR	11	11	1	Down	-1.73212	19204	-1.73203	0.0832684	0.226879
1716	CEACAM8_Adipose - Subcutaneous_Adipose - Visceral (Omentum)	C2	REACTOME	13423	REACTOME_RUNX3_REGULATES_NOTCH_SIGNALING	REACTOME_RUNX3_REGULATES_NOTCH_SIGNALING	14	14	1	Up	1.73204	19204	1.73195	0.0832833	0.226879
1717	CEACAM8_Adipose - Subcutaneous_Adipose - Visceral (Omentum)	C2	REACTOME	13153	REACTOME_PIWI_INTERACTING_RNA_PIRNA_BIOGENESIS	REACTOME_PIWI_INTERACTING_RNA_PIRNA_BIOGENESIS	25	29	0.862	Down	-1.73112	19204	-1.73103	0.0834472	0.227048
1718	CEACAM8_Adipose - Subcutaneous_Adipose - Visceral (Omentum)	C2	REACTOME	13785	REACTOME_UPTAKE_AND_FUNCTION_OF_ANTHRAX_TOXINS	REACTOME_UPTAKE_AND_FUNCTION_OF_ANTHRAX_TOXINS	11	11	1	Down	-1.72893	19204	-1.72884	0.0838373	0.227253
1719	CEACAM8_Adipose - Subcutaneous_Adipose - Visceral (Omentum)	C2	REACTOME	13508	REACTOME_SIGNALING_BY_INTERLEUKINS	REACTOME_SIGNALING_BY_INTERLEUKINS	415	474	0.876	Down	-1.7281	19204	-1.72801	0.0839868	0.227396
1720	CEACAM8_Adipose - Subcutaneous_Adipose - Visceral (Omentum)	C2	REACTOME	13777	REACTOME_TYSND1_CLEAVES_PEROXISOMAL_PROTEINS	REACTOME_TYSND1_CLEAVES_PEROXISOMAL_PROTEINS	7	7	1	Down	-1.72668	19204	-1.72659	0.0842416	0.227899
1721	CEACAM8_Adipose - Subcutaneous_Adipose - Visceral (Omentum)	C2	REACTOME	12296	REACTOME_CA2_ACTIVATED_K_CHANNELS	REACTOME_CA2_ACTIVATED_K_CHANNELS	9	9	1	Up	1.72393	19204	1.72384	0.0847371	0.228551
1722	CEACAM8_Adipose - Subcutaneous_Adipose - Visceral (Omentum)	C2	REACTOME	12372	REACTOME_COHESIN_LOADING_ONTO_CHROMATIN	REACTOME_COHESIN_LOADING_ONTO_CHROMATIN	10	10	1	Down	-1.71728	19204	-1.71719	0.0859445	0.231373
1723	CEACAM8_Adipose - Subcutaneous_Adipose - Visceral (Omentum)	C2	REACTOME	13110	REACTOME_P75NTR_RECRUITS_SIGNALLING_COMPLEXES	REACTOME_P75NTR_RECRUITS_SIGNALLING_COMPLEXES	13	13	1	Down	-1.71428	19204	-1.71419	0.086493	0.232661
1724	CEACAM8_Adipose - Subcutaneous_Adipose - Visceral (Omentum)	C2	REACTOME	12553	REACTOME_EPITHELIAL_MESENCHYMAL_TRANSITION_EMT_DURING_GASTRULATION	REACTOME_EPITHELIAL_MESENCHYMAL_TRANSITION_EMT...(12553)	6	7	0.857	Up	1.70956	19204	1.70947	0.0873639	0.234173
1725	CEACAM8_Adipose - Subcutaneous_Adipose - Visceral (Omentum)	C2	REACTOME	12375	REACTOME_COLLAGEN_DEGRADATION	REACTOME_COLLAGEN_DEGRADATION	59	64	0.922	Up	1.70932	19204	1.70923	0.0874087	0.234173
1726	CEACAM8_Adipose - Subcutaneous_Adipose - Visceral (Omentum)	C2	REACTOME	13682	REACTOME_TIGHT_JUNCTION_INTERACTIONS	REACTOME_TIGHT_JUNCTION_INTERACTIONS	25	30	0.833	Up	1.70857	19204	1.70848	0.0875473	0.234355
1727	CEACAM8_Adipose - Subcutaneous_Adipose - Visceral (Omentum)	C2	REACTOME	13778	REACTOME_UBIQUINOL_BIOSYNTHESIS	REACTOME_UBIQUINOL_BIOSYNTHESIS	8	8	1	Down	-1.7073	19204	-1.70721	0.0877825	0.234795
1728	CEACAM8_Adipose - Subcutaneous_Adipose - Visceral (Omentum)	C2	REACTOME	13404	REACTOME_RSK_ACTIVATION	REACTOME_RSK_ACTIVATION	7	7	1	Down	-1.70496	19204	-1.70488	0.0882172	0.235179
1729	CEACAM8_Adipose - Subcutaneous_Adipose - Visceral (Omentum)	C2	REACTOME	13652	REACTOME_TCR_SIGNALING	REACTOME_TCR_SIGNALING	116	124	0.935	Down	-1.70464	19204	-1.70456	0.088277	0.235179
1730	CEACAM8_Adipose - Subcutaneous_Adipose - Visceral (Omentum)	C2	REACTOME	13006	REACTOME_NEGATIVE_REGULATION_OF_MAPK_PATHWAY	REACTOME_NEGATIVE_REGULATION_OF_MAPK_PATHWAY	43	43	1	Down	-1.7017	19204	-1.70161	0.0888283	0.235879
1731	CEACAM8_Adipose - Subcutaneous_Adipose - Visceral (Omentum)	C2	REACTOME	12795	REACTOME_INTERACTION_BETWEEN_L1_AND_ANKYRINS	REACTOME_INTERACTION_BETWEEN_L1_AND_ANKYRINS	30	31	0.968	Up	1.70051	19204	1.70043	0.0890508	0.236092
1732	CEACAM8_Adipose - Subcutaneous_Adipose - Visceral (Omentum)	C2	REACTOME	13080	REACTOME_NUCLEOTIDE_LIKE_PURINERGIC_RECEPTORS	REACTOME_NUCLEOTIDE_LIKE_PURINERGIC_RECEPTORS	15	16	0.938	Up	1.69531	19204	1.69522	0.0900333	0.238013
1733	CEACAM8_Adipose - Subcutaneous_Adipose - Visceral (Omentum)	C2	REACTOME	12214	REACTOME_ANCHORING_OF_THE_BASAL_BODY_TO_THE_PLASMA_MEMBRANE	REACTOME_ANCHORING_OF_THE_BASAL_BODY_TO_THE_PLASMA_MEMBRANE	97	97	1	Down	-1.69334	19204	-1.69325	0.0904077	0.23842
1734	CEACAM8_Adipose - Subcutaneous_Adipose - Visceral (Omentum)	C2	REACTOME	13145	REACTOME_PHOSPHORYLATION_OF_THE_APC_C	REACTOME_PHOSPHORYLATION_OF_THE_APC_C	20	20	1	Down	-1.69039	19204	-1.69031	0.090969	0.23914
1735	CEACAM8_Adipose - Subcutaneous_Adipose - Visceral (Omentum)	C2	REACTOME	12412	REACTOME_CYCLIN_D_ASSOCIATED_EVENTS_IN_G1	REACTOME_CYCLIN_D_ASSOCIATED_EVENTS_IN_G1	47	47	1	Down	-1.68816	19204	-1.68808	0.0913958	0.239533
1736	CEACAM8_Adipose - Subcutaneous_Adipose - Visceral (Omentum)	C2	REACTOME	13679	REACTOME_TICAM1_RIP1_MEDIATED_IKK_COMPLEX_RECRUITMENT	REACTOME_TICAM1_RIP1_MEDIATED_IKK_COMPLEX_RECRUITMENT	19	19	1	Down	-1.68797	19204	-1.68789	0.091433	0.239533
1737	CEACAM8_Adipose - Subcutaneous_Adipose - Visceral (Omentum)	C2	REACTOME	13226	REACTOME_PTK6_REGULATES_RHO_GTPASES_RAS_GTPASE_AND_MAP_KINASES	REACTOME_PTK6_REGULATES_RHO_GTPASES_RAS_GTPASE_AND_MAP_KINASES	14	14	1	Down	-1.68278	19204	-1.68269	0.0924342	0.241583
1738	CEACAM8_Adipose - Subcutaneous_Adipose - Visceral (Omentum)	C2	REACTOME	13268	REACTOME_REGULATION_OF_CDH11_GENE_TRANSCRIPTION	REACTOME_REGULATION_OF_CDH11_GENE_TRANSCRIPTION	10	10	1	Up	1.67701	19204	1.67693	0.0935571	0.243749
1739	CEACAM8_Adipose - Subcutaneous_Adipose - Visceral (Omentum)	C2	REACTOME	12419	REACTOME_CYTOSOLIC_SENSORS_OF_PATHOGEN_ASSOCIATED_DNA	REACTOME_CYTOSOLIC_SENSORS_OF_PATHOGEN_ASSOCIATED_DNA	63	64	0.984	Down	-1.67278	19204	-1.6727	0.0943866	0.244947
1740	CEACAM8_Adipose - Subcutaneous_Adipose - Visceral (Omentum)	C2	REACTOME	12427	REACTOME_DCC_MEDIATED_ATTRACTIVE_SIGNALING	REACTOME_DCC_MEDIATED_ATTRACTIVE_SIGNALING	13	14	0.929	Down	-1.67236	19204	-1.67228	0.0944692	0.244969
1741	CEACAM8_Adipose - Subcutaneous_Adipose - Visceral (Omentum)	C2	REACTOME	12174	REACTOME_ACTIVATION_OF_THE_AP_1_FAMILY_OF_TRANSCRIPTION_FACTORS	REACTOME_ACTIVATION_OF_THE_AP_1_FAMILY_OF...(12174)	10	10	1	Up	1.67044	19204	1.67036	0.0948479	0.245759
1742	CEACAM8_Adipose - Subcutaneous_Adipose - Visceral (Omentum)	C2	REACTOME	13399	REACTOME_ROS_AND_RNS_PRODUCTION_IN_PHAGOCYTES	REACTOME_ROS_AND_RNS_PRODUCTION_IN_PHAGOCYTES	32	36	0.889	Down	-1.66346	19204	-1.66338	0.096237	0.248969
[truncated: 277,478+ more rows]
