# Supplementary material for: Multi-omic responses to acute exercise in abdominal subcutaneous adipose tissue of sedentary adults: findings from MoTrPAC
Source: bioRxiv. 2026 Mar 19:2026.03.05.702363. Preprint. [Version 2] doi: 10.64898/2026.03.05.702363 (PMC13015483; doi:10.64898/2026.03.05.702363)
Supplement: Supplement 6 [file media-6.xlsx]

## Sheet: WATSC_to_ADRNL
Gene	Ssec	RAT_SYMBOL	Human_Gene	Condition
ENSRNOG00000000010	1.49987	Cbln1	CBLN1	Control 8W
ENSRNOG00000000024	1.95202	Hebp1	HEBP1	Control 8W
ENSRNOG00000000043	2.25036	Idua	IDUA	Control 8W
ENSRNOG00000000053	1.37791	Crp	CRP	Control 8W
ENSRNOG00000000081	2.68361	Antxr2	ANTXR2	Control 8W
ENSRNOG00000000097	2.07297	Cd160	CD160	Control 8W
ENSRNOG00000000108	2.35149	Aga	AGA	Control 8W
ENSRNOG00000000133	1.1715	Txndc15	TXNDC15	Control 8W
ENSRNOG00000000137	1.99464	Ly86	LY86	Control 8W
ENSRNOG00000000156	2.39638	Megf6	MEGF6	Control 8W
ENSRNOG00000000164	2.15404	Lamp2	LAMP2	Control 8W
ENSRNOG00000000186	2.19395	Tst	TST	Control 8W
ENSRNOG00000000239	2.30917	Ccl7	CCL7	Control 8W
ENSRNOG00000000288	2.35404	Scarf2	SCARF2	Control 8W
ENSRNOG00000000299	1.83457	Foxo3	FOXO3	Control 8W
ENSRNOG00000000304	2.22292	Cd164	CD164	Control 8W
ENSRNOG00000000321	2.5205	Cd24	CD24	Control 8W
ENSRNOG00000000341	2.50811	Nid2	NID2	Control 8W
ENSRNOG00000000368	1.51888	Grik2	GRIK2	Control 8W
ENSRNOG00000000386	1.05491	Pbld1	PBLD	Control 8W
ENSRNOG00000000394	2.0146	Srgn	SRGN	Control 8W
ENSRNOG00000000395	2.05011	Kifbp	KIFBP	Control 8W
ENSRNOG00000000408	2.0313	Gopc	GOPC	Control 8W
ENSRNOG00000000419	1.6472	Cfb	CFB	Control 8W
ENSRNOG00000000435	1.66044	Ppt2	PPT2	Control 8W
ENSRNOG00000000436	2.41164	Egfl8	EGFL8	Control 8W
ENSRNOG00000000439	0.84233	Ager	AGER	Control 8W
ENSRNOG00000000443	2.33738	C4a	C4A	Control 8W
ENSRNOG00000000463	1.45282	Col11a2	COL11A2	Control 8W
ENSRNOG00000000481	2.46114	Cuta	CUTA	Control 8W
ENSRNOG00000000500	1.02599	Scube3	SCUBE3	Control 8W
ENSRNOG00000000521	2.09556	Cdkn1a	CDKN1A	Control 8W
ENSRNOG00000000525	1.99368	Pi16	PI16	Control 8W
ENSRNOG00000000536	0.936777	Mdga1	MDGA1	Control 8W
ENSRNOG00000000541	1.59641	Glo1	GLO1	Control 8W
ENSRNOG00000000562	1.83942	Prf1	PRF1	Control 8W
ENSRNOG00000000563	1.79471	Adamts14	ADAMTS14	Control 8W
ENSRNOG00000000569	2.48317	Vsir	VSIR	Control 8W
ENSRNOG00000000571	2.06232	Psap	PSAP	Control 8W
ENSRNOG00000000597	2.02306	Ccn6	CCN6	Control 8W
ENSRNOG00000000599	2.4338	Lama4	LAMA4	Control 8W
ENSRNOG00000000606	1.08935	Pcdh15	PCDH15	Control 8W
ENSRNOG00000000655	1.98571	Ptprc	PTPRC	Control 8W
ENSRNOG00000000658	2.64271	Acacb	ACACB	Control 8W
ENSRNOG00000000664	1.486	Tpst2	TPST2	Control 8W
ENSRNOG00000000699	1.80392	Selplg	SELPLG	Control 8W
ENSRNOG00000000700	2.04122	Tmem119	TMEM119	Control 8W
ENSRNOG00000000774	2.28515	Gabbr1	GABBR1	Control 8W
ENSRNOG00000000775	1.50381	Mog	MOG	Control 8W
ENSRNOG00000000777	1.36685	RT1-S3	HLA-E	Control 8W
ENSRNOG00000000809	1.18801	Atat1	ATAT1	Control 8W
ENSRNOG00000000815	2.63745	Smpdl3a	SMPDL3A	Control 8W
ENSRNOG00000000824	2.54837	Dse	DSE	Control 8W
ENSRNOG00000000837	1.22911	Tnf	TNF	Control 8W
ENSRNOG00000000838	1.47931	Lta	LTA	Control 8W
ENSRNOG00000000844	1.27596	Ly6g6d	LY6G6D	Control 8W
ENSRNOG00000000850	1.19466	Apom	APOM	Control 8W
ENSRNOG00000000851	1.97024	Bag6	BAG6	Control 8W
ENSRNOG00000000853	2.39349	Aif1	AIF1	Control 8W
ENSRNOG00000000860	1.03246	Vwa7	VWA7	Control 8W
ENSRNOG00000000871	1.8444	Cd40lg	CD40LG	Control 8W
ENSRNOG00000000900	2.45458	Tpst1	TPST1	Control 8W
ENSRNOG00000000913	2.43643	Gusb	GUSB	Control 8W
ENSRNOG00000000922	1.59439	Sumf2	SUMF2	Control 8W
ENSRNOG00000000940	2.13817	Flt1	FLT1	Control 8W
ENSRNOG00000000981	2.24006	Scarb1	SCARB1	Control 8W
ENSRNOG00000001001	1.37355	Retn	RETN	Control 8W
ENSRNOG00000001005	1.15274	Fcer2	FCER2	Control 8W
ENSRNOG00000001006	2.02084	Nptx2	NPTX2	Control 8W
ENSRNOG00000001017	1.67942	Cd209	CD209	Control 8W
ENSRNOG00000001049	0.791884	Tpt1	TPT1	Control 8W
ENSRNOG00000001092	0.83578	Kl	KL	Control 8W
ENSRNOG00000001130	1.48416	Nos1	NOS1	Control 8W
ENSRNOG00000001136	2.26264	Pebp1	PEBP1	Control 8W
ENSRNOG00000001142	1.35787	Prkab1	PRKAB1	Control 8W
ENSRNOG00000001149	1.46104	Pxn	PXN	Control 8W
ENSRNOG00000001160	1.84774	Triap1	TRIAP1	Control 8W
ENSRNOG00000001201	2.32501	Cstb	CSTB	Control 8W
ENSRNOG00000001219	2.06043	Tspear	TSPEAR	Control 8W
ENSRNOG00000001224	2.10784	Itgb2	ITGB2	Control 8W
ENSRNOG00000001228	2.42901	Pofut2	POFUT2	Control 8W
ENSRNOG00000001229	2.4514	Col18a1	COL18A1	Control 8W
ENSRNOG00000001249	2.54654	Col6a1	COL6A1	Control 8W
ENSRNOG00000001250	2.20659	Lfng	LFNG	Control 8W
ENSRNOG00000001254	2.58825	Col6a2	COL6A2	Control 8W
ENSRNOG00000001265	2.11141	Mad1l1	MAD1L1	Control 8W
ENSRNOG00000001273	2.32928	Psmg3	PSMG3	Control 8W
ENSRNOG00000001295	2.04326	S100b	S100B	Control 8W
ENSRNOG00000001304	1.00091	Bcr	BCR	Control 8W
ENSRNOG00000001312	0.8001	Pdgfa	PDGFA	Control 8W
ENSRNOG00000001314	2.56754	Fam20c	FAM20C	Control 8W
ENSRNOG00000001325	2.29945	Il3ra	IL3RA	Control 8W
ENSRNOG00000001333	2.35068	Azgp1	AZGP1	Control 8W
ENSRNOG00000001339	1.8083	Psmd9	PSMD9	Control 8W
ENSRNOG00000001348	1.59343	Erp29	ERP29	Control 8W
ENSRNOG00000001367	2.57609	Gpc2	GPC2	Control 8W
ENSRNOG00000001369	1.34232	Oas1a	OAS1	Control 8W
ENSRNOG00000001385	1.37301	Plbd2	PLBD2	Control 8W
ENSRNOG00000001414	2.34136	Serpine1	SERPINE1	Control 8W
ENSRNOG00000001417	1.74215	Plod3	PLOD3	Control 8W
ENSRNOG00000001420	1.34261	Fis1	FIS1	Control 8W
ENSRNOG00000001422	1.12312	Col26a1	COL26A1	Control 8W
ENSRNOG00000001435	1.02223	Ssc4d	SSC4D	Control 8W
ENSRNOG00000001465	1.916	Ids	IDS	Control 8W
ENSRNOG00000001469	2.00895	Eln	ELN	Control 8W
ENSRNOG00000001499	2.4665	Mia	MIA	Control 8W
ENSRNOG00000001518	2.27001	Itga6	ITGA6	Control 8W
ENSRNOG00000001527	1.43406	Cd80	CD80	Control 8W
ENSRNOG00000001531	1.54453	Chac2	CHAC2	Control 8W
ENSRNOG00000001557	1.85723	Cxadr	CXADR	Control 8W
ENSRNOG00000001582	2.02106	Bach1	BACH1	Control 8W
ENSRNOG00000001597	0.933143	Atf2	ATF2	Control 8W
ENSRNOG00000001607	1.61299	Adamts1	ADAMTS1	Control 8W
ENSRNOG00000001608	1.85765	Nxpe3	NXPE3	Control 8W
ENSRNOG00000001622	1.49778	Impg2	IMPG2	Control 8W
ENSRNOG00000001627	2.19494	Abi3bp	ABI3BP	Control 8W
ENSRNOG00000001642	1.88909	Tbc1d23	TBC1D23	Control 8W
ENSRNOG00000001713	2.59139	Il13ra1	IL13RA1	Control 8W
ENSRNOG00000001733	1.99904	Ppp1r2	PPP1R2	Control 8W
ENSRNOG00000001738	1.93556	Eif4g1	EIF4G1	Control 8W
ENSRNOG00000001739	1.91278	Meltf	MELTF	Control 8W
ENSRNOG00000001750	2.71801	Chrd	CHRD	Control 8W
ENSRNOG00000001766	2.41265	Tfrc	TFRC	Control 8W
ENSRNOG00000001776	1.36026	Muc20	MUC20	Control 8W
ENSRNOG00000001777	2.55189	Muc4	MUC4	Control 8W
ENSRNOG00000001793	2.59499	Heg1	HEG1	Control 8W
ENSRNOG00000001795	2.66348	Itgb5	ITGB5	Control 8W
ENSRNOG00000001803	1.94835	Dnajb11	DNAJB11	Control 8W
ENSRNOG00000001821	2.21922	Adipoq	ADIPOQ	Control 8W
ENSRNOG00000001823	2.28173	St6gal1	ST6GAL1	Control 8W
ENSRNOG00000001827	1.3748	Masp1	MASP1	Control 8W
ENSRNOG00000001859	1.61607	Sdf2l1	SDF2L1	Control 8W
ENSRNOG00000001867	2.31373	Snap29	SNAP29	Control 8W
ENSRNOG00000001868	1.79961	Crkl	CRKL	Control 8W
ENSRNOG00000001889	1.90026	Comt	COMT	Control 8W
ENSRNOG00000001928	2.3479	Il1rap	IL1RAP	Control 8W
ENSRNOG00000001942	2.66141	Smr3b	SMR3B	Control 8W
ENSRNOG00000001951	2.46265	Csn3	CSN3	Control 8W
ENSRNOG00000001953	2.27348	Bace2	BACE2	Control 8W
ENSRNOG00000001962	2.34701	Fam3b	FAM3B	Control 8W
ENSRNOG00000001976	1.48252	Tmprss2	TMPRSS2	Control 8W
ENSRNOG00000001989	1.22053	Alcam	ALCAM	Control 8W
ENSRNOG00000001991	1.83231	Atp5po	ATP5PO	Control 8W
ENSRNOG00000002032	1.22834	Ifngr2	IFNGR2	Control 8W
ENSRNOG00000002041	2.27118	Boc	BOC	Control 8W
ENSRNOG00000002045	2.23971	Anxa3	ANXA3	Control 8W
ENSRNOG00000002050	2.07601	Igfbp7	IGFBP7	Control 8W
ENSRNOG00000002052	2.31606	Ccdc80	CCDC80	Control 8W
ENSRNOG00000002053	1.37495	Fras1	FRAS1	Control 8W
ENSRNOG00000002093	2.36159	Tgfbr3	TGFBR3	Control 8W
ENSRNOG00000002115	2.44938	Sod1	SOD1	Control 8W
ENSRNOG00000002126	1.55802	Ncam2	NCAM2	Control 8W
ENSRNOG00000002141	2.22044	Cd200	CD200	Control 8W
ENSRNOG00000002146	2.46088	Pkd2	PKD2	Control 8W
ENSRNOG00000002158	1.39262	Ibsp	IBSP	Control 8W
ENSRNOG00000002167	1.05512	Dmp1	DMP1	Control 8W
ENSRNOG00000002186	1.92614	Nudt9	NUDT9	Control 8W
ENSRNOG00000002188	2.20702	Hpse	HPSE	Control 8W
ENSRNOG00000002225	1.79055	Scarb2	SCARB2	Control 8W
ENSRNOG00000002227	2.35993	Kit	KIT	Control 8W
ENSRNOG00000002244	2.50903	Pdgfra	PDGFRA	Control 8W
ENSRNOG00000002256	2.34329	Art3	ART3	Control 8W
ENSRNOG00000002272	0.953917	Lnx1	LNX1	Control 8W
ENSRNOG00000002273	2.56769	Naaa	NAAA	Control 8W
ENSRNOG00000002289	2.63769	Ildr1	ILDR1	Control 8W
ENSRNOG00000002301	1.35055	Uso1	USO1	Control 8W
ENSRNOG00000002302	1.935	Corin	CORIN	Control 8W
ENSRNOG00000002304	0.812582	Tnfrsf13b	TNFRSF13B	Control 8W
ENSRNOG00000002331	1.96708	Aldh3a1	ALDH3A1	Control 8W
ENSRNOG00000002358	2.50312	Scpep1	SCPEP1	Control 8W
ENSRNOG00000002365	2.55117	Itm2a	ITM2A	Control 8W
ENSRNOG00000002381	2.08275	Bmp3	BMP3	Control 8W
ENSRNOG00000002382	1.22593	Mfap4	MFAP4	Control 8W
ENSRNOG00000002385	1.12714	Prg4	PRG4	Control 8W
ENSRNOG00000002396	1.85379	Serpinb8	SERPINB8	Control 8W
ENSRNOG00000002413	2.44304	Gpc4	GPC4	Control 8W
ENSRNOG00000002418	2.35459	Tgfb2	TGFB2	Control 8W
ENSRNOG00000002443	1.37725	Mfap3	MFAP3	Control 8W
ENSRNOG00000002460	1.09817	Serpinb2	SERPINB2	Control 8W
ENSRNOG00000002461	2.28366	Nid1	NID1	Control 8W
ENSRNOG00000002468	1.71265	Tnr	TNR	Control 8W
ENSRNOG00000002488	2.61506	Galnt10	GALNT10	Control 8W
ENSRNOG00000002511	1.88448	Flt4	FLT4	Control 8W
ENSRNOG00000002524	2.06924	Gpr37	GPR37	Control 8W
ENSRNOG00000002525	1.52169	Ptgs2	PTGS2	Control 8W
ENSRNOG00000002548	1.18944	Tnn	TNN	Control 8W
ENSRNOG00000002609	2.50113	Ero1b	ERO1B	Control 8W
ENSRNOG00000002610	2.25925	Carhsp1	CARHSP1	Control 8W
ENSRNOG00000002640	2.32299	Serpinb5	SERPINB5	Control 8W
ENSRNOG00000002657	0.942145	Pla2g4a	PLA2G4A	Control 8W
ENSRNOG00000002667	1.45295	Lamc2	LAMC2	Control 8W
ENSRNOG00000002680	2.66235	Lamc1	LAMC1	Control 8W
ENSRNOG00000002710	1.92797	Cnst	CNST	Control 8W
ENSRNOG00000002723	1.42057	Sele	SELE	Control 8W
ENSRNOG00000002728	1.94794	Btc	BTC	Control 8W
ENSRNOG00000002736	2.39055	Rabgap1l	RABGAP1L	Control 8W
ENSRNOG00000002746	2.55722	Fstl1	FSTL1	Control 8W
ENSRNOG00000002754	2.04127	Areg	AREG	Control 8W
ENSRNOG00000002771	2.20528	Ereg	EREG	Control 8W
ENSRNOG00000002783	1.16972	Serpinc1	SERPINC1	Control 8W
ENSRNOG00000002794	1.33117	Selp	SELP	Control 8W
ENSRNOG00000002802	2.15946	Cxcl1	CXCL1	Control 8W
ENSRNOG00000002807	2.12761	Septin9	SEPTIN9	Control 8W
ENSRNOG00000002823	0.895403	Mapk9	MAPK9	Control 8W
ENSRNOG00000002831	1.18976	Wfikkn2	WFIKKN2	Control 8W
ENSRNOG00000002838	2.35601	Pdzd11	PDZD11	Control 8W
ENSRNOG00000002843	1.47912	Cxcl6	CXCL6	Control 8W
ENSRNOG00000002889	2.02918	Afp	AFP	Control 8W
ENSRNOG00000002896	1.60781	Prdx6	PRDX6	Control 8W
ENSRNOG00000002911	2.4396	Alb	ALB	Control 8W
ENSRNOG00000002916	1.97069	Ca4	CA4	Control 8W
ENSRNOG00000002919	1.21257	Gfap	GFAP	Control 8W
ENSRNOG00000002943	1.41957	Mrpl55	MRPL55	Control 8W
ENSRNOG00000002947	2.4211	Dpt	DPT	Control 8W
ENSRNOG00000002960	2.38249	Ndp	NDP	Control 8W
ENSRNOG00000002964	1.7301	Xcl1	XCL1	Control 8W
ENSRNOG00000002978	1.86316	Faslg	FASLG	Control 8W
ENSRNOG00000002984	1.20274	Bmp15	BMP15	Control 8W
ENSRNOG00000003014	1.03888	Poglut1	POGLUT1	Control 8W
ENSRNOG00000003018	2.40496	Olfml2b	OLFML2B	Control 8W
ENSRNOG00000003029	2.45227	Calr	CALR	Control 8W
ENSRNOG00000003059	1.72844	Optc	OPTC	Control 8W
ENSRNOG00000003064	1.25917	Bst1	BST1	Control 8W
ENSRNOG00000003066	1.79304	Wnt9a	WNT9A	Control 8W
ENSRNOG00000003069	1.49435	Cd38	CD38	Control 8W
ENSRNOG00000003084	1.07104	Parp1	PARP1	Control 8W
ENSRNOG00000003114	1.98556	B4galt4	B4GALT4	Control 8W
ENSRNOG00000003120	2.50098	Prelp	PRELP	Control 8W
ENSRNOG00000003121	2.38498	Rtn4rl1	RTN4RL1	Control 8W
ENSRNOG00000003135	2.31756	Fcrlb	FCRLB	Control 8W
ENSRNOG00000003136	1.29927	Fcrla	FCRLA	Control 8W
ENSRNOG00000003148	2.58986	Timp2	TIMP2	Control 8W
ENSRNOG00000003172	2.64782	Serpinf1	SERPINF1	Control 8W
ENSRNOG00000003183	1.25688	Fmod	FMOD	Control 8W
ENSRNOG00000003203	0.735829	Hexim1	HEXIM1	Control 8W
ENSRNOG00000003207	1.97418	Fmnl1	FMNL1	Control 8W
ENSRNOG00000003217	2.1663	Lgals3bp	LGALS3BP	Control 8W
ENSRNOG00000003221	1.39759	Myoc	MYOC	Control 8W
ENSRNOG00000003233	1.15721	Serpinf2	SERPINF2	Control 8W
ENSRNOG00000003239	1.2117	Cant1	CANT1	Control 8W
ENSRNOG00000003253	2.03554	Qdpr	QDPR	Control 8W
ENSRNOG00000003254	2.15454	Il23a	IL23A	Control 8W
ENSRNOG00000003259	2.49572	C1qtnf1	C1QTNF1	Control 8W
ENSRNOG00000003263	2.25157	Lefty1	LEFTY1	Control 8W
ENSRNOG00000003289	1.52417	Lap3	LAP3	Control 8W
ENSRNOG00000003291	2.48603	Creg1	CREG1	Control 8W
ENSRNOG00000003304	2.27308	Chad	CHAD	Control 8W
ENSRNOG00000003357	2.46817	Col3a1	COL3A1	Control 8W
ENSRNOG00000003365	1.75397	Cadm3	CADM3	Control 8W
ENSRNOG00000003384	0.825708	Hs3st3b1	HS3ST3B1	Control 8W
ENSRNOG00000003402	2.54815	Stx6	STX6	Control 8W
ENSRNOG00000003439	1.88186	Il15	IL15	Control 8W
ENSRNOG00000003453	2.40046	Lypd1	LYPD1	Control 8W
ENSRNOG00000003479	2.01602	Rnf150	RNF150	Control 8W
ENSRNOG00000003522	0.925952	Mr1	MR1	Control 8W
ENSRNOG00000003538	1.55269	Adamts4	ADAMTS4	Control 8W
ENSRNOG00000003546	1.03739	Tnfrsf12a	TNFRSF12A	Control 8W
ENSRNOG00000003549	2.30112	Cnpy2	CNPY2	Control 8W
ENSRNOG00000003553	2.67479	Efemp1	EFEMP1	Control 8W
ENSRNOG00000003559	2.0763	Ccdc112	CCDC112	Control 8W
ENSRNOG00000003562	1.05966	Susd4	SUSD4	Control 8W
ENSRNOG00000003563	1.48817	Blmh	BLMH	Control 8W
ENSRNOG00000003587	2.62039	Vegfd	VEGFD	Control 8W
ENSRNOG00000003596	1.41733	Itgb1bp2	ITGB1BP2	Control 8W
ENSRNOG00000003600	1.32928	Pnpt1	PNPT1	Control 8W
ENSRNOG00000003614	1.15417	Mgat5	MGAT5	Control 8W
ENSRNOG00000003616	2.14404	Grem2	GREM2	Control 8W
ENSRNOG00000003649	2.55095	Qsox1	QSOX1	Control 8W
ENSRNOG00000003666	1.28696	Jchain	JCHAIN	Control 8W
ENSRNOG00000003686	1.97497	Tbl1x	TBL1X	Control 8W
ENSRNOG00000003715	2.16418	Srpx2	SRPX2	Control 8W
ENSRNOG00000003728	2.47167	Xylt2	XYLT2	Control 8W
ENSRNOG00000003732	2.47773	Flrt2	FLRT2	Control 8W
ENSRNOG00000003736	2.71672	Col5a2	COL5A2	Control 8W
ENSRNOG00000003738	1.48068	Ush2a	USH2A	Control 8W
ENSRNOG00000003741	1.47942	Nptx1	NPTX1	Control 8W
ENSRNOG00000003743	2.36044	Dars1	DARS1	Control 8W
ENSRNOG00000003759	1.87968	Galc	GALC	Control 8W
ENSRNOG00000003763	2.32606	Prdx4	PRDX4	Control 8W
ENSRNOG00000003773	1.64113	Hmox2	HMOX2	Control 8W
ENSRNOG00000003784	1.83432	Rilp	RILP	Control 8W
ENSRNOG00000003807	1.87222	Wnt9b	WNT9B	Control 8W
ENSRNOG00000003812	2.19791	Nlgn3	NLGN3	Control 8W
ENSRNOG00000003832	1.37459	Vash2	VASH2	Control 8W
ENSRNOG00000003833	2.3298	Nenf	NENF	Control 8W
ENSRNOG00000003840	2.59169	Slit2	SLIT2	Control 8W
ENSRNOG00000003845	0	Wnt3	WNT3	Control 8W
ENSRNOG00000003849	1.99688	Stx8	STX8	Control 8W
ENSRNOG00000003858	1.21745	Atp6ap2	ATP6AP2	Control 8W
ENSRNOG00000003869	2.30458	Sod3	SOD3	Control 8W
ENSRNOG00000003870	2.37291	C1qtnf2	C1QTNF2	Control 8W
ENSRNOG00000003887	1.23234	Lgi2	LGI2	Control 8W
ENSRNOG00000003897	2.2762	Col1a1	COL1A1	Control 8W
ENSRNOG00000003927	2.51201	Cd55	CD55	Control 8W
ENSRNOG00000003931	2.23874	Arsg	ARSG	Control 8W
ENSRNOG00000003947	2.00321	Ntn1	NTN1	Control 8W
ENSRNOG00000003969	2.26042	Fam20a	FAM20A	Control 8W
ENSRNOG00000003972	2.0882	Tshr	TSHR	Control 8W
ENSRNOG00000003983	0.882516	Pfdn2	PFDN2	Control 8W
ENSRNOG00000003984	1.58605	Apln	APLN	Control 8W
ENSRNOG00000003998	1.32337	Sgca	SGCA	Control 8W
ENSRNOG00000004006	1.47525	Dnajb9	DNAJB9	Control 8W
ENSRNOG00000004009	2.45566	Xpnpep2	XPNPEP2	Control 8W
ENSRNOG00000004027	1.14903	Aldh9a1	ALDH9A1	Control 8W
ENSRNOG00000004029	1.12623	Nectin4	NECTIN4	Control 8W
ENSRNOG00000004049	2.25591	Baiap2	BAIAP2	Control 8W
ENSRNOG00000004062	2.2183	C4bpa	C4BPA	Control 8W
ENSRNOG00000004067	1.92482	Nrcam	NRCAM	Control 8W
ENSRNOG00000004089	2.1198	Enpp2	ENPP2	Control 8W
ENSRNOG00000004125	1.02808	C4bpb	C4BPB	Control 8W
ENSRNOG00000004141	2.5173	Vasn	VASN	Control 8W
ENSRNOG00000004162	2.48681	Pfkfb2	PFKFB2	Control 8W
ENSRNOG00000004205	2.00866	Pkdcc	PKDCC	Control 8W
ENSRNOG00000004208	2.55747	Crim1	CRIM1	Control 8W
ENSRNOG00000004220	2.44438	Ebag9	EBAG9	Control 8W
ENSRNOG00000004265	1.3653	Dipk2b	DIPK2B	Control 8W
ENSRNOG00000004275	1.98662	Egfl6	EGFL6	Control 8W
ENSRNOG00000004279	1.78259	Adgra3	ADGRA3	Control 8W
ENSRNOG00000004280	2.41376	Tcn2	TCN2	Control 8W
ENSRNOG00000004303	2.43969	Timp3	TIMP3	Control 8W
ENSRNOG00000004307	2.19195	Tor3a	TOR3A	Control 8W
ENSRNOG00000004327	1.93341	Ddc	DDC	Control 8W
ENSRNOG00000004330	2.33595	Chrdl1	CHRDL1	Control 8W
ENSRNOG00000004332	2.24974	Egfr	EGFR	Control 8W
ENSRNOG00000004346	2.04645	Notch3	NOTCH3	Control 8W
ENSRNOG00000004380	1.88385	Il12b	IL12B	Control 8W
ENSRNOG00000004404	1.88593	Tac4	TAC4	Control 8W
ENSRNOG00000004405	2.44938	Pigr	PIGR	Control 8W
ENSRNOG00000004414	2.40123	F11r	F11R	Control 8W
ENSRNOG00000004437	2.14851	Map2k6	MAP2K6	Control 8W
ENSRNOG00000004438	0.978143	Cntn1	CNTN1	Control 8W
ENSRNOG00000004441	2.14243	Fcmr	FCMR	Control 8W
ENSRNOG00000004464	1.94294	Sel1l	SEL1L	Control 8W
ENSRNOG00000004470	1.44733	Il24	IL24	Control 8W
ENSRNOG00000004476	2.65623	Wif1	WIF1	Control 8W
ENSRNOG00000004483	1.59995	Ptprr	PTPRR	Control 8W
ENSRNOG00000004489	2.26099	Adgre5	ADGRE5	Control 8W
ENSRNOG00000004494	2.0166	Lta4h	LTA4H	Control 8W
ENSRNOG00000004516	2.20713	Itgbl1	ITGBL1	Control 8W
ENSRNOG00000004517	2.28648	Igf1	IGF1	Control 8W
ENSRNOG00000004540	2.49752	Clec3b	CLEC3B	Control 8W
ENSRNOG00000004554	2.51149	Dcn	DCN	Control 8W
ENSRNOG00000004578	1.67833	Cthrc1	CTHRC1	Control 8W
ENSRNOG00000004583	1.27979	Mb	MB	Control 8W
ENSRNOG00000004610	2.39818	Lum	LUM	Control 8W
ENSRNOG00000004614	2.11879	Lypd6b	LYPD6B	Control 8W
ENSRNOG00000004616	1.8967	Npm1	NPM1	Control 8W
ENSRNOG00000004649	2.12035	Il1b	IL1B	Control 8W
ENSRNOG00000004659	2.77838	Creld2	CRELD2	Control 8W
ENSRNOG00000004687	1.65389	Thbd	THBD	Control 8W
ENSRNOG00000004698	1.86623	Cd244	CD244	Control 8W
ENSRNOG00000004699	1.39509	Fibin	FIBIN	Control 8W
ENSRNOG00000004703	2.57585	Muc15	MUC15	Control 8W
ENSRNOG00000004706	2.263	Vit	VIT	Control 8W
ENSRNOG00000004710	1.75497	Rbks	RBKS	Control 8W
ENSRNOG00000004712	2.6042	Angptl1	ANGPTL1	Control 8W
ENSRNOG00000004725	1.61788	Cela1	CELA1	Control 8W
ENSRNOG00000004733	1.90823	Wdr25	WDR25	Control 8W
ENSRNOG00000004737	2.42142	Cd48	CD48	Control 8W
ENSRNOG00000004743	2.20075	Cdcp1	CDCP1	Control 8W
ENSRNOG00000004763	2.49172	Sirpa	SIRPA	Control 8W
ENSRNOG00000004812	2.26656	Sema6d	SEMA6D	Control 8W
ENSRNOG00000004828	2.2207	Acvr1c	ACVR1C	Control 8W
ENSRNOG00000004839	0.928279	B4galnt1	B4GALNT1	Control 8W
ENSRNOG00000004861	1.98826	Itga4	ITGA4	Control 8W
ENSRNOG00000004874	2.48963	Flrt3	FLRT3	Control 8W
ENSRNOG00000004912	2.1288	Itgav	ITGAV	Control 8W
ENSRNOG00000004923	1.83107	Map4k5	MAP4K5	Control 8W
ENSRNOG00000004925	1.55549	Ppp1r12a	PPP1R12A	Control 8W
ENSRNOG00000004964	1.02146	Erbb3	ERBB3	Control 8W
ENSRNOG00000005003	1.34588	Ptprn2	PTPRN2	Control 8W
ENSRNOG00000005008	0.945169	Angpt4	ANGPT4	Control 8W
ENSRNOG00000005016	1.99032	Tmed4	TMED4	Control 8W
ENSRNOG00000005023	1.01117	Agr2	AGR2	Control 8W
ENSRNOG00000005039	2.49921	Tfpi	TFPI	Control 8W
ENSRNOG00000005041	2.46969	Crip2	CRIP2	Control 8W
ENSRNOG00000005094	2.46453	C1qtnf7	C1QTNF7	Control 8W
ENSRNOG00000005101	2.6771	Mia2	MIA2	Control 8W
ENSRNOG00000005129	2.32355	Dtx3	DTX3	Control 8W
ENSRNOG00000005133	1.32154	Mapt	MAPT	Control 8W
ENSRNOG00000005185	1.97061	Nxph3	NXPH3	Control 8W
ENSRNOG00000005195	2.33433	Cst3	CST3	Control 8W
ENSRNOG00000005234	1.95191	Gxylt1	GXYLT1	Control 8W
ENSRNOG00000005269	1.30663	Srl	SRL	Control 8W
ENSRNOG00000005275	2.46499	Shmt1	SHMT1	Control 8W
ENSRNOG00000005281	1.63384	Stx16	STX16	Control 8W
ENSRNOG00000005286	0.989864	Coch	COCH	Control 8W
ENSRNOG00000005336	2.66482	Prss27	PRSS27	Control 8W
ENSRNOG00000005347	1.92475	Fjx1	FJX1	Control 8W
ENSRNOG00000005348	2.655	Pamr1	PAMR1	Control 8W
ENSRNOG00000005386	1.34477	Kitlg	KITLG	Control 8W
ENSRNOG00000005397	2.05685	Maea	MAEA	Control 8W
ENSRNOG00000005438	1.9552	Pcsk2	PCSK2	Control 8W
ENSRNOG00000005478	2.29115	Fkbp9	FKBP9	Control 8W
ENSRNOG00000005492	2.04133	Hpcal1	HPCAL1	Control 8W
ENSRNOG00000005561	1.10605	Brinp1	BRINP1	Control 8W
ENSRNOG00000005569	1.56504	Phospho1	PHOSPHO1	Control 8W
ENSRNOG00000005573	2.6592	Ntn4	NTN4	Control 8W
ENSRNOG00000005574	1.50694	Adamts8	ADAMTS8	Control 8W
ENSRNOG00000005592	1.59238	Brinp2	BRINP2	Control 8W
ENSRNOG00000005650	2.2841	Pgf	PGF	Control 8W
ENSRNOG00000005652	2.44665	Cntn4	CNTN4	Control 8W
ENSRNOG00000005670	1.55737	Art4	ART4	Control 8W
ENSRNOG00000005678	2.54138	Lamb1	LAMB1	Control 8W
ENSRNOG00000005679	2.55346	Fap	FAP	Control 8W
ENSRNOG00000005695	1.84861	Mgp	MGP	Control 8W
ENSRNOG00000005701	2.35964	Il36g	IL36G	Control 8W
ENSRNOG00000005705	1.44376	Qpct	QPCT	Control 8W
ENSRNOG00000005708	1.05519	Mmp16	MMP16	Control 8W
ENSRNOG00000005711	2.2005	Ptprd	PTPRD	Control 8W
ENSRNOG00000005727	2.5225	Galnt3	GALNT3	Control 8W
ENSRNOG00000005749	2.36311	Foxred2	FOXRED2	Control 8W
ENSRNOG00000005751	1.40786	Il36rn	IL36RN	Control 8W
ENSRNOG00000005767	2.35251	Tulp3	TULP3	Control 8W
ENSRNOG00000005770	1.72793	Sostdc1	SOSTDC1	Control 8W
ENSRNOG00000005780	1.08115	Adamts13	ADAMTS13	Control 8W
ENSRNOG00000005781	1.46778	Wnt16	WNT16	Control 8W
ENSRNOG00000005787	1.20729	Erp27	ERP27	Control 8W
ENSRNOG00000005825	1.99569	Lyz2	LYZ	Control 8W
ENSRNOG00000005841	2.37216	Erp44	ERP44	Control 8W
ENSRNOG00000005854	2.07199	Angpt1	ANGPT1	Control 8W
ENSRNOG00000005861	2.16587	Hsd11b1	HSD11B1	Control 8W
ENSRNOG00000005871	1.83228	Il1rn	IL1RN	Control 8W
ENSRNOG00000005904	0.985502	Cdc27	CDC27	Control 8W
ENSRNOG00000005916	1.58377	Ppm1a	PPM1A	Control 8W
ENSRNOG00000005929	2.37029	Them6	THEM6	Control 8W
ENSRNOG00000005931	2.48242	Cpq	CPQ	Control 8W
ENSRNOG00000005932	1.65129	Megf9	MEGF9	Control 8W
ENSRNOG00000005954	1.11702	Il5ra	IL5RA	Control 8W
ENSRNOG00000005965	2.0709	Irak4	IRAK4	Control 8W
ENSRNOG00000005981	2.51537	Nt5c3a	NT5C3A	Control 8W
ENSRNOG00000005998	1.59432	Smoc1	SMOC1	Control 8W
ENSRNOG00000006025	2.00939	Lamb3	LAMB3	Control 8W
ENSRNOG00000006030	2.17693	Ptprz1	PTPRZ1	Control 8W
ENSRNOG00000006033	2.56842	Spon2	SPON2	Control 8W
ENSRNOG00000006052	2.0244	Sulf2	SULF2	Control 8W
ENSRNOG00000006060	2.5078	Matn2	MATN2	Control 8W
ENSRNOG00000006067	2.31239	Aifm1	AIFM1	Control 8W
ENSRNOG00000006094	1.10988	Cd44	CD44	Control 8W
ENSRNOG00000006104	1.09209	Tg	TG	Control 8W
ENSRNOG00000006144	1.37545	Cntn3	CNTN3	Control 8W
ENSRNOG00000006151	2.24366	Reg3b	REG3A	Control 8W
ENSRNOG00000006197	2.19571	Calu	CALU	Control 8W
ENSRNOG00000006228	1.05757	Pdia4	PDIA4	Control 8W
ENSRNOG00000006231	2.41015	Ptpro	PTPRO	Control 8W
ENSRNOG00000006235	1.25567	Nell2	NELL2	Control 8W
ENSRNOG00000006238	0.858989	Traf2	TRAF2	Control 8W
ENSRNOG00000006247	2.25458	Copa	COPA	Control 8W
ENSRNOG00000006263	1.28486	Sh2d1a	SH2D1A	Control 8W
ENSRNOG00000006334	2.22057	Txndc16	TXNDC16	Control 8W
ENSRNOG00000006353	1.05871	Large2	LARGE2	Control 8W
ENSRNOG00000006384	1.61613	Ddx58	DDX58	Control 8W
ENSRNOG00000006403	2.14732	Nectin1	NECTIN1	Control 8W
ENSRNOG00000006444	2.40373	Fkbp4	FKBP4	Control 8W
ENSRNOG00000006450	1.39473	Erbb2	ERBB2	Control 8W
ENSRNOG00000006462	1.71854	Ero1a	ERO1A	Control 8W
ENSRNOG00000006471	1.24095	Pvalb	PVALB	Control 8W
ENSRNOG00000006508	1.16128	Thnsl2	THNSL2	Control 8W
ENSRNOG00000006526	2.6468	Sema3c	SEMA3C	Control 8W
ENSRNOG00000006565	0.997754	Fstl4	FSTL4	Control 8W
ENSRNOG00000006579	1.26417	Reg3g	REG3G	Control 8W
ENSRNOG00000006583	1.55612	Hpgds	HPGDS	Control 8W
ENSRNOG00000006589	2.47121	Mif	MIF	Control 8W
ENSRNOG00000006593	1.77573	Grpel1	GRPEL1	Control 8W
ENSRNOG00000006604	2.51672	Thy1	THY1	Control 8W
ENSRNOG00000006617	2.36087	Cntnap2	CNTNAP2	Control 8W
ENSRNOG00000006623	2.52286	Cd302	CD302	Control 8W
ENSRNOG00000006631	2.19233	Sema3e	SEMA3E	Control 8W
ENSRNOG00000006720	2.00205	Rnpep	RNPEP	Control 8W
ENSRNOG00000006723	2.58913	Itga11	ITGA11	Control 8W
ENSRNOG00000006741	1.74927	Podnl1	PODNL1	Control 8W
ENSRNOG00000006747	1.17666	Cc2d1a	CC2D1A	Control 8W
ENSRNOG00000006756	0.915037	Maged1	MAGED1	Control 8W
ENSRNOG00000006767	2.23636	Cst7	CST7	Control 8W
ENSRNOG00000006778	2.23437	Mmp19	MMP19	Control 8W
ENSRNOG00000006802	0.939841	Lrrn1	LRRN1	Control 8W
ENSRNOG00000006806	1.03237	Setmar	SETMAR	Control 8W
ENSRNOG00000006813	1.04727	Sumf1	SUMF1	Control 8W
ENSRNOG00000006845	2.45865	Psapl1	PSAPL1	Control 8W
ENSRNOG00000006855	1.26054	Padi4	PADI4	Control 8W
ENSRNOG00000006873	1.92472	Dnase1	DNASE1	Control 8W
ENSRNOG00000006894	0.990298	Tor1a	TOR1A	Control 8W
ENSRNOG00000006895	2.41985	Vps53	VPS53	Control 8W
ENSRNOG00000006930	1.30323	Casq1	CASQ1	Control 8W
ENSRNOG00000006949	1.89656	C1qbp	C1QBP	Control 8W
ENSRNOG00000006957	1.43235	Gria4	GRIA4	Control 8W
ENSRNOG00000006963	1.88688	Ctse	CTSE	Control 8W
ENSRNOG00000006970	1.84404	Ntn3	NTN3	Control 8W
ENSRNOG00000006997	2.54275	App	APP	Control 8W
ENSRNOG00000007002	2.18658	Lif	LIF	Control 8W
ENSRNOG00000007012	2.29779	Ly75	LY75	Control 8W
ENSRNOG00000007027	2.31854	Hgf	HGF	Control 8W
ENSRNOG00000007030	1.22852	Epha7	EPHA7	Control 8W
ENSRNOG00000007032	1.3538	Amigo2	AMIGO2	Control 8W
ENSRNOG00000007033	2.18719	Sorcs2	SORCS2	Control 8W
ENSRNOG00000007036	1.16852	Tgfbr1	TGFBR1	Control 8W
ENSRNOG00000007078	1.06484	Ccn4	CCN4	Control 8W
ENSRNOG00000007081	2.3301	Xdh	XDH	Control 8W
ENSRNOG00000007089	2.7477	Lgmn	LGMN	Control 8W
ENSRNOG00000007091	1.67432	Ly6e	LY6E	Control 8W
ENSRNOG00000007092	2.26601	Fgb	FGB	Control 8W
ENSRNOG00000007112	0.903549	Pcsk1n	PCSK1N	Control 8W
ENSRNOG00000007129	1.04469	Cd8b	CD8B	Control 8W
ENSRNOG00000007133	2.29102	Plxnb2	PLXNB2	Control 8W
ENSRNOG00000007159	2.05201	Ccl2	CCL2	Control 8W
ENSRNOG00000007175	2.30104	Mier1	MIER1	Control 8W
ENSRNOG00000007177	2.56114	Poglut3	POGLUT3	Control 8W
ENSRNOG00000007178	1.66345	Cd8a	CD8A	Control 8W
ENSRNOG00000007202	2.2748	Sema3d	SEMA3D	Control 8W
ENSRNOG00000007243	1.2517	Havcr1	HAVCR1	Control 8W
ENSRNOG00000007255	0.969086	Zpbp2	ZPBP2	Control 8W
ENSRNOG00000007258	1.73885	Sbspon	SBSPON	Control 8W
ENSRNOG00000007262	2.81774	Ccdc134	CCDC134	Control 8W
ENSRNOG00000007270	1.16904	Il12rb2	IL12RB2	Control 8W
ENSRNOG00000007271	1.42457	Map3k9	MAP3K9	Control 8W
ENSRNOG00000007283	1.91747	Erlec1	ERLEC1	Control 8W
ENSRNOG00000007300	1.56642	C1qtnf6	C1QTNF6	Control 8W
ENSRNOG00000007302	2.51951	Fbn1	FBN1	Control 8W
ENSRNOG00000007310	1.8013	Klrb1a	KLRB1	Control 8W
ENSRNOG00000007320	1.91223	Fam3d	FAM3D	Control 8W
ENSRNOG00000007334	1.16042	Ly6h	LY6H	Control 8W
ENSRNOG00000007335	1.43537	Ccl11	CCL11	Control 8W
ENSRNOG00000007338	2.64645	Fbln2	FBLN2	Control 8W
ENSRNOG00000007351	2.26285	Ggh	GGH	Control 8W
ENSRNOG00000007377	2.46979	Slit3	SLIT3	Control 8W
ENSRNOG00000007392	2.48731	Atp6v1f	ATP6V1F	Control 8W
ENSRNOG00000007393	2.13396	Ndrg1	NDRG1	Control 8W
ENSRNOG00000007404	1.19847	Svbp	SVBP	Control 8W
ENSRNOG00000007415	1.45957	Ptgs1	PTGS1	Control 8W
ENSRNOG00000007427	2.53752	Entpd6	ENTPD6	Control 8W
ENSRNOG00000007456	1.10741	Calb1	CALB1	Control 8W
ENSRNOG00000007457	2.56816	Serping1	SERPING1	Control 8W
ENSRNOG00000007475	1.01927	Gpihbp1	GPIHBP1	Control 8W
ENSRNOG00000007477	1.81707	Edn3	EDN3	Control 8W
ENSRNOG00000007512	2.38481	Srp14	SRP14	Control 8W
ENSRNOG00000007542	1.04831	Scg5	SCG5	Control 8W
ENSRNOG00000007545	1.08056	Angptl4	ANGPTL4	Control 8W
ENSRNOG00000007561	1.31531	Glb1l2	GLB1L2	Control 8W
ENSRNOG00000007568	2.58617	Spata6	SPATA6	Control 8W
ENSRNOG00000007574	1.56143	Padi2	PADI2	Control 8W
ENSRNOG00000007600	1.42806	Igsf1	IGSF1	Control 8W
ENSRNOG00000007604	2.52766	Igsf8	IGSF8	Control 8W
ENSRNOG00000007610	1.75097	Gdf11	GDF11	Control 8W
ENSRNOG00000007613	2.33287	C1qtnf5	C1QTNF5	Control 8W
ENSRNOG00000007650	2.13107	Cd63	CD63	Control 8W
ENSRNOG00000007657	1.19426	Col27a1	COL27A1	Control 8W
ENSRNOG00000007664	0.810041	Tnfrsf13c	TNFRSF13C	Control 8W
ENSRNOG00000007682	0.909039	Gria3	GRIA3	Control 8W
ENSRNOG00000007687	1.23755	Sema7a	SEMA7A	Control 8W
ENSRNOG00000007726	1.98106	Mcam	MCAM	Control 8W
ENSRNOG00000007728	2.28533	Gsdmd	GSDMD	Control 8W
ENSRNOG00000007740	2.03079	Tacstd2	TACSTD2	Control 8W
ENSRNOG00000007763	0.925834	Plod1	PLOD1	Control 8W
ENSRNOG00000007765	2.35452	Frzb	FRZB	Control 8W
ENSRNOG00000007766	0.959261	Pqbp1	PQBP1	Control 8W
ENSRNOG00000007775	1.68832	Cmpk1	CMPK1	Control 8W
ENSRNOG00000007788	2.12534	Glod4	GLOD4	Control 8W
ENSRNOG00000007810	1.01455	Gdf6	GDF6	Control 8W
ENSRNOG00000007829	1.63888	Lactb2	LACTB2	Control 8W
ENSRNOG00000007886	2.06289	Orm1	ORM1	Control 8W
ENSRNOG00000007917	1.98263	Cd46	CD46	Control 8W
ENSRNOG00000007923	2.58075	Cgref1	CGREF1	Control 8W
ENSRNOG00000007955	1.08104	Timp4	TIMP4	Control 8W
ENSRNOG00000007989	1.84753	Chst1	CHST1	Control 8W
ENSRNOG00000007998	1.20213	Ssb	SSB	Control 8W
ENSRNOG00000008016	2.41124	Ckap4	CKAP4	Control 8W
ENSRNOG00000008049	2.10131	Max	MAX	Control 8W
ENSRNOG00000008058	1.27864	Tmprss5	TMPRSS5	Control 8W
ENSRNOG00000008064	1.58515	Naga	NAGA	Control 8W
ENSRNOG00000008067	1.8891	Rcor1	RCOR1	Control 8W
ENSRNOG00000008090	2.25919	Txndc12	TXNDC12	Control 8W
ENSRNOG00000008129	1.37945	Pla2r1	PLA2R1	Control 8W
ENSRNOG00000008133	1.89578	Mfng	MFNG	Control 8W
ENSRNOG00000008153	1.1069	Crtam	CRTAM	Control 8W
ENSRNOG00000008168	2.33848	Wnt5b	WNT5B	Control 8W
ENSRNOG00000008180	2.29661	Lyn	LYN	Control 8W
ENSRNOG00000008182	2.56128	Htra3	HTRA3	Control 8W
ENSRNOG00000008193	1.24985	Cr1l	CR1L	Control 8W
ENSRNOG00000008209	2.38551	St3gal1	ST3GAL1	Control 8W
ENSRNOG00000008236	2.30993	Decr1	DECR1	Control 8W
ENSRNOG00000008246	1.68027	Emilin1	EMILIN1	Control 8W
ENSRNOG00000008257	2.09505	Mfap2	MFAP2	Control 8W
ENSRNOG00000008310	1.01449	Mpo	MPO	Control 8W
ENSRNOG00000008336	2.91581	Tnfrsf11b	TNFRSF11B	Control 8W
ENSRNOG00000008340	1.04576	RGD1309779	C15orf61	Control 8W
ENSRNOG00000008346	1.0287	Itgb6	ITGB6	Control 8W
ENSRNOG00000008373	1.42003	Colec11	COLEC11	Control 8W
ENSRNOG00000008394	1.05589	Prg2	PRG2	Control 8W
ENSRNOG00000008414	2.07628	Bsg	BSG	Control 8W
ENSRNOG00000008422	2.28526	Lpo	LPO	Control 8W
ENSRNOG00000008451	1.56443	Fut8	FUT8	Control 8W
ENSRNOG00000008455	1.94176	Tmem87a	TMEM87A	Control 8W
ENSRNOG00000008478	0.872165	Mmp13	MMP13	Control 8W
ENSRNOG00000008479	1.97691	Slc8a1	SLC8A1	Control 8W
ENSRNOG00000008507	0.913979	Cradd	CRADD	Control 8W
ENSRNOG00000008519	1.63745	Dipk2a	DIPK2A	Control 8W
ENSRNOG00000008525	2.31781	Csf3	CSF3	Control 8W
ENSRNOG00000008575	2.42862	Aoc1	AOC1	Control 8W
ENSRNOG00000008580	1.80017	Nbn	NBN	Control 8W
ENSRNOG00000008584	1.35973	Rnaseh1	RNASEH1	Control 8W
ENSRNOG00000008587	2.04129	Tek	TEK	Control 8W
ENSRNOG00000008604	1.76815	Nsfl1c	NSFL1C	Control 8W
ENSRNOG00000008628	2.57965	Ica1	ICA1	Control 8W
ENSRNOG00000008656	1.43432	Snca	SNCA	Control 8W
ENSRNOG00000008678	2.52922	Antxr1	ANTXR1	Control 8W
ENSRNOG00000008680	2.55114	Loxl1	LOXL1	Control 8W
ENSRNOG00000008697	2.11245	Ccn3	CCN3	Control 8W
ENSRNOG00000008736	2.02684	Slamf8	SLAMF8	Control 8W
ENSRNOG00000008749	2.63767	Col5a1	COL5A1	Control 8W
ENSRNOG00000008755	1.48015	Acox1	ACOX1	Control 8W
ENSRNOG00000008759	1.5016	Csf3r	CSF3R	Control 8W
ENSRNOG00000008761	1.42	Ncs1	NCS1	Control 8W
ENSRNOG00000008816	2.55192	Gpnmb	GPNMB	Control 8W
ENSRNOG00000008830	1.88971	Nfe2l1	NFE2L1	Control 8W
ENSRNOG00000008857	2.21596	Adamts10	ADAMTS10	Control 8W
ENSRNOG00000008859	2.15184	Tank	TANK	Control 8W
ENSRNOG00000008897	1.32288	Gga1	GGA1	Control 8W
ENSRNOG00000008902	1.48164	Pon1	PON1	Control 8W
ENSRNOG00000008904	1.93549	Fli1	FLI1	Control 8W
ENSRNOG00000008911	1.28352	Draxin	DRAXIN	Control 8W
ENSRNOG00000008924	2.27291	Arhgef12	ARHGEF12	Control 8W
ENSRNOG00000008930	1.72665	Tnfsf15	TNFSF15	Control 8W
ENSRNOG00000008933	2.27287	Plbd1	PLBD1	Control 8W
ENSRNOG00000008943	1.94037	Penk	PENK	Control 8W
ENSRNOG00000008944	2.26664	Ext2	EXT2	Control 8W
ENSRNOG00000008947	2.27365	Cpz	CPZ	Control 8W
ENSRNOG00000008960	1.26998	Fgf22	FGF22	Control 8W
ENSRNOG00000008970	2.24216	Pcdh17	PCDH17	Control 8W
ENSRNOG00000008981	2.46518	Pdcd6ip	PDCD6IP	Control 8W
ENSRNOG00000009029	1.98101	Nptn	NPTN	Control 8W
ENSRNOG00000009033	2.05676	Cntn2	CNTN2	Control 8W
ENSRNOG00000009037	2.28168	Sulf1	SULF1	Control 8W
ENSRNOG00000009088	1.29813	Txnrd1	TXNRD1	Control 8W
ENSRNOG00000009096	2.21074	Pon3	PON3	Control 8W
ENSRNOG00000009112	1.76751	Pon2	PON2	Control 8W
ENSRNOG00000009140	0.908798	C1qtnf4	C1QTNF4	Control 8W
ENSRNOG00000009144	1.47513	Lad1	LAD1	Control 8W
ENSRNOG00000009149	1.7216	Jam3	JAM3	Control 8W
ENSRNOG00000009172	1.02075	Cpvl	CPVL	Control 8W
ENSRNOG00000009204	0.90121	Il17re	IL17RE	Control 8W
ENSRNOG00000009208	1.24682	Pibf1	PIBF1	Control 8W
ENSRNOG00000009209	2.1809	Slitrk1	SLITRK1	Control 8W
ENSRNOG00000009222	2.24974	Epha2	EPHA2	Control 8W
ENSRNOG00000009243	2.55384	Oaf	OAF	Control 8W
ENSRNOG00000009250	2.27881	Pts	PTS	Control 8W
ENSRNOG00000009274	2.07847	Fut11	FUT11	Control 8W
ENSRNOG00000009282	1.75703	Nub1	NUB1	Control 8W
ENSRNOG00000009291	2.0975	Dnase1l3	DNASE1L3	Control 8W
ENSRNOG00000009311	1.98283	Fstl3	FSTL3	Control 8W
ENSRNOG00000009313	1.16987	Lrpap1	LRPAP1	Control 8W
ENSRNOG00000009316	1.42215	Bmp10	BMP10	Control 8W
ENSRNOG00000009322	2.09509	Ccdc126	CCDC126	Control 8W
ENSRNOG00000009325	1.26348	Fuca1	FUCA1	Control 8W
ENSRNOG00000009342	1.99491	Fcnb	FCN1	Control 8W
ENSRNOG00000009347	1.94882	Arhgap25	ARHGAP25	Control 8W
ENSRNOG00000009348	1.50956	Nos3	NOS3	Control 8W
ENSRNOG00000009355	1.93618	Ogfr	OGFR	Control 8W
ENSRNOG00000009371	2.19725	Abl1	ABL1	Control 8W
ENSRNOG00000009414	2.01546	Creld1	CRELD1	Control 8W
ENSRNOG00000009421	1.9082	Ivd	IVD	Control 8W
ENSRNOG00000009425	2.40197	Fgf7	FGF7	Control 8W
ENSRNOG00000009448	1.81862	Papln	PAPLN	Control 8W
ENSRNOG00000009465	1.02972	Sfrp2	SFRP2	Control 8W
ENSRNOG00000009468	1.30109	Il12a	IL12A	Control 8W
ENSRNOG00000009478	2.12591	RGD1359108	C9orf72	Control 8W
ENSRNOG00000009495	1.90757	Src	SRC	Control 8W
ENSRNOG00000009513	2.17307	Akr1b1	AKR1B1	Control 8W
ENSRNOG00000009514	2.60712	Mme	MME	Control 8W
ENSRNOG00000009531	2.44239	Col9a3	COL9A3	Control 8W
ENSRNOG00000009559	0.957889	Tnfsf11	TNFSF11	Control 8W
ENSRNOG00000009572	1.03625	Hgfac	HGFAC	Control 8W
ENSRNOG00000009589	1.09792	Angptl7	ANGPTL7	Control 8W
ENSRNOG00000009629	2.50957	Car2	CA2	Control 8W
ENSRNOG00000009636	2.42337	Scrn1	SCRN1	Control 8W
ENSRNOG00000009646	2.13693	Nyx	NYX	Control 8W
ENSRNOG00000009656	2.13253	Rspo1	RSPO1	Control 8W
ENSRNOG00000009660	1.38106	Enpp6	ENPP6	Control 8W
ENSRNOG00000009662	1.33489	Rspo4	RSPO4	Control 8W
ENSRNOG00000009663	2.32011	Apex1	APEX1	Control 8W
ENSRNOG00000009673	1.84329	Dhrs13	DHRS13	Control 8W
ENSRNOG00000009683	2.31475	Sdcbp	SDCBP	Control 8W
ENSRNOG00000009694	1.67013	Bmp4	BMP4	Control 8W
ENSRNOG00000009719	1.27332	C2cd2l	C2CD2L	Control 8W
ENSRNOG00000009734	2.62564	Akr1b10	AKR1B10	Control 8W
ENSRNOG00000009751	2.44668	Gpx7	GPX7	Control 8W
ENSRNOG00000009754	2.18832	Nampt	NAMPT	Control 8W
ENSRNOG00000009768	1.57268	Npy	NPY	Control 8W
ENSRNOG00000009772	2.16807	Kirrel3	KIRREL3	Control 8W
ENSRNOG00000009826	2.50116	Bche	BCHE	Control 8W
ENSRNOG00000009832	2.38208	Slc39a14	SLC39A14	Control 8W
ENSRNOG00000009848	2.04854	Il18	IL18	Control 8W
ENSRNOG00000009850	2.42487	St3gal4	ST3GAL4	Control 8W
ENSRNOG00000009862	2.39806	Olfm1	OLFM1	Control 8W
ENSRNOG00000009863	1.43998	Prrt3	PRRT3	Control 8W
ENSRNOG00000009867	2.23115	Tgfb3	TGFB3	Control 8W
ENSRNOG00000009884	2.1358	Lgals1	LGALS1	Control 8W
ENSRNOG00000009886	2.06617	Fkbp14	FKBP14	Control 8W
ENSRNOG00000009892	1.81111	Adamts15	ADAMTS15	Control 8W
ENSRNOG00000009907	1.80085	Mmp8	MMP8	Control 8W
ENSRNOG00000009912	2.18957	Fgr	FGR	Control 8W
ENSRNOG00000009946	1.74248	Ldlr	LDLR	Control 8W
ENSRNOG00000009997	2.43132	Erap1	ERAP1	Control 8W
ENSRNOG00000010018	2.24936	Clec4a3	CLEC4A	Control 8W
ENSRNOG00000010031	1.42357	Vtn	VTN	Control 8W
ENSRNOG00000010034	2.35041	Asah1	ASAH1	Control 8W
ENSRNOG00000010048	0.936887	Dctn1	DCTN1	Control 8W
ENSRNOG00000010058	2.80195	Spry2	SPRY2	Control 8W
ENSRNOG00000010079	2.02531	Ca3	CA3	Control 8W
ENSRNOG00000010084	1.16762	Ythdf3	YTHDF3	Control 8W
ENSRNOG00000010103	1.88749	Eif4b	EIF4B	Control 8W
ENSRNOG00000010104	1.15997	Pofut1	POFUT1	Control 8W
ENSRNOG00000010105	2.05099	S100a11	S100A11	Control 8W
ENSRNOG00000010181	1.93884	Clec4d	CLEC4D	Control 8W
ENSRNOG00000010184	1.97172	Brk1	BRK1	Control 8W
ENSRNOG00000010185	2.13186	RGD1306941	C2orf69	Control 8W
ENSRNOG00000010196	1.89561	Glb1	GLB1	Control 8W
ENSRNOG00000010208	2.15044	Timp1	TIMP1	Control 8W
ENSRNOG00000010232	1.9393	Enpp5	ENPP5	Control 8W
ENSRNOG00000010248	1.46128	Serpini1	SERPINI1	Control 8W
ENSRNOG00000010252	1.39591	Hexa	HEXA	Control 8W
ENSRNOG00000010253	2.51115	Cd163	CD163	Control 8W
ENSRNOG00000010265	1.5982	Ada	ADA	Control 8W
ENSRNOG00000010278	1.23728	Il6	IL6	Control 8W
ENSRNOG00000010283	1.73101	Cd28	CD28	Control 8W
ENSRNOG00000010326	1.07608	Col20a1	COL20A1	Control 8W
ENSRNOG00000010331	2.41706	Ctsb	CTSB	Control 8W
ENSRNOG00000010352	2.48147	Dnajc3	DNAJC3	Control 8W
ENSRNOG00000010362	2.54286	Anxa2	ANXA2	Control 8W
ENSRNOG00000010390	2.45083	Hmbs	HMBS	Control 8W
ENSRNOG00000010392	1.49372	Nrg1	NRG1	Control 8W
ENSRNOG00000010406	1.28589	Cel	CEL	Control 8W
ENSRNOG00000010436	1.15213	Zbtb17	ZBTB17	Control 8W
ENSRNOG00000010457	2.53273	Vash1	VASH1	Control 8W
ENSRNOG00000010463	2.39466	Cpa4	CPA4	Control 8W
ENSRNOG00000010466	0.824559	Chpf2	CHPF2	Control 8W
ENSRNOG00000010475	1.4257	Casp3	CASP3	Control 8W
ENSRNOG00000010482	2.13733	Impa1	IMPA1	Control 8W
ENSRNOG00000010495	2.01784	Ttc17	TTC17	Control 8W
ENSRNOG00000010507	1.52922	Mmp7	MMP7	Control 8W
ENSRNOG00000010513	2.07851	Tfpi2	TFPI2	Control 8W
ENSRNOG00000010516	1.38774	Plau	PLAU	Control 8W
ENSRNOG00000010518	1.58248	Cer1	CER1	Control 8W
ENSRNOG00000010522	1.93457	Tlr4	TLR4	Control 8W
ENSRNOG00000010524	1.29745	Cryab	CRYAB	Control 8W
ENSRNOG00000010529	2.44164	Thbs2	THBS2	Control 8W
ENSRNOG00000010567	2.47174	Angel1	ANGEL1	Control 8W
ENSRNOG00000010574	1.93681	Ptpn1	PTPN1	Control 8W
ENSRNOG00000010575	1.92269	Dapp1	DAPP1	Control 8W
ENSRNOG00000010598	1.90523	Hs3st1	HS3ST1	Control 8W
ENSRNOG00000010601	2.00137	Srpk2	SRPK2	Control 8W
ENSRNOG00000010603	2.19681	Gzma	GZMA	Control 8W
ENSRNOG00000010617	2.10099	Scube1	SCUBE1	Control 8W
ENSRNOG00000010630	2.46104	Prcp	PRCP	Control 8W
ENSRNOG00000010635	2.55568	Igfbp4	IGFBP4	Control 8W
ENSRNOG00000010637	1.4376	Tbc1d5	TBC1D5	Control 8W
ENSRNOG00000010645	2.6052	Lgals3	LGALS3	Control 8W
ENSRNOG00000010661	1.50201	Gzmk	GZMK	Control 8W
ENSRNOG00000010663	1.32284	Col6a5	COL6A5	Control 8W
ENSRNOG00000010666	1.22385	Ccn5	CCN5	Control 8W
ENSRNOG00000010695	2.47558	Pdgfc	PDGFC	Control 8W
ENSRNOG00000010698	1.61105	Car1	CA1	Control 8W
ENSRNOG00000010714	1.79171	Fgl1	FGL1	Control 8W
ENSRNOG00000010725	2.12279	Cpa1	CPA1	Control 8W
ENSRNOG00000010729	2.08137	Usp8	USP8	Control 8W
ENSRNOG00000010744	2.54338	Nrp1	NRP1	Control 8W
ENSRNOG00000010771	2.35147	Pkd1	PKD1	Control 8W
ENSRNOG00000010784	2.55341	Scg3	SCG3	Control 8W
ENSRNOG00000010797	2.71968	Esm1	ESM1	Control 8W
ENSRNOG00000010805	2.00871	Fabp4	FABP4	Control 8W
ENSRNOG00000010811	2.58466	Lalba	LALBA	Control 8W
ENSRNOG00000010821	1.76522	Ankrd54	ANKRD54	Control 8W
ENSRNOG00000010832	2.60079	Pdgfrl	PDGFRL	Control 8W
ENSRNOG00000010840	2.27336	Adamtsl3	ADAMTSL3	Control 8W
ENSRNOG00000010841	2.30429	Col8a2	COL8A2	Control 8W
ENSRNOG00000010843	2.17337	Nhlrc3	NHLRC3	Control 8W
ENSRNOG00000010886	2.5257	Nfe2l3	NFE2L3	Control 8W
ENSRNOG00000010890	2.50739	Bmp1	BMP1	Control 8W
ENSRNOG00000010902	2.47826	Eloa	ELOA	Control 8W
ENSRNOG00000010906	2.07914	Ccl5	CCL5	Control 8W
ENSRNOG00000010911	2.17244	Tmem108	TMEM108	Control 8W
ENSRNOG00000010917	0.686246	Bmp5	BMP5	Control 8W
ENSRNOG00000010944	1.9988	Hyou1	HYOU1	Control 8W
ENSRNOG00000010958	2.28395	Prdx3	PRDX3	Control 8W
ENSRNOG00000010966	2.35747	Itgb1	ITGB1	Control 8W
ENSRNOG00000010977	2.53151	Igfbp6	IGFBP6	Control 8W
ENSRNOG00000010984	2.13941	Anxa11	ANXA11	Control 8W
ENSRNOG00000011011	1.12801	Nmb	NMB	Control 8W
ENSRNOG00000011052	2.25884	Gars1	GARS1	Control 8W
ENSRNOG00000011071	2.48714	Nt5e	NT5E	Control 8W
ENSRNOG00000011107	1.14701	Pcsk1	PCSK1	Control 8W
ENSRNOG00000011134	2.63252	Lama2	LAMA2	Control 8W
ENSRNOG00000011140	1.77161	Prxl2a	PRXL2A	Control 8W
ENSRNOG00000011141	2.31658	Serpina11	SERPINA11	Control 8W
ENSRNOG00000011145	0.943042	Crhr2	CRHR2	Control 8W
ENSRNOG00000011150	2.14702	Arsb	ARSB	Control 8W
ENSRNOG00000011153	2.24269	Il17ra	IL17RA	Control 8W
ENSRNOG00000011175	2.22731	Hnrnpa2b1	HNRNPA2B1	Control 8W
ENSRNOG00000011181	1.34163	Cpa3	CPA3	Control 8W
ENSRNOG00000011189	2.19411	Acy1	ACY1	Control 8W
ENSRNOG00000011195	2.1823	Prkra	PRKRA	Control 8W
ENSRNOG00000011205	2.27411	Ccl3	CCL3	Control 8W
ENSRNOG00000011214	2.16714	Polr2f	POLR2F	Control 8W
ENSRNOG00000011228	2.13728	Layn	LAYN	Control 8W
ENSRNOG00000011258	1.20359	Masp2	MASP2	Control 8W
ENSRNOG00000011263	1.54832	Plac9	PLAC9	Control 8W
ENSRNOG00000011287	2.46961	Minpp1	MINPP1	Control 8W
ENSRNOG00000011292	2.36738	Col1a2	COL1A2	Control 8W
ENSRNOG00000011300	2.33555	Lama3	LAMA3	Control 8W
ENSRNOG00000011323	1.84382	Lgi3	LGI3	Control 8W
ENSRNOG00000011352	2.4881	Furin	FURIN	Control 8W
ENSRNOG00000011357	1.59358	Shbg	SHBG	Control 8W
ENSRNOG00000011360	1.47234	Dkk2	DKK2	Control 8W
ENSRNOG00000011384	1.46001	Aimp1	AIMP1	Control 8W
ENSRNOG00000011406	1.98431	Ccl4	CCL4	Control 8W
ENSRNOG00000011413	2.13259	Scp2	SCP2	Control 8W
ENSRNOG00000011416	2.21029	Vegfc	VEGFC	Control 8W
ENSRNOG00000011439	2.4326	Grk5	GRK5	Control 8W
ENSRNOG00000011471	1.78989	Fgf9	FGF9	Control 8W
ENSRNOG00000011483	1.21334	S100a9	S100A9	Control 8W
ENSRNOG00000011490	1.33882	Angptl8	ANGPTL8	Control 8W
ENSRNOG00000011498	1.87951	Psip1	PSIP1	Control 8W
ENSRNOG00000011502	2.30237	Col9a2	COL9A2	Control 8W
ENSRNOG00000011511	1.10202	Stk24	STK24	Control 8W
ENSRNOG00000011513	1.4342	Gla	GLA	Control 8W
ENSRNOG00000011517	0.916933	Tnfrsf21	TNFRSF21	Control 8W
ENSRNOG00000011526	2.43987	Pcsk6	PCSK6	Control 8W
ENSRNOG00000011540	2.15257	Vta1	VTA1	Control 8W
ENSRNOG00000011562	2.30844	Slitrk2	SLITRK2	Control 8W
ENSRNOG00000011568	2.11317	Rspo3	RSPO3	Control 8W
ENSRNOG00000011575	2.11021	Adamts18	ADAMTS18	Control 8W
ENSRNOG00000011631	2.09735	Fst	FST	Control 8W
ENSRNOG00000011632	0.895101	Cct5	CCT5	Control 8W
ENSRNOG00000011680	1.99795	Il16	IL16	Control 8W
ENSRNOG00000011696	2.02537	Lifr	LIFR	Control 8W
ENSRNOG00000011700	2.34917	Ptprm	PTPRM	Control 8W
ENSRNOG00000011718	2.60856	C1rl	C1RL	Control 8W
ENSRNOG00000011740	2.3817	Poglut2	POGLUT2	Control 8W
ENSRNOG00000011750	0.959836	Fam180a	FAM180A	Control 8W
ENSRNOG00000011758	2.42263	Fkbp7	FKBP7	Control 8W
ENSRNOG00000011775	2.33048	Mfap3l	MFAP3L	Control 8W
ENSRNOG00000011789	2.46024	Cdon	CDON	Control 8W
ENSRNOG00000011800	2.49766	F3	F3	Control 8W
ENSRNOG00000011808	1.13876	Ghrhr	GHRHR	Control 8W
ENSRNOG00000011820	2.23752	Acp3	ACP3	Control 8W
ENSRNOG00000011821	2.57261	S100a4	S100A4	Control 8W
ENSRNOG00000011913	2.26675	Cp	CP	Control 8W
ENSRNOG00000011917	1.03031	Cd79b	CD79B	Control 8W
ENSRNOG00000011931	1.12202	Smarca2	SMARCA2	Control 8W
ENSRNOG00000011946	1.23863	Ptn	PTN	Control 8W
ENSRNOG00000011971	2.45255	C1s	C1S	Control 8W
ENSRNOG00000011973	1.70473	Il7	IL7	Control 8W
ENSRNOG00000011984	2.3009	Cxcl14	CXCL14	Control 8W
ENSRNOG00000011987	1.84692	Cd2ap	CD2AP	Control 8W
ENSRNOG00000012001	1.67276	Vps37a	VPS37A	Control 8W
ENSRNOG00000012036	2.10924	Pcsk5	PCSK5	Control 8W
ENSRNOG00000012037	2.39116	Galnt7	GALNT7	Control 8W
ENSRNOG00000012045	1.14358	Adgrb3	ADGRB3	Control 8W
ENSRNOG00000012053	1.10701	S100a16	S100A16	Control 8W
ENSRNOG00000012058	1.83294	Egflam	EGFLAM	Control 8W
ENSRNOG00000012062	2.39865	Npc2	NPC2	Control 8W
ENSRNOG00000012073	2.24209	Abhd14b	ABHD14B	Control 8W
ENSRNOG00000012074	1.95466	Ifngr1	IFNGR1	Control 8W
ENSRNOG00000012081	1.86073	Txn1	TXN	Control 8W
ENSRNOG00000012094	0.951011	Ltbp2	LTBP2	Control 8W
ENSRNOG00000012098	0.889541	Adcyap1r1	ADCYAP1R1	Control 8W
ENSRNOG00000012108	1.79584	Thsd1	THSD1	Control 8W
ENSRNOG00000012110	1.43043	Col17a1	COL17A1	Control 8W
ENSRNOG00000012121	0.97645	Sdf2	SDF2	Control 8W
ENSRNOG00000012181	1.65153	Lpl	LPL	Control 8W
ENSRNOG00000012183	2.3628	Glrx	GLRX	Control 8W
ENSRNOG00000012196	1.28659	Asah2	ASAH2	Control 8W
ENSRNOG00000012197	1.81247	Bpifb2	BPIFB2	Control 8W
ENSRNOG00000012208	2.02529	Itgb7	ITGB7	Control 8W
ENSRNOG00000012216	2.53505	Tgfbi	TGFBI	Control 8W
ENSRNOG00000012227	1.27949	Stambp	STAMBP	Control 8W
ENSRNOG00000012228	2.57764	Skap2	SKAP2	Control 8W
ENSRNOG00000012259	1.17946	Il22ra2	IL22RA2	Control 8W
ENSRNOG00000012278	2.14574	Fgf10	FGF10	Control 8W
ENSRNOG00000012280	2.14961	Ptx3	PTX3	Control 8W
ENSRNOG00000012331	1.40375	Casp8	CASP8	Control 8W
ENSRNOG00000012366	1.43286	Mesd	MESD	Control 8W
ENSRNOG00000012375	2.01416	Inpp1	INPP1	Control 8W
ENSRNOG00000012378	1.23739	Dbnl	DBNL	Control 8W
ENSRNOG00000012390	1.47834	Npw	NPW	Control 8W
ENSRNOG00000012393	2.28934	S100a13	S100A13	Control 8W
ENSRNOG00000012405	2.26268	Tcf4	TCF4	Control 8W
ENSRNOG00000012424	2.54993	Adam23	ADAM23	Control 8W
ENSRNOG00000012439	2.03494	Bid	BID	Control 8W
ENSRNOG00000012440	1.85537	Msra	MSRA	Control 8W
ENSRNOG00000012442	1.71059	Cemip	CEMIP	Control 8W
ENSRNOG00000012471	1.56499	Thbs4	THBS4	Control 8W
ENSRNOG00000012480	2.11231	Pxylp1	PXYLP1	Control 8W
ENSRNOG00000012495	1.88375	Podxl	PODXL	Control 8W
ENSRNOG00000012531	1.93192	Ephb2	EPHB2	Control 8W
ENSRNOG00000012582	2.18437	Eif4ebp1	EIF4EBP1	Control 8W
ENSRNOG00000012594	2.01677	Sugt1	SUGT1	Control 8W
ENSRNOG00000012603	2.41946	Sestd1	SESTD1	Control 8W
ENSRNOG00000012616	1.83751	Ppt1	PPT1	Control 8W
ENSRNOG00000012619	1.93258	Epor	EPOR	Control 8W
ENSRNOG00000012630	2.51758	Rhoc	RHOC	Control 8W
ENSRNOG00000012640	2.41447	Dpp7	DPP7	Control 8W
ENSRNOG00000012655	1.0164	Adamts6	ADAMTS6	Control 8W
ENSRNOG00000012659	1.60642	Vamp5	VAMP5	Control 8W
ENSRNOG00000012660	2.21106	Postn	POSTN	Control 8W
ENSRNOG00000012681	1.78126	Lgals9	LGALS9	Control 8W
ENSRNOG00000012686	1.34664	Pomc	POMC	Control 8W
ENSRNOG00000012698	2.18603	Chsy1	CHSY1	Control 8W
ENSRNOG00000012749	2.294	C1qb	C1QB	Control 8W
ENSRNOG00000012752	1.21921	Cklf	CKLF	Control 8W
ENSRNOG00000012759	0.913689	Col19a1	COL19A1	Control 8W
ENSRNOG00000012779	2.56547	Msr1	MSR1	Control 8W
ENSRNOG00000012786	1.89014	Pgrmc1	PGRMC1	Control 8W
ENSRNOG00000012804	2.31588	C1qc	C1QC	Control 8W
ENSRNOG00000012807	2.3063	C1qa	C1QA	Control 8W
ENSRNOG00000012811	2.57834	Spint1	SPINT1	Control 8W
ENSRNOG00000012817	2.32856	Lrrc17	LRRC17	Control 8W
ENSRNOG00000012821	1.53077	Cnmd	CNMD	Control 8W
ENSRNOG00000012840	2.19805	Sparc	SPARC	Control 8W
ENSRNOG00000012874	2.0187	Rgma	RGMA	Control 8W
ENSRNOG00000012881	1.79204	Fgl2	FGL2	Control 8W
ENSRNOG00000012920	2.53381	Col9a1	COL9A1	Control 8W
ENSRNOG00000012937	1.78264	Wwp2	WWP2	Control 8W
ENSRNOG00000012952	1.0805	Lrig1	LRIG1	Control 8W
ENSRNOG00000012953	1.77997	Arsa	ARSA	Control 8W
ENSRNOG00000012956	1.53521	Tgm2	TGM2	Control 8W
ENSRNOG00000013018	1.21563	Eda2r	EDA2R	Control 8W
ENSRNOG00000013036	2.08138	Epha8	EPHA8	Control 8W
ENSRNOG00000013064	2.39047	Lrp8	LRP8	Control 8W
ENSRNOG00000013072	2.43924	Plxna4	PLXNA4	Control 8W
ENSRNOG00000013102	1.07276	Entpd2	ENTPD2	Control 8W
ENSRNOG00000013110	2.00903	Nudt2	NUDT2	Control 8W
ENSRNOG00000013116	0	Spink5	SPINK5	Control 8W
ENSRNOG00000013118	1.44984	Atox1	ATOX1	Control 8W
ENSRNOG00000013123	2.47017	Scube2	SCUBE2	Control 8W
ENSRNOG00000013140	2.32378	Pdzd2	PDZD2	Control 8W
ENSRNOG00000013141	2.10656	Eno2	ENO2	Control 8W
ENSRNOG00000013166	1.23225	Wnt4	WNT4	Control 8W
ENSRNOG00000013167	3.03451	Hmgb2	HMGB2	Control 8W
ENSRNOG00000013179	1.33028	Tinagl1	TINAGL1	Control 8W
ENSRNOG00000013190	1.73901	Rnaset2	RNASET2	Control 8W
ENSRNOG00000013195	1.87663	Ruvbl1	RUVBL1	Control 8W
ENSRNOG00000013222	1.82824	Cd207	CD207	Control 8W
ENSRNOG00000013250	1.82579	Pdcd5	PDCD5	Control 8W
ENSRNOG00000013254	1.85624	Dctn6	DCTN6	Control 8W
ENSRNOG00000013260	1.33181	Calr3	CALR3	Control 8W
ENSRNOG00000013265	2.6659	Tgfbr2	TGFBR2	Control 8W
ENSRNOG00000013269	2.26574	Tnfsf10	TNFSF10	Control 8W
ENSRNOG00000013300	2.36818	Atp5if1	ATP5IF1	Control 8W
ENSRNOG00000013304	1.93193	Arg1	ARG1	Control 8W
ENSRNOG00000013309	2.02355	Pik3ap1	PIK3AP1	Control 8W
ENSRNOG00000013317	1.68501	RGD1565222	C14orf93	Control 8W
ENSRNOG00000013324	1.98619	Cdh5	CDH5	Control 8W
ENSRNOG00000013330	1.34876	Cdhr1	CDHR1	Control 8W
ENSRNOG00000013340	2.40459	Twsg1	TWSG1	Control 8W
ENSRNOG00000013360	2.00434	Prkcsh	PRKCSH	Control 8W
ENSRNOG00000013370	1.31975	Gfer	GFER	Control 8W
ENSRNOG00000013395	1.56343	Pglyrp1	PGLYRP1	Control 8W
ENSRNOG00000013397	1.69122	Foxo1	FOXO1	Control 8W
ENSRNOG00000013441	1.2272	Gnrh1	GNRH1	Control 8W
ENSRNOG00000013452	2.57249	Rcn1	RCN1	Control 8W
ENSRNOG00000013469	2.47823	Txndc5	TXNDC5	Control 8W
ENSRNOG00000013484	2.3738	Gsta1	GSTA1	Control 8W
ENSRNOG00000013519	0.856711	Tll2	TLL2	Control 8W
ENSRNOG00000013529	1.03592	Stk4	STK4	Control 8W
ENSRNOG00000013535	1.46305	Cdh6	CDH6	Control 8W
ENSRNOG00000013553	1.33319	Ngrn	NGRN	Control 8W
ENSRNOG00000013554	1.11146	Treml2	TREML2	Control 8W
ENSRNOG00000013562	1.84462	Ndfip1	NDFIP1	Control 8W
ENSRNOG00000013572	1.10396	Lxn	LXN	Control 8W
ENSRNOG00000013578	1.69402	Trem2	TREM2	Control 8W
ENSRNOG00000013589	2.19935	Cxcl12	CXCL12	Control 8W
ENSRNOG00000013603	1.17882	Dffa	DFFA	Control 8W
ENSRNOG00000013604	1.71477	Gpx4	GPX4	Control 8W
ENSRNOG00000013653	2.12306	Pdlim7	PDLIM7	Control 8W
ENSRNOG00000013654	1.92529	Cbln2	CBLN2	Control 8W
ENSRNOG00000013668	2.59073	Capg	CAPG	Control 8W
ENSRNOG00000013674	1.86482	Megf10	MEGF10	Control 8W
ENSRNOG00000013679	1.72805	Sema4d	SEMA4D	Control 8W
ENSRNOG00000013684	1.63041	F11	F11	Control 8W
ENSRNOG00000013692	1.75461	Abhd18	ABHD18	Control 8W
ENSRNOG00000013694	2.11122	Ntng2	NTNG2	Control 8W
ENSRNOG00000013717	2.10238	Bmp6	BMP6	Control 8W
ENSRNOG00000013720	2.3116	Aebp1	AEBP1	Control 8W
ENSRNOG00000013745	1.32089	Ctrc	CTRC	Control 8W
ENSRNOG00000013751	2.21134	Plpbp	PLPBP	Control 8W
ENSRNOG00000013760	0.903549	Wfdc5	WFDC5	Control 8W
ENSRNOG00000013763	2.13072	Erlin2	ERLIN2	Control 8W
ENSRNOG00000013770	1.95313	Folh1	FOLH1	Control 8W
ENSRNOG00000013771	1.52146	Clca2	CLCA2	Control 8W
ENSRNOG00000013791	2.50768	Enpp3	ENPP3	Control 8W
ENSRNOG00000013793	0.874272	C1qtnf9	C1QTNF9	Control 8W
ENSRNOG00000013820	1.86125	Tnfrsf14	TNFRSF14	Control 8W
ENSRNOG00000013844	1.77691	Fam172a	FAM172A	Control 8W
ENSRNOG00000013867	2.23184	Fgf1	FGF1	Control 8W
ENSRNOG00000013886	1.99117	Fyb1	FYB1	Control 8W
ENSRNOG00000013895	2.2847	Npdc1	NPDC1	Control 8W
ENSRNOG00000013917	2.49552	Igsf10	IGSF10	Control 8W
ENSRNOG00000013922	2.41246	Dok2	DOK2	Control 8W
ENSRNOG00000013954	2.15338	Alpl	ALPL	Control 8W
ENSRNOG00000013963	2.33419	Il6st	IL6ST	Control 8W
ENSRNOG00000013973	2.50323	Lcn2	LCN2	Control 8W
ENSRNOG00000013994	2.20773	Enpp1	ENPP1	Control 8W
ENSRNOG00000014007	1.14087	Gfod1	GFOD1	Control 8W
ENSRNOG00000014010	1.83041	Gfra2	GFRA2	Control 8W
ENSRNOG00000014021	1.51264	Matn4	MATN4	Control 8W
ENSRNOG00000014034	2.18734	Olfml2a	OLFML2A	Control 8W
ENSRNOG00000014051	1.99878	Pgrmc2	PGRMC2	Control 8W
ENSRNOG00000014064	2.5007	Ctsh	CTSH	Control 8W
ENSRNOG00000014117	1.09448	Hmox1	HMOX1	Control 8W
ENSRNOG00000014118	2.39526	Klkb1	KLKB1	Control 8W
ENSRNOG00000014137	2.25661	Fbln1	FBLN1	Control 8W
ENSRNOG00000014143	1.42362	Col24a1	COL24A1	Control 8W
ENSRNOG00000014152	1.53138	Kcnip3	KCNIP3	Control 8W
ENSRNOG00000014166	1.64753	Smoc2	SMOC2	Control 8W
ENSRNOG00000014171	2.1874	Tnfsf13	TNFSF13	Control 8W
ENSRNOG00000014187	2.36389	Igf1r	IGF1R	Control 8W
ENSRNOG00000014201	2.26744	Manf	MANF	Control 8W
ENSRNOG00000014218	2.59307	Tmem25	TMEM25	Control 8W
ENSRNOG00000014231	2.31623	Pnoc	PNOC	Control 8W
ENSRNOG00000014233	2.26507	Krt19	KRT19	Control 8W
ENSRNOG00000014241	2.12411	Ece1	ECE1	Control 8W
ENSRNOG00000014243	2.06791	Pear1	PEAR1	Control 8W
ENSRNOG00000014248	2.24676	Erbb4	ERBB4	Control 8W
ENSRNOG00000014257	2.52583	Ces4a	CES4A	Control 8W
ENSRNOG00000014265	2.06431	Tnfrsf19	TNFRSF19	Control 8W
ENSRNOG00000014287	1.81616	Stk11	STK11	Control 8W
ENSRNOG00000014288	2.52571	Fn1	FN1	Control 8W
ENSRNOG00000014294	2.2516	Ptpn6	PTPN6	Control 8W
ENSRNOG00000014297	2.36504	Sdc4	SDC4	Control 8W
ENSRNOG00000014303	1.85266	Lrp11	LRP11	Control 8W
ENSRNOG00000014320	1.16915	Inhba	INHBA	Control 8W
ENSRNOG00000014323	1.42571	Extl2	EXTL2	Control 8W
ENSRNOG00000014333	1.57529	Vcam1	VCAM1	Control 8W
ENSRNOG00000014350	1.53605	Ccn1	CCN1	Control 8W
ENSRNOG00000014361	1.6005	Edn1	EDN1	Control 8W
ENSRNOG00000014365	2.55992	Gne	GNE	Control 8W
ENSRNOG00000014367	2.26158	Ephb6	EPHB6	Control 8W
ENSRNOG00000014369	2.43807	Slc27a4	SLC27A4	Control 8W
ENSRNOG00000014371	2.24815	Cdh13	CDH13	Control 8W
ENSRNOG00000014375	1.2923	Adgrb2	ADGRB2	Control 8W
ENSRNOG00000014376	1.19426	Proc	PROC	Control 8W
ENSRNOG00000014378	1.22095	Il1r2	IL1R2	Control 8W
ENSRNOG00000014385	1.40154	Wnt2b	WNT2B	Control 8W
ENSRNOG00000014398	2.29316	Scara5	SCARA5	Control 8W
ENSRNOG00000014405	1.88117	Aprt	APRT	Control 8W
ENSRNOG00000014426	2.56386	Lox	LOX	Control 8W
ENSRNOG00000014461	2.10714	Galns	GALNS	Control 8W
ENSRNOG00000014464	2.07349	Tnfsf13b	TNFSF13B	Control 8W
ENSRNOG00000014471	1.12123	B3gnt6	B3GNT6	Control 8W
ENSRNOG00000014485	1.86939	Pdcd6	PDCD6	Control 8W
ENSRNOG00000014504	1.92017	Il1r1	IL1R1	Control 8W
ENSRNOG00000014508	1.90897	Mgll	MGLL	Control 8W
ENSRNOG00000014516	2.1583	Hs6st1	HS6ST1	Control 8W
ENSRNOG00000014520	1.41212	Ing1	ING1	Control 8W
ENSRNOG00000014532	0.978362	Lbp	LBP	Control 8W
ENSRNOG00000014573	2.47514	Ckmt1	CKMT1B	Control 8W
ENSRNOG00000014610	2.31168	Anpep	ANPEP	Control 8W
ENSRNOG00000014613	2.33762	Ddah1	DDAH1	Control 8W
ENSRNOG00000014635	2.56311	Clta	CLTA	Control 8W
ENSRNOG00000014637	2.41041	Atxn10	ATXN10	Control 8W
ENSRNOG00000014650	2.15361	Sema4g	SEMA4G	Control 8W
ENSRNOG00000014683	0.984477	Il1rl2	IL1RL2	Control 8W
ENSRNOG00000014690	2.01888	Pigt	PIGT	Control 8W
ENSRNOG00000014691	2.24676	Ric3	RIC3	Control 8W
ENSRNOG00000014739	1.99536	Wfdc2	WFDC2	Control 8W
ENSRNOG00000014743	1.94182	Hagh	HAGH	Control 8W
ENSRNOG00000014751	1.94268	Ret	RET	Control 8W
ENSRNOG00000014758	1.12178	Lgi1	LGI1	Control 8W
ENSRNOG00000014835	1.27037	Il1rl1	IL1RL1	Control 8W
ENSRNOG00000014837	2.37773	Emilin2	EMILIN2	Control 8W
ENSRNOG00000014851	2.07765	Col4a4	COL4A4	Control 8W
ENSRNOG00000014901	1.50587	Uggt1	UGGT1	Control 8W
ENSRNOG00000014940	1.40058	Sfrp5	SFRP5	Control 8W
ENSRNOG00000014963	2.40457	Adgrg1	ADGRG1	Control 8W
ENSRNOG00000014964	2.13009	Hp	HP	Control 8W
ENSRNOG00000014966	2.06817	LOC690000	C19orf12	Control 8W
ENSRNOG00000014997	0.908231	Igf2r	IGF2R	Control 8W
ENSRNOG00000015002	2.14803	Abhd15	ABHD15	Control 8W
ENSRNOG00000015018	2.07346	Pdia3	PDIA3	Control 8W
ENSRNOG00000015027	1.89231	Il18r1	IL18R1	Control 8W
ENSRNOG00000015036	0.936566	Ccn2	CCN2	Control 8W
ENSRNOG00000015055	1.0225	Scg2	SCG2	Control 8W
ENSRNOG00000015059	2.44103	Mcfd2	MCFD2	Control 8W
ENSRNOG00000015061	1.11983	Igfals	IGFALS	Control 8W
ENSRNOG00000015068	2.40363	Il11ra1	IL11RA	Control 8W
ENSRNOG00000015075	2.31781	Stc1	STC1	Control 8W
ENSRNOG00000015086	2.06196	Plin1	PLIN1	Control 8W
ENSRNOG00000015093	2.44518	Sparcl1	SPARCL1	Control 8W
ENSRNOG00000015109	2.05443	Ubxn8	UBXN8	Control 8W
ENSRNOG00000015118	2.31297	Cpped1	CPPED1	Control 8W
ENSRNOG00000015149	2.10867	Nrg4	NRG4	Control 8W
ENSRNOG00000015156	1.18001	Gal	GAL	Control 8W
ENSRNOG00000015213	1.79245	Fxn	FXN	Control 8W
ENSRNOG00000015279	2.21939	Vtcn1	VTCN1	Control 8W
ENSRNOG00000015310	1.36955	Lrrc32	LRRC32	Control 8W
ENSRNOG00000015331	1.313	Gdf3	GDF3	Control 8W
ENSRNOG00000015353	2.42644	Prss12	PRSS12	Control 8W
ENSRNOG00000015357	1.57441	Bmper	BMPER	Control 8W
ENSRNOG00000015365	1.36349	Col4a3	COL4A3	Control 8W
ENSRNOG00000015375	1.73796	Lsm1	LSM1	Control 8W
ENSRNOG00000015410	1.81452	Aspn	ASPN	Control 8W
ENSRNOG00000015441	1.94775	Il4r	IL4R	Control 8W
ENSRNOG00000015447	2.26261	Calcoco1	CALCOCO1	Control 8W
ENSRNOG00000015461	1.0885	Serpine2	SERPINE2	Control 8W
ENSRNOG00000015498	2.03824	Il17rb	IL17RB	Control 8W
ENSRNOG00000015505	2.33299	Mfap5	MFAP5	Control 8W
ENSRNOG00000015518	2.2275	Rbp4	RBP4	Control 8W
ENSRNOG00000015519	2.01607	Ces1d	CES1	Control 8W
ENSRNOG00000015550	1.26505	Ptgds	PTGDS	Control 8W
ENSRNOG00000015551	1.75074	Fuca2	FUCA2	Control 8W
ENSRNOG00000015562	2.08586	Cdh17	CDH17	Control 8W
ENSRNOG00000015573	2.49447	Ctbs	CTBS	Control 8W
ENSRNOG00000015597	2.2071	LOC100125364	C6orf120	Control 8W
ENSRNOG00000015602	2.157	Cdh2	CDH2	Control 8W
ENSRNOG00000015615	1.34627	Tnfrsf11a	TNFRSF11A	Control 8W
ENSRNOG00000015618	2.42191	Wnt5a	WNT5A	Control 8W
ENSRNOG00000015654	2.13365	Ghr	GHR	Control 8W
ENSRNOG00000015667	2.15675	Epcam	EPCAM	Control 8W
ENSRNOG00000015668	1.05225	Ccl19	CCL19	Control 8W
ENSRNOG00000015671	1.60837	Tectb	TECTB	Control 8W
ENSRNOG00000015675	1.01124	Nell1	NELL1	Control 8W
ENSRNOG00000015716	2.38747	Gp2	GP2	Control 8W
ENSRNOG00000015727	2.38562	Loxl4	LOXL4	Control 8W
ENSRNOG00000015749	2.46717	Nme3	NME3	Control 8W
ENSRNOG00000015750	2.28827	Wnt7b	WNT7B	Control 8W
ENSRNOG00000015780	1.49823	Rcn2	RCN2	Control 8W
ENSRNOG00000015787	1.42885	P3h4	P3H4	Control 8W
ENSRNOG00000015843	2.00669	Itfg1	ITFG1	Control 8W
ENSRNOG00000015857	1.07347	Ctsa	CTSA	Control 8W
ENSRNOG00000015858	1.76482	Hyal1	HYAL1	Control 8W
ENSRNOG00000015867	2.31509	Chst9	CHST9	Control 8W
ENSRNOG00000015880	1.50677	Dpep1	DPEP1	Control 8W
ENSRNOG00000015902	2.38941	Cpxm2	CPXM2	Control 8W
ENSRNOG00000015904	1.363	Wfdc1	WFDC1	Control 8W
ENSRNOG00000015941	2.17409	Fkbp10	FKBP10	Control 8W
ENSRNOG00000015957	2.38963	F13a1	F13A1	Control 8W
ENSRNOG00000015962	1.52489	Nmnat1	NMNAT1	Control 8W
ENSRNOG00000015982	2.31394	Wnt11	WNT11	Control 8W
ENSRNOG00000015989	2.50392	Mrpl32	MRPL32	Control 8W
ENSRNOG00000016001	2.5201	Chmp1a	CHMP1A	Control 8W
ENSRNOG00000016033	1.77666	Endog	ENDOG	Control 8W
ENSRNOG00000016038	1.14952	Mgmt	MGMT	Control 8W
ENSRNOG00000016055	1.31347	Fkrp	FKRP	Control 8W
ENSRNOG00000016058	1.11985	Kazald1	KAZALD1	Control 8W
ENSRNOG00000016071	2.32249	P3h3	P3H3	Control 8W
ENSRNOG00000016093	1.39985	Hyal3	HYAL3	Control 8W
ENSRNOG00000016097	1.21867	Kyat1	KYAT1	Control 8W
ENSRNOG00000016112	2.28809	Cd274	CD274	Control 8W
ENSRNOG00000016136	1.61594	Pdcd1lg2	PDCD1LG2	Control 8W
ENSRNOG00000016137	1.81143	Rad23b	RAD23B	Control 8W
ENSRNOG00000016143	2.18519	Gpr162	GPR162	Control 8W
ENSRNOG00000016156	2.4563	Nptxr	NPTXR	Control 8W
ENSRNOG00000016164	2.53345	Fcrl2	FCRL2	Control 8W
ENSRNOG00000016180	2.6835	Pdp1	PDP1	Control 8W
ENSRNOG00000016182	2.38464	Tgfa	TGFA	Control 8W
ENSRNOG00000016203	1.21413	Efna2	EFNA2	Control 8W
ENSRNOG00000016207	1.94257	Galnt1	GALNT1	Control 8W
ENSRNOG00000016219	1.6383	Vnn1	VNN1	Control 8W
ENSRNOG00000016234	1.76235	Ciapin1	CIAPIN1	Control 8W
ENSRNOG00000016243	1.1884	Casq2	CASQ2	Control 8W
ENSRNOG00000016249	1.49992	Cep85	CEP85	Control 8W
ENSRNOG00000016251	2.49611	Dnaja2	DNAJA2	Control 8W
ENSRNOG00000016254	2.32572	Sema4c	SEMA4C	Control 8W
ENSRNOG00000016255	2.3424	Podxl2	PODXL2	Control 8W
ENSRNOG00000016256	2.20082	Myo9b	MYO9B	Control 8W
ENSRNOG00000016271	2.28771	Itm2b	ITM2B	Control 8W
ENSRNOG00000016275	1.3563	Ttr	TTR	Control 8W
ENSRNOG00000016278	1.79857	Ccl17	CCL17	Control 8W
ENSRNOG00000016281	2.28661	Col4a1	COL4A1	Control 8W
ENSRNOG00000016294	2.37241	Cd4	CD4	Control 8W
ENSRNOG00000016308	2.08766	Il10ra	IL10RA	Control 8W
ENSRNOG00000016315	2.16894	Cnpy3	CNPY3	Control 8W
ENSRNOG00000016325	1.55809	F2	F2	Control 8W
ENSRNOG00000016326	2.21597	Cx3cl1	CX3CL1	Control 8W
ENSRNOG00000016343	1.92219	Dkk3	DKK3	Control 8W
ENSRNOG00000016366	2.3713	Colec12	COLEC12	Control 8W
ENSRNOG00000016374	2.36183	Fgfr2	FGFR2	Control 8W
ENSRNOG00000016391	1.15281	Arid4b	ARID4B	Control 8W
ENSRNOG00000016397	2.24727	Tmprss13	TMPRSS13	Control 8W
ENSRNOG00000016398	2.39685	Clstn1	CLSTN1	Control 8W
ENSRNOG00000016456	2.32468	Il33	IL33	Control 8W
ENSRNOG00000016460	1.87093	Clu	CLU	Control 8W
ENSRNOG00000016468	2.57322	Tpmt	TPMT	Control 8W
ENSRNOG00000016478	2.47007	Eif5a	EIF5A	Control 8W
ENSRNOG00000016488	2.47735	Pltp	PLTP	Control 8W
ENSRNOG00000016496	2.28362	Ctsc	CTSC	Control 8W
ENSRNOG00000016512	2.37393	Sema3b	SEMA3B	Control 8W
ENSRNOG00000016526	2.46913	Dsg2	DSG2	Control 8W
ENSRNOG00000016535	1.53542	Ccl22	CCL22	Control 8W
ENSRNOG00000016551	1.9395	Bcl2l11	BCL2L11	Control 8W
ENSRNOG00000016567	2.19346	Otos	OTOS	Control 8W
ENSRNOG00000016571	2.17305	Ngf	NGF	Control 8W
ENSRNOG00000016575	2.23178	Tnfrsf1b	TNFRSF1B	Control 8W
ENSRNOG00000016581	1.79071	Serpinb1a	SERPINB1	Control 8W
ENSRNOG00000016587	2.40094	Ninj1	NINJ1	Control 8W
ENSRNOG00000016606	2.527	Snorc	SNORC	Control 8W
ENSRNOG00000016610	1.76395	Arhgap1	ARHGAP1	Control 8W
ENSRNOG00000016618	1.47358	Tmem52	TMEM52	Control 8W
ENSRNOG00000016623	2.61076	Tmeff2	TMEFF2	Control 8W
ENSRNOG00000016632	1.99572	Dsg3	DSG3	Control 8W
ENSRNOG00000016640	1.21545	Dner	DNER	Control 8W
ENSRNOG00000016643	2.40944	Lpcat2	LPCAT2	Control 8W
ENSRNOG00000016647	1.23019	Pla2g2c	PLA2G2C	Control 8W
ENSRNOG00000016660	2.12112	Cox5b	COX5B	Control 8W
ENSRNOG00000016678	2.54534	Angptl2	ANGPTL2	Control 8W
ENSRNOG00000016687	2.66025	Ssc5d	SSC5D	Control 8W
ENSRNOG00000016695	2.36412	Mmp2	MMP2	Control 8W
ENSRNOG00000016696	1.75763	Angpt2	ANGPT2	Control 8W
ENSRNOG00000016704	1.89982	Pcyox1	PCYOX1	Control 8W
ENSRNOG00000016707	1.7938	Casp2	CASP2	Control 8W
ENSRNOG00000016708	0.967744	E2f1	E2F1	Control 8W
ENSRNOG00000016708	0.967744	Necab3	NECAB3	Control 8W
ENSRNOG00000016734	2.1096	Emilin3	EMILIN3	Control 8W
ENSRNOG00000016752	1.67716	Crispld2	CRISPLD2	Control 8W
ENSRNOG00000016758	2.45155	Loxl2	LOXL2	Control 8W
ENSRNOG00000016763	1.47804	Fgfr4	FGFR4	Control 8W
ENSRNOG00000016781	1.50143	Ppib	PPIB	Control 8W
ENSRNOG00000016782	2.06903	Tnfrsf8	TNFRSF8	Control 8W
ENSRNOG00000016798	0.993282	Pla2g2f	PLA2G2F	Control 8W
ENSRNOG00000016804	0.923771	Il25	IL25	Control 8W
ENSRNOG00000016812	1.25744	Adamts16	ADAMTS16	Control 8W
ENSRNOG00000016813	0.95558	Tia1	TIA1	Control 8W
ENSRNOG00000016818	2.351	Fgfr3	FGFR3	Control 8W
ENSRNOG00000016826	2.18752	Pla2g2d	PLA2G2D	Control 8W
ENSRNOG00000016831	2.4938	Serpinh1	SERPINH1	Control 8W
ENSRNOG00000016833	2.3694	Ide	IDE	Control 8W
ENSRNOG00000016838	0.822132	Pla2g5	PLA2G5	Control 8W
ENSRNOG00000016855	1.55299	B3galnt2	B3GALNT2	Control 8W
ENSRNOG00000016873	1.55155	Msrb2	MSRB2	Control 8W
ENSRNOG00000016890	2.48873	Tppp3	TPPP3	Control 8W
ENSRNOG00000016936	1.77589	Nadk	NADK	Control 8W
ENSRNOG00000016945	1.23279	Pla2g2a	PLA2G2A	Control 8W
ENSRNOG00000016957	1.47519	Igfbp2	IGFBP2	Control 8W
ENSRNOG00000017052	1.7199	Pianp	PIANP	Control 8W
ENSRNOG00000017063	2.32804	Fcna	FCN3	Control 8W
ENSRNOG00000017073	1.10892	Ca9	CA9	Control 8W
ENSRNOG00000017078	2.58926	Selenon	SELENON	Control 8W
ENSRNOG00000017097	1.21806	Lhpp	LHPP	Control 8W
ENSRNOG00000017118	1.97474	P4ha3	P4HA3	Control 8W
ENSRNOG00000017119	2.06721	Ciao2a	CIAO2A	Control 8W
ENSRNOG00000017123	2.37266	B2m	B2M	Control 8W
ENSRNOG00000017146	1.69922	Nfatc1	NFATC1	Control 8W
ENSRNOG00000017155	1.2722	Nck2	NCK2	Control 8W
ENSRNOG00000017161	2.39318	Lcn8	LCN8	Control 8W
ENSRNOG00000017191	1.13889	Trim5	TRIM5	Control 8W
ENSRNOG00000017194	2.11157	Prdx1	PRDX1	Control 8W
ENSRNOG00000017197	2.06407	Pdgfb	PDGFB	Control 8W
ENSRNOG00000017206	2.71583	Igfbp5	IGFBP5	Control 8W
ENSRNOG00000017223	2.17867	Plg	PLG	Control 8W
ENSRNOG00000017227	2.33257	Ppme1	PPME1	Control 8W
ENSRNOG00000017231	1.47955	Adam9	ADAM9	Control 8W
ENSRNOG00000017237	2.45753	Lama1	LAMA1	Control 8W
ENSRNOG00000017250	1.54081	Gmpr	GMPR	Control 8W
ENSRNOG00000017254	2.57771	Nsun2	NSUN2	Control 8W
ENSRNOG00000017259	1.96564	Tacc3	TACC3	Control 8W
ENSRNOG00000017286	1.89372	Ephx2	EPHX2	Control 8W
ENSRNOG00000017291	2.13732	Sord	SORD	Control 8W
ENSRNOG00000017307	2.1678	Prss23	PRSS23	Control 8W
ENSRNOG00000017319	2.24123	Mertk	MERTK	Control 8W
ENSRNOG00000017381	1.13764	Itih4	ITIH4	Control 8W
ENSRNOG00000017386	1.20287	Il11	IL11	Control 8W
ENSRNOG00000017392	2.43825	Fgf2	FGF2	Control 8W
ENSRNOG00000017395	1.98256	Duox2	DUOX2	Control 8W
ENSRNOG00000017399	1.32955	Acrbp	ACRBP	Control 8W
ENSRNOG00000017409	2.34934	Wnt6	WNT6	Control 8W
ENSRNOG00000017416	2.29642	Ppic	PPIC	Control 8W
ENSRNOG00000017429	1.65164	Lat	LAT	Control 8W
ENSRNOG00000017459	1.75731	C1ql3	C1QL3	Control 8W
ENSRNOG00000017469	2.3657	Anxa1	ANXA1	Control 8W
ENSRNOG00000017494	1.97926	Acp6	ACP6	Control 8W
ENSRNOG00000017510	2.61243	Mfge8	MFGE8	Control 8W
ENSRNOG00000017514	2.56553	Btn1a1	BTN1A1	Control 8W
ENSRNOG00000017523	2.12786	H6pd	H6PD	Control 8W
ENSRNOG00000017525	1.43074	Epha1	EPHA1	Control 8W
ENSRNOG00000017539	2.4971	Mmp9	MMP9	Control 8W
ENSRNOG00000017550	2.00438	Fbln7	FBLN7	Control 8W
ENSRNOG00000017560	1.58679	Mdk	MDK	Control 8W
ENSRNOG00000017602	2.73681	Il34	IL34	Control 8W
ENSRNOG00000017619	1.81833	Aldh1a1	ALDH1A1	Control 8W
ENSRNOG00000017686	2.28214	Pi15	PI15	Control 8W
ENSRNOG00000017689	1.13452	Itih3	ITIH3	Control 8W
ENSRNOG00000017702	2.44166	Gpld1	GPLD1	Control 8W
ENSRNOG00000017704	2.29555	Sema3f	SEMA3F	Control 8W
ENSRNOG00000017714	2.25328	Usp3	USP3	Control 8W
ENSRNOG00000017741	1.33035	Nudt5	NUDT5	Control 8W
ENSRNOG00000017762	1.78703	Cdhr5	CDHR5	Control 8W
ENSRNOG00000017766	2.4154	Ca12	CA12	Control 8W
ENSRNOG00000017773	1.67184	Crispld1	CRISPLD1	Control 8W
ENSRNOG00000017777	0.813577	Ahcy	AHCY	Control 8W
ENSRNOG00000017783	2.01789	Sfrp1	SFRP1	Control 8W
ENSRNOG00000017803	1.94695	Apbb1ip	APBB1IP	Control 8W
ENSRNOG00000017819	2.21811	Cd14	CD14	Control 8W
ENSRNOG00000017850	1.79268	Dctpp1	DCTPP1	Control 8W
ENSRNOG00000017866	1.31321	Sirt5	SIRT5	Control 8W
ENSRNOG00000017895	2.47716	Eno1	ENO1	Control 8W
ENSRNOG00000017897	1.80304	Adam8	ADAM8	Control 8W
ENSRNOG00000017917	2.25695	Cdhr2	CDHR2	Control 8W
ENSRNOG00000017918	1.79746	Iglon5	IGLON5	Control 8W
ENSRNOG00000017932	2.10298	St3gal2	ST3GAL2	Control 8W
ENSRNOG00000017933	2.07685	Ccdc3	CCDC3	Control 8W
ENSRNOG00000017953	2.36754	Gfod2	GFOD2	Control 8W
ENSRNOG00000017960	2.05446	Deaf1	DEAF1	Control 8W
ENSRNOG00000017962	1.62665	Serpinb6a	SERPINB6	Control 8W
ENSRNOG00000017977	1.46361	Smpd1	SMPD1	Control 8W
ENSRNOG00000017983	1.35262	Ubac1	UBAC1	Control 8W
ENSRNOG00000018046	1.11575	Lgals8	LGALS8	Control 8W
ENSRNOG00000018059	1.34384	Ihh	IHH	Control 8W
ENSRNOG00000018092	1.98079	Cd83	CD83	Control 8W
ENSRNOG00000018141	2.5118	RGD1307443	KIAA0319	Control 8W
ENSRNOG00000018148	1.1479	Cd99l2	CD99L2	Control 8W
ENSRNOG00000018159	2.57985	Anxa4	ANXA4	Control 8W
ENSRNOG00000018163	1.55947	Ipcef1	IPCEF1	Control 8W
ENSRNOG00000018176	2.05322	Rab6a	RAB6A	Control 8W
ENSRNOG00000018233	1.54889	Gas6	GAS6	Control 8W
ENSRNOG00000018237	1.86306	Gstp1	GSTP1	Control 8W
ENSRNOG00000018242	1.58171	Camkk1	CAMKK1	Control 8W
ENSRNOG00000018246	2.48374	Tdp2	TDP2	Control 8W
ENSRNOG00000018257	1.57662	Hpx	HPX	Control 8W
ENSRNOG00000018268	1.04752	Hhip	HHIP	Control 8W
ENSRNOG00000018276	2.4023	Mgat4a	MGAT4A	Control 8W
ENSRNOG00000018289	2.33668	Park7	PARK7	Control 8W
ENSRNOG00000018294	2.2188	Hspa5	HSPA5	Control 8W
ENSRNOG00000018316	1.54528	Grap2	GRAP2	Control 8W
ENSRNOG00000018336	2.57935	Eps8l2	EPS8L2	Control 8W
ENSRNOG00000018338	2.23822	Vwa1	VWA1	Control 8W
ENSRNOG00000018384	1.80557	Adam12	ADAM12	Control 8W
ENSRNOG00000018394	1.81516	Chrdl2	CHRDL2	Control 8W
ENSRNOG00000018397	1.40452	Dnph1	DNPH1	Control 8W
ENSRNOG00000018408	1.16372	RGD1307554	C19orf47	Control 8W
ENSRNOG00000018414	2.42656	Csf1r	CSF1R	Control 8W
ENSRNOG00000018426	1.4264	Apoc1	APOC1	Control 8W
ENSRNOG00000018436	1.25481	Apoa5	APOA5	Control 8W
ENSRNOG00000018445	1.48056	Agt	AGT	Control 8W
ENSRNOG00000018454	2.29804	Apoe	APOE	Control 8W
ENSRNOG00000018458	1.69499	Ncr1	NCR1	Control 8W
ENSRNOG00000018461	2.36485	Pdgfrb	PDGFRB	Control 8W
ENSRNOG00000018467	1.71268	Mitd1	MITD1	Control 8W
ENSRNOG00000018483	2.26699	Smad1	SMAD1	Control 8W
ENSRNOG00000018488	2.09348	Cd40	CD40	Control 8W
ENSRNOG00000018517	1.70197	Trim21	TRIM21	Control 8W
ENSRNOG00000018524	2.50099	Ezr	EZR	Control 8W
ENSRNOG00000018547	1.82102	Mrpl46	MRPL46	Control 8W
ENSRNOG00000018566	2.7333	Ctsl	CTSL	Control 8W
ENSRNOG00000018570	2.4204	C1qtnf3	C1QTNF3	Control 8W
ENSRNOG00000018574	2.54447	Qsox2	QSOX2	Control 8W
ENSRNOG00000018580	1.52648	Klk8	KLK8	Control 8W
ENSRNOG00000018591	0.931852	Rabepk	RABEPK	Control 8W
ENSRNOG00000018611	1.78851	Tpsb2	TPSB2	Control 8W
ENSRNOG00000018646	1.70996	Hbegf	HBEGF	Control 8W
ENSRNOG00000018659	2.56837	Csf1	CSF1	Control 8W
ENSRNOG00000018664	1.30876	Klk7	KLK7	Control 8W
ENSRNOG00000018674	1.04125	Ntrk3	NTRK3	Control 8W
ENSRNOG00000018694	1.56559	Lipg	LIPG	Control 8W
ENSRNOG00000018697	1.01344	Abcb6	ABCB6	Control 8W
ENSRNOG00000018706	1.77245	Il15ra	IL15RA	Control 8W
ENSRNOG00000018711	1.45237	Ppcdc	PPCDC	Control 8W
ENSRNOG00000018715	2.35174	Clec10a	CLEC10A	Control 8W
ENSRNOG00000018730	0.924287	Nectin2	NECTIN2	Control 8W
ENSRNOG00000018735	2.08485	Cd74	CD74	Control 8W
ENSRNOG00000018742	0.773079	Klk11	KLK11	Control 8W
ENSRNOG00000018752	1.49651	Clcf1	CLCF1	Control 8W
ENSRNOG00000018757	1.50123	Insl3	INSL3	Control 8W
ENSRNOG00000018764	1.24281	B3gnt3	B3GNT3	Control 8W
ENSRNOG00000018798	1.51571	Bcan	BCAN	Control 8W
ENSRNOG00000018831	1.52641	Klk5	KLK5	Control 8W
ENSRNOG00000018839	2.07129	Ntrk2	NTRK2	Control 8W
ENSRNOG00000018854	1.36264	Nppc	NPPC	Control 8W
ENSRNOG00000018859	2.24072	Pik3ip1	PIK3IP1	Control 8W
ENSRNOG00000018865	2.57501	Adamts12	ADAMTS12	Control 8W
ENSRNOG00000018870	2.04462	Hapln2	HAPLN2	Control 8W
ENSRNOG00000018898	1.6944	Mpi	MPI	Control 8W
ENSRNOG00000018899	1.50731	C5	C5	Control 8W
ENSRNOG00000018906	1.69055	Ghdc	GHDC	Control 8W
ENSRNOG00000018951	2.34002	Col4a5	COL4A5	Control 8W
ENSRNOG00000018952	1.94076	Sema3g	SEMA3G	Control 8W
ENSRNOG00000018962	2.05026	Ctf1	CTF1	Control 8W
ENSRNOG00000018980	1.54678	Tjap1	TJAP1	Control 8W
ENSRNOG00000018991	2.22403	Gsn	GSN	Control 8W
ENSRNOG00000019018	2.55446	Plat	PLAT	Control 8W
ENSRNOG00000019041	2.07782	Psme1	PSME1	Control 8W
ENSRNOG00000019043	2.1758	Pdcd1	PDCD1	Control 8W
ENSRNOG00000019048	1.93302	Sod2	SOD2	Control 8W
ENSRNOG00000019057	1.38189	Prkcq	PRKCQ	Control 8W
ENSRNOG00000019075	2.27801	Stat5b	STAT5B	Control 8W
ENSRNOG00000019077	2.35195	Lipa	LIPA	Control 8W
ENSRNOG00000019093	2.56977	Nrg2	NRG2	Control 8W
ENSRNOG00000019113	2.36326	Hnrnpk	HNRNPK	Control 8W
ENSRNOG00000019128	2.05404	St8sia4	ST8SIA4	Control 8W
ENSRNOG00000019129	1.5789	Fcgbp	FCGBP	Control 8W
ENSRNOG00000019138	1.87974	Clec11a	CLEC11A	Control 8W
ENSRNOG00000019142	1.5216	Fas	FAS	Control 8W
ENSRNOG00000019143	1.93201	Galnt2	GALNT2	Control 8W
ENSRNOG00000019201	2.15743	Naxe	NAXE	Control 8W
ENSRNOG00000019202	2.4804	Pvr	PVR	Control 8W
ENSRNOG00000019211	2.39005	Olfml3	OLFML3	Control 8W
ENSRNOG00000019212	1.95031	Tpp1	TPP1	Control 8W
ENSRNOG00000019216	2.4918	Il12rb1	IL12RB1	Control 8W
ENSRNOG00000019243	2.56466	Glb1l	GLB1L	Control 8W
ENSRNOG00000019246	1.6735	Psme2	PSME2	Control 8W
ENSRNOG00000019264	1.72651	Ltbr	LTBR	Control 8W
ENSRNOG00000019265	2.28171	Pcdh12	PCDH12	Control 8W
ENSRNOG00000019267	1.64929	Dkk4	DKK4	Control 8W
ENSRNOG00000019299	2.23633	Edem2	EDEM2	Control 8W
ENSRNOG00000019301	1.26236	Lipm	LIPM	Control 8W
ENSRNOG00000019302	2.30082	Stx4	STX4	Control 8W
ENSRNOG00000019321	1.68178	Cck	CCK	Control 8W
ENSRNOG00000019322	2.19038	Notch1	NOTCH1	Control 8W
ENSRNOG00000019342	1.99189	Sult1a1	SULT1A1	Control 8W
ENSRNOG00000019351	1.98809	Chid1	CHID1	Control 8W
ENSRNOG00000019377	1.53587	Amh	AMH	Control 8W
ENSRNOG00000019387	2.02224	Ifi30	IFI30	Control 8W
ENSRNOG00000019388	1.92371	Egfl7	EGFL7	Control 8W
ENSRNOG00000019400	0.944684	Dag1	DAG1	Control 8W
ENSRNOG00000019430	2.05167	Coro1a	CORO1A	Control 8W
ENSRNOG00000019445	2.32912	Msln	MSLN	Control 8W
ENSRNOG00000019456	1.36294	Kars1	KARS1	Control 8W
ENSRNOG00000019492	1.23479	Pomgnt2	POMGNT2	Control 8W
ENSRNOG00000019532	2.10134	Emc10	EMC10	Control 8W
ENSRNOG00000019556	1.86978	Cd9	CD9	Control 8W
ENSRNOG00000019573	1.41925	Lcat	LCAT	Control 8W
ENSRNOG00000019577	2.53731	Adamts19	ADAMTS19	Control 8W
ENSRNOG00000019598	0.911983	Vegfa	VEGFA	Control 8W
ENSRNOG00000019615	1.33333	Colq	COLQ	Control 8W
ENSRNOG00000019616	2.6063	Prss8	PRSS8	Control 8W
ENSRNOG00000019643	2.43992	Pcyox1l	PCYOX1L	Control 8W
ENSRNOG00000019648	2.58167	Col6a3	COL6A3	Control 8W
ENSRNOG00000019656	2.0696	Btd	BTD	Control 8W
ENSRNOG00000019661	1.26737	Gdf15	GDF15	Control 8W
ENSRNOG00000019680	2.27615	Mst1	MST1	Control 8W
ENSRNOG00000019689	1.5723	Vwf	VWF	Control 8W
ENSRNOG00000019692	1.65359	Metrn	METRN	Control 8W
ENSRNOG00000019695	1.75907	Il17b	IL17B	Control 8W
ENSRNOG00000019708	1.1438	Ctsf	CTSF	Control 8W
ENSRNOG00000019716	2.06885	Ntf3	NTF3	Control 8W
ENSRNOG00000019724	2.3312	Ganab	GANAB	Control 8W
ENSRNOG00000019728	2.50687	Itgad	ITGAD	Control 8W
ENSRNOG00000019728	2.50687	Itgam	ITGAM	Control 8W
ENSRNOG00000019729	0.920144	Jmjd8	JMJD8	Control 8W
ENSRNOG00000019730	1.8471	Inppl1	INPPL1	Control 8W
ENSRNOG00000019773	2.05555	Egln1	EGLN1	Control 8W
ENSRNOG00000019826	2.00132	Sil1	SIL1	Control 8W
ENSRNOG00000019834	1.17302	Hsp90ab1	HSP90AB1	Control 8W
ENSRNOG00000019842	2.16237	Artn	ARTN	Control 8W
ENSRNOG00000019843	2.0928	St3gal3	ST3GAL3	Control 8W
ENSRNOG00000019846	1.13951	Muc5b	MUC5B	Control 8W
ENSRNOG00000019854	1.8721	Napsa	NAPSA	Control 8W
ENSRNOG00000019859	1.93805	Pla2g15	PLA2G15	Control 8W
ENSRNOG00000019862	2.52588	Pinlyp	PINLYP	Control 8W
ENSRNOG00000019864	1.0154	C1qtnf12	C1QTNF12	Control 8W
ENSRNOG00000019883	1.00344	Pak4	PAK4	Control 8W
ENSRNOG00000019890	2.44111	Folr2	FOLR2	Control 8W
ENSRNOG00000019902	1.91425	Folr1	FOLR1	Control 8W
ENSRNOG00000019907	2.04095	Nfkbie	NFKBIE	Control 8W
ENSRNOG00000019918	2.26205	Coasy	COASY	Control 8W
ENSRNOG00000019924	2.25476	Thop1	THOP1	Control 8W
ENSRNOG00000019977	2.39024	Ptprf	PTPRF	Control 8W
ENSRNOG00000019981	2.0089	Sdf4	SDF4	Control 8W
ENSRNOG00000019996	2.37146	Slc16a1	SLC16A1	Control 8W
ENSRNOG00000019999	1.60136	Lypd3	LYPD3	Control 8W
ENSRNOG00000020013	1.04215	Psrc1	PSRC1	Control 8W
ENSRNOG00000020030	1.0984	Crlf1	CRLF1	Control 8W
ENSRNOG00000020078	2.38036	Vstm4	VSTM4	Control 8W
ENSRNOG00000020083	1.90111	Scly	SCLY	Control 8W
ENSRNOG00000020097	2.19858	Inha	INHA	Control 8W
ENSRNOG00000020102	2.06307	Sirt2	SIRT2	Control 8W
ENSRNOG00000020106	1.0677	Tnfrsf4	TNFRSF4	Control 8W
ENSRNOG00000020110	1.38921	B4gat1	B4GAT1	Control 8W
ENSRNOG00000020115	2.60404	Ilkap	ILKAP	Control 8W
ENSRNOG00000020119	1.90901	Pcdhac2	PCDHAC2	Control 8W
ENSRNOG00000020119	1.90901	Pcdhac1	PCDHAC1	Control 8W
ENSRNOG00000020119	1.90901	Pcdha13	PCDHA13	Control 8W
ENSRNOG00000020119	1.90901	Pcdha12	PCDHA12	Control 8W
ENSRNOG00000020119	1.90901	Pcdha11	PCDHA11	Control 8W
ENSRNOG00000020119	1.90901	Pcdha10	PCDHA10	Control 8W
ENSRNOG00000020119	1.90901	Pcdha8	PCDHA8	Control 8W
ENSRNOG00000020119	1.90901	Pcdha7	PCDHA7	Control 8W
ENSRNOG00000020119	1.90901	Pcdha6	PCDHA6	Control 8W
ENSRNOG00000020119	1.90901	Pcdha4	PCDHA4	Control 8W
ENSRNOG00000020119	1.90901	Pcdha9	PCDHA9	Control 8W
ENSRNOG00000020129	1.89167	Cdh3	CDH3	Control 8W
ENSRNOG00000020142	1.04261	Gdf1	GDF1	Control 8W
ENSRNOG00000020148	1.24966	Il4i1	IL4I1	Control 8W
ENSRNOG00000020150	1.05986	Il18bp	IL18BP	Control 8W
ENSRNOG00000020151	0.903944	Cdh1	CDH1	Control 8W
ENSRNOG00000020165	1.38912	Ahsp	AHSP	Control 8W
ENSRNOG00000020173	2.07952	Tie1	TIE1	Control 8W
ENSRNOG00000020178	2.46431	Cope	COPE	Control 8W
ENSRNOG00000020191	1.54901	Tbc1d17	TBC1D17	Control 8W
ENSRNOG00000020205	2.2205	Agrn	AGRN	Control 8W
ENSRNOG00000020206	2.35242	Ctsd	CTSD	Control 8W
ENSRNOG00000020242	1.16586	Art5	ART5	Control 8W
ENSRNOG00000020289	2.3791	Akt1s1	AKT1S1	Control 8W
ENSRNOG00000020298	1.50099	Bag3	BAG3	Control 8W
ENSRNOG00000020300	1.09243	Lsp1	LSP1	Control 8W
ENSRNOG00000020305	2.13235	Scgb2a1	SCGB2A1	Control 8W
ENSRNOG00000020309	2.39644	Gfra3	GFRA3	Control 8W
ENSRNOG00000020369	1.12261	Igf2	IGF2	Control 8W
ENSRNOG00000020380	1.9962	Lgals7	LGALS7	Control 8W
ENSRNOG00000020421	2.15258	Fndc7	FNDC7	Control 8W
ENSRNOG00000020433	2.16334	Actn4	ACTN4	Control 8W
ENSRNOG00000020455	1.08488	Cst6	CST6	Control 8W
ENSRNOG00000020456	2.1132	Nucb2	NUCB2	Control 8W
ENSRNOG00000020500	1.97936	Scamp3	SCAMP3	Control 8W
ENSRNOG00000020500	1.97936	Clk2	CLK2	Control 8W
ENSRNOG00000020519	2.06176	Olfm2	OLFM2	Control 8W
ENSRNOG00000020525	1.49028	Col5a3	COL5A3	Control 8W
ENSRNOG00000020531	2.35128	Fen1	FEN1	Control 8W
ENSRNOG00000020533	2.68993	Htra1	HTRA1	Control 8W
ENSRNOG00000020539	2.63502	Muc1	MUC1	Control 8W
ENSRNOG00000020563	1.44799	Cma1	CMA1	Control 8W
ENSRNOG00000020573	1.92521	Efna1	EFNA1	Control 8W
ENSRNOG00000020578	2.10217	Ceacam1	CEACAM1	Control 8W
ENSRNOG00000020579	1.4428	Col7a1	COL7A1	Control 8W
ENSRNOG00000020587	2.41654	Efemp2	EFEMP2	Control 8W
ENSRNOG00000020588	1.11954	Efna4	EFNA4	Control 8W
ENSRNOG00000020590	1.66589	Adam15	ADAM15	Control 8W
ENSRNOG00000020603	1.56506	Angptl6	ANGPTL6	Control 8W
ENSRNOG00000020606	2.53074	B3gnt8	B3GNT8	Control 8W
ENSRNOG00000020622	0.97372	Cilp2	CILP2	Control 8W
ENSRNOG00000020630	1.05568	Il9r	IL9R	Control 8W
ENSRNOG00000020636	2.60822	Spint2	SPINT2	Control 8W
ENSRNOG00000020652	2.15315	Tgfb1	TGFB1	Control 8W
ENSRNOG00000020658	1.20883	Aarsd1	AARSD1	Control 8W
ENSRNOG00000020678	1.23857	Ifi35	IFI35	Control 8W
ENSRNOG00000020679	2.35317	Icam1	ICAM1	Control 8W
ENSRNOG00000020684	2.70679	Vat1	VAT1	Control 8W
ENSRNOG00000020694	2.28759	Icam5	ICAM5	Control 8W
ENSRNOG00000020696	2.54006	Pmvk	PMVK	Control 8W
ENSRNOG00000020705	2.18465	Rnls	RNLS	Control 8W
ENSRNOG00000020716	2.51408	Axl	AXL	Control 8W
ENSRNOG00000020719	1.26031	Hrc	HRC	Control 8W
ENSRNOG00000020723	1.77829	Pten	PTEN	Control 8W
ENSRNOG00000020729	2.199	Stc2	STC2	Control 8W
ENSRNOG00000020781	1.6351	Tbcb	TBCB	Control 8W
ENSRNOG00000020783	1.63997	Ntf4	NTF4	Control 8W
ENSRNOG00000020805	1.07103	Sost	SOST	Control 8W
ENSRNOG00000020811	2.00758	Il6r	IL6R	Control 8W
ENSRNOG00000020812	1.27418	Gys1	GYS1	Control 8W
ENSRNOG00000020813	2.6044	Ltbp3	LTBP3	Control 8W
ENSRNOG00000020833	2.45297	Cspg5	CSPG5	Control 8W
ENSRNOG00000020837	1.30925	Cd300lg	CD300LG	Control 8W
ENSRNOG00000020851	1.84224	Aplp1	APLP1	Control 8W
ENSRNOG00000020860	2.18339	Tdrkh	TDRKH	Control 8W
ENSRNOG00000020864	1.51511	Kirrel2	KIRREL2	Control 8W
ENSRNOG00000020871	2.54252	Ltbp4	LTBP4	Control 8W
ENSRNOG00000020872	1.0093	Cd5	CD5	Control 8W
ENSRNOG00000020876	1.38195	Bax	BAX	Control 8W
ENSRNOG00000020879	1.39449	Nags	NAGS	Control 8W
ENSRNOG00000020884	1.61222	Cd6	CD6	Control 8W
ENSRNOG00000020889	1.12729	Nucb1	NUCB1	Control 8W
ENSRNOG00000020922	1.24364	Hspb6	HSPB6	Control 8W
ENSRNOG00000020923	0.959111	Tuft1	TUFT1	Control 8W
ENSRNOG00000020927	1.64886	Tulp2	TULP2	Control 8W
ENSRNOG00000020948	1.96853	Pth1r	PTH1R	Control 8W
ENSRNOG00000020957	1.17218	Igflr1	IGFLR1	Control 8W
ENSRNOG00000020990	1.0129	Fgf21	FGF21	Control 8W
ENSRNOG00000021015	2.14895	Sbsn	SBSN	Control 8W
ENSRNOG00000021017	2.05613	Ca11	CA11	Control 8W
ENSRNOG00000021031	2.75243	Grn	GRN	Control 8W
ENSRNOG00000021062	1.819	Fxyd5	FXYD5	Control 8W
ENSRNOG00000021084	2.01299	Mpeg1	MPEG1	Control 8W
ENSRNOG00000021087	1.96017	Lgi4	LGI4	Control 8W
ENSRNOG00000021095	1.1106	Fxyd3	FXYD3	Control 8W
ENSRNOG00000021102	1.36912	Scn1b	SCN1B	Control 8W
ENSRNOG00000021125	1.8146	Prdx5	PRDX5	Control 8W
ENSRNOG00000021153	1.91393	Fkbp2	FKBP2	Control 8W
ENSRNOG00000021155	2.45052	Ctsk	CTSK	Control 8W
ENSRNOG00000021156	2.22623	Vegfb	VEGFB	Control 8W
ENSRNOG00000021157	2.23914	Ctss	CTSS	Control 8W
ENSRNOG00000021164	2.32975	Stip1	STIP1	Control 8W
ENSRNOG00000021166	1.01731	Ecm1	ECM1	Control 8W
ENSRNOG00000021181	0.917041	Sf3b4	SF3B4	Control 8W
ENSRNOG00000021220	2.52466	Cpxm1	CPXM1	Control 8W
ENSRNOG00000021240	2.44813	Atrn	ATRN	Control 8W
ENSRNOG00000021241	1.4719	Gfra4	GFRA4	Control 8W
ENSRNOG00000021243	2.24435	Siglec1	SIGLEC1	Control 8W
ENSRNOG00000021245	2.18883	RGD1311739	C20orf27	Control 8W
ENSRNOG00000021261	2.10376	Rassf2	RASSF2	Control 8W
ENSRNOG00000021269	0.959205	Chgb	CHGB	Control 8W
ENSRNOG00000021276	2.08272	Bmp2	BMP2	Control 8W
ENSRNOG00000021285	2.24299	Celsr1	CELSR1	Control 8W
ENSRNOG00000021294	1.22684	Mstn	MSTN	Control 8W
ENSRNOG00000021316	2.25953	Tmem98	TMEM98	Control 8W
ENSRNOG00000021323	2.43373	Ca13	CA13	Control 8W
ENSRNOG00000021324	1.24094	RGD1565059	C3orf33	Control 8W
ENSRNOG00000021334	1.53578	Lag3	LAG3	Control 8W
ENSRNOG00000021355	2.49995	Ca6	CA6	Control 8W
ENSRNOG00000021424	1.84212	Cd300lf	CD300LF	Control 8W
ENSRNOG00000021441	0.797899	Reln	RELN	Control 8W
ENSRNOG00000021474	2.68515	Siglec5	SIGLEC6	Control 8W
ENSRNOG00000021497	2.04232	Akt3	AKT3	Control 8W
ENSRNOG00000021513	1.23327	Rtn4rl2	RTN4RL2	Control 8W
ENSRNOG00000021536	1.54565	Plxdc1	PLXDC1	Control 8W
ENSRNOG00000021546	1.72847	Sit1	SIT1	Control 8W
ENSRNOG00000021578	2.06263	Wfikkn1	WFIKKN1	Control 8W
ENSRNOG00000021611	2.61043	Clip2	CLIP2	Control 8W
ENSRNOG00000021619	1.27122	Cela3b	CELA3B	Control 8W
ENSRNOG00000021656	2.34678	RGD1359334	C1orf56	Control 8W
ENSRNOG00000021724	1.75193	Ptprcap	PTPRCAP	Control 8W
ENSRNOG00000021726	2.38522	Tlr3	TLR3	Control 8W
ENSRNOG00000021802	0.941934	Isg15	ISG15	Control 8W
ENSRNOG00000021814	2.04051	Tnfrsf25	TNFRSF25	Control 8W
ENSRNOG00000021824	2.05675	Dnajb1	DNAJB1	Control 8W
ENSRNOG00000021833	2.08417	Myrfl	MYRFL	Control 8W
ENSRNOG00000021855	2.18265	Kcp	KCP	Control 8W
ENSRNOG00000021856	1.14406	Lat2	LAT2	Control 8W
ENSRNOG00000021881	2.34664	Metap2	METAP2	Control 8W
ENSRNOG00000022009	1.14655	Mzb1	MZB1	Control 8W
ENSRNOG00000022012	1.09634	Tnfrsf18	TNFRSF18	Control 8W
ENSRNOG00000022242	1.90049	Cxcl9	CXCL9	Control 8W
ENSRNOG00000022256	1.79332	Cxcl10	CXCL10	Control 8W
ENSRNOG00000022298	1.42305	Cxcl11	CXCL11	Control 8W
ENSRNOG00000022303	1.79797	Pdf	PDF	Control 8W
ENSRNOG00000022309	2.67942	Frem1	FREM1	Control 8W
ENSRNOG00000022321	2.52799	Hapln3	HAPLN3	Control 8W
ENSRNOG00000022337	1.63201	Slitrk6	SLITRK6	Control 8W
ENSRNOG00000022448	1.45389	Htra2	HTRA2	Control 8W
ENSRNOG00000022514	2.46094	Tor2a	TOR2A	Control 8W
ENSRNOG00000022523	1.8807	Fkbp5	FKBP5	Control 8W
ENSRNOG00000022565	2.30405	Lrrc25	LRRC25	Control 8W
ENSRNOG00000022669	2.21554	Cd177	CD177	Control 8W
ENSRNOG00000022697	2.47813	Clec14a	CLEC14A	Control 8W
ENSRNOG00000022721	1.16785	Clec18a	CLEC18A	Control 8W
ENSRNOG00000022792	1.18245	Lamp3	LAMP3	Control 8W
ENSRNOG00000022796	1.36646	Fgfbp3	FGFBP3	Control 8W
ENSRNOG00000022859	2.09258	Trem1	TREM1	Control 8W
ENSRNOG00000022870	2.37353	Smad5	SMAD5	Control 8W
ENSRNOG00000022884	1.9693	Cd84	CD84	Control 8W
ENSRNOG00000022910	1.36872	Emcn	EMCN	Control 8W
ENSRNOG00000022919	0.909946	Chst8	CHST8	Control 8W
ENSRNOG00000022937	0.783418	Bpifc	BPIFC	Control 8W
ENSRNOG00000022939	1.05763	Gpkow	GPKOW	Control 8W
ENSRNOG00000022990	1.68025	Ifnk	IFNK	Control 8W
ENSRNOG00000023007	2.37551	Col6a6	COL6A6	Control 8W
ENSRNOG00000023068	0.933458	Cd5l	CD5L	Control 8W
ENSRNOG00000023085	1.32141	Pmel	PMEL	Control 8W
ENSRNOG00000023109	2.23984	Icoslg	ICOSLG	Control 8W
ENSRNOG00000023148	1.18067	Col11a1	COL11A1	Control 8W
ENSRNOG00000023150	1.27162	Gpi	GPI	Control 8W
ENSRNOG00000023162	1.83637	Ca14	CA14	Control 8W
ENSRNOG00000023209	1.80368	Slamf7	SLAMF7	Control 8W
ENSRNOG00000023257	2.01911	Adamts9	ADAMTS9	Control 8W
ENSRNOG00000023303	1.79218	Dpep2	DPEP2	Control 8W
ENSRNOG00000023317	1.17075	Colgalt1	COLGALT1	Control 8W
ENSRNOG00000023320	2.49316	Tspan1	TSPAN1	Control 8W
ENSRNOG00000023337	1.75602	Sema3a	SEMA3A	Control 8W
ENSRNOG00000023342	2.63389	Prr27	PRR27	Control 8W
ENSRNOG00000023352	1.74581	Fam78a	FAM78A	Control 8W
ENSRNOG00000023360	0.947636	Fus	FUS	Control 8W
ENSRNOG00000023372	1.56293	Odam	ODAM	Control 8W
ENSRNOG00000023456	2.246	Rnf41	RNF41	Control 8W
ENSRNOG00000023546	1.91045	Hspb1	HSPB1	Control 8W
ENSRNOG00000023548	2.54124	Sned1	SNED1	Control 8W
ENSRNOG00000023576	1.68142	Ecrg4	ECRG4	Control 8W
ENSRNOG00000023578	2.60121	Oprpn	OPRPN	Control 8W
ENSRNOG00000023643	2.23125	Mmp17	MMP17	Control 8W
ENSRNOG00000023664	2.05634	Lepr	LEPR	Control 8W
ENSRNOG00000023683	2.53224	Nog	NOG	Control 8W
ENSRNOG00000023720	2.41976	Ntm	NTM	Control 8W
ENSRNOG00000023786	1.96558	Ybx1	YBX1	Control 8W
ENSRNOG00000023809	1.98494	Opcml	OPCML	Control 8W
ENSRNOG00000023830	2.42626	Dnase2	DNASE2	Control 8W
ENSRNOG00000023851	2.25659	Igsf3	IGSF3	Control 8W
ENSRNOG00000023881	2.01579	Skap1	SKAP1	Control 8W
ENSRNOG00000023910	2.3058	Man2b1	MAN2B1	Control 8W
ENSRNOG00000023943	0.993817	Gbp1	GBP1	Control 8W
ENSRNOG00000023972	2.37571	Col4a2	COL4A2	Control 8W
ENSRNOG00000024000	2.22175	Cd22	CD22	Control 8W
ENSRNOG00000024082	1.52982	Gldn	GLDN	Control 8W
ENSRNOG00000024115	2.49448	C6	C6	Control 8W
ENSRNOG00000024181	1.79701	Tpsab1	TPSAB1	Control 8W
ENSRNOG00000024221	2.12161	Mettl24	METTL24	Control 8W
ENSRNOG00000024382	2.11379	Fcgr3a	FCGR3A	Control 8W
ENSRNOG00000024390	1.2792	Osm	OSM	Control 8W
ENSRNOG00000024410	1.32712	Blvrb	BLVRB	Control 8W
ENSRNOG00000024455	2.31196	Gnptg	GNPTG	Control 8W
ENSRNOG00000024533	2.06232	Eogt	EOGT	Control 8W
ENSRNOG00000024536	2.15708	Ccbe1	CCBE1	Control 8W
ENSRNOG00000024543	2.25023	Mfsd4b	MFSD4B	Control 8W
ENSRNOG00000024553	1.85725	Cyb5d2	CYB5D2	Control 8W
ENSRNOG00000024620	2.62196	Mamdc2	MAMDC2	Control 8W
ENSRNOG00000024631	2.29	Chadl	CHADL	Control 8W
ENSRNOG00000024688	1.18701	Erfe	ERFE	Control 8W
ENSRNOG00000024705	2.49182	Rarres2	RARRES2	Control 8W
ENSRNOG00000024799	2.36035	Cd93	CD93	Control 8W
ENSRNOG00000024813	1.1362	Mzt1	MZT1	Control 8W
ENSRNOG00000024824	2.05132	Col22a1	COL22A1	Control 8W
ENSRNOG00000024874	2.45106	Prtfdc1	PRTFDC1	Control 8W
ENSRNOG00000024899	1.59853	Cxcl13	CXCL13	Control 8W
ENSRNOG00000024986	1.67494	Mmrn1	MMRN1	Control 8W
ENSRNOG00000025001	2.3414	Pcolce	PCOLCE	Control 8W
ENSRNOG00000025053	2.57231	Lrp1	LRP1	Control 8W
ENSRNOG00000025069	1.51715	Ly9	LY9	Control 8W
ENSRNOG00000025074	2.28699	Fgg	FGG	Control 8W
ENSRNOG00000025075	1.94488	Relt	RELT	Control 8W
ENSRNOG00000025110	1.1485	Vwa3a	VWA3A	Control 8W
ENSRNOG00000025143	2.01771	Icam2	ICAM2	Control 8W
ENSRNOG00000025184	1.58385	Prss35	PRSS35	Control 8W
ENSRNOG00000025274	2.2337	Hexb	HEXB	Control 8W
ENSRNOG00000025293	1.85571	Prss57	PRSS57	Control 8W
ENSRNOG00000025295	1.83663	Mavs	MAVS	Control 8W
ENSRNOG00000025332	1.03951	Cd109	CD109	Control 8W
ENSRNOG00000025349	1.73536	Maneal	MANEAL	Control 8W
ENSRNOG00000025406	2.4254	Iqgap2	IQGAP2	Control 8W
ENSRNOG00000025428	1.71201	Rp2	RP2	Control 8W
ENSRNOG00000025454	2.10908	Rrm2b	RRM2B	Control 8W
ENSRNOG00000025481	1.47848	Dctn2	DCTN2	Control 8W
ENSRNOG00000025570	1.8107	Os9	OS9	Control 8W
ENSRNOG00000025581	1.47357	Vwa2	VWA2	Control 8W
ENSRNOG00000025597	1.29353	Rnase6	RNASE6	Control 8W
ENSRNOG00000025612	1.20302	Sez6l	SEZ6L	Control 8W
ENSRNOG00000025625	2.34751	Rnase4	RNASE4	Control 8W
ENSRNOG00000025676	2.33845	Gask1a	GASK1A	Control 8W
ENSRNOG00000025691	1.06235	Pla2g7	PLA2G7	Control 8W
ENSRNOG00000025725	1.01443	Gml	GML	Control 8W
ENSRNOG00000025725	1.01443	Ly6k	LY6K	Control 8W
ENSRNOG00000025811	2.5425	Cfp	CFP	Control 8W
ENSRNOG00000025930	1.69181	Chst13	CHST13	Control 8W
ENSRNOG00000025940	2.26676	Mettl9	METTL9	Control 8W
ENSRNOG00000025959	1.03437	Gp1ba	GP1BA	Control 8W
ENSRNOG00000026040	1.10994	Prss53	PRSS53	Control 8W
ENSRNOG00000026053	2.1131	Grem1	GREM1	Control 8W
ENSRNOG00000026060	1.60942	Arsi	ARSI	Control 8W
ENSRNOG00000026065	1.34349	Slit1	SLIT1	Control 8W
ENSRNOG00000026133	1.13586	Ly6d	LY6D	Control 8W
ENSRNOG00000026136	1.1644	Tnfaip8	TNFAIP8	Control 8W
ENSRNOG00000026178	1.80963	Adpgk	ADPGK	Control 8W
ENSRNOG00000026293	2.28791	Jun	JUN	Control 8W
ENSRNOG00000026306	2.17935	Clec5a	CLEC5A	Control 8W
ENSRNOG00000026323	1.21923	Eqtn	EQTN	Control 8W
ENSRNOG00000026415	2.49609	Col14a1	COL14A1	Control 8W
ENSRNOG00000026488	2.03628	Gltpd2	GLTPD2	Control 8W
ENSRNOG00000026493	1.41245	Cdnf	CDNF	Control 8W
ENSRNOG00000026508	1.39573	Vmo1	VMO1	Control 8W
ENSRNOG00000026548	1.25707	Dhrs7c	DHRS7C	Control 8W
ENSRNOG00000026604	2.55725	Cercam	CERCAM	Control 8W
ENSRNOG00000026605	1.48593	Ifi27l2b	IFI27L2	Control 8W
ENSRNOG00000026644	1.81778	Glipr1	GLIPR1	Control 8W
ENSRNOG00000026647	2.24052	Cxcl16	CXCL16	Control 8W
ENSRNOG00000026650	1.80165	Tmprss4	TMPRSS4	Control 8W
ENSRNOG00000026937	1.60689	Arsk	ARSK	Control 8W
ENSRNOG00000026963	0.948363	Hsp90b1	HSP90B1	Control 8W
ENSRNOG00000026982	2.27315	LOC691921	C12orf73	Control 8W
ENSRNOG00000027030	2.174	Adm	ADM	Control 8W
ENSRNOG00000027096	1.76385	Ctsw	CTSW	Control 8W
ENSRNOG00000027098	1.86516	Sez6l2	SEZ6L2	Control 8W
ENSRNOG00000027126	2.53947	Dpy30	DPY30	Control 8W
ENSRNOG00000027175	2.47212	Cnpy4	CNPY4	Control 8W
ENSRNOG00000027232	2.32554	Pcdhga11	PCDHGA11	Control 8W
ENSRNOG00000027463	2.08207	Adamts3	ADAMTS3	Control 8W
ENSRNOG00000027466	1.39425	Cd27	CD27	Control 8W
ENSRNOG00000027502	1.47297	Nmi	NMI	Control 8W
ENSRNOG00000027516	1.04295	Ly6g5b	LY6G5B	Control 8W
ENSRNOG00000027628	1.788	Elp5	ELP5	Control 8W
ENSRNOG00000027730	1.89009	Nxpe1	NXPE1	Control 8W
ENSRNOG00000027739	1.53358	Cndp1	CNDP1	Control 8W
ENSRNOG00000027742	2.28368	Adamtsl2	ADAMTSL2	Control 8W
ENSRNOG00000027784	2.47287	Tsku	TSKU	Control 8W
ENSRNOG00000027801	1.50934	Zpbp	ZPBP	Control 8W
ENSRNOG00000027808	2.34181	Lilra5	LILRA5	Control 8W
ENSRNOG00000027811	1.22787	Lilrb4	LILRB4	Control 8W
ENSRNOG00000027864	1.74338	Ppia	PPIA	Control 8W
ENSRNOG00000027891	2.5181	Dhrs11	DHRS11	Control 8W
ENSRNOG00000027919	2.19119	Rdh13	RDH13	Control 8W
ENSRNOG00000027954	1.44052	Cdh15	CDH15	Control 8W
ENSRNOG00000027976	1.83585	Il22ra1	IL22RA1	Control 8W
ENSRNOG00000027992	2.37267	Dscam	DSCAM	Control 8W
ENSRNOG00000028015	1.9995	Pf4	PF4	Control 8W
ENSRNOG00000028016	2.20521	Ncf2	NCF2	Control 8W
ENSRNOG00000028036	1.57146	Adamts7	ADAMTS7	Control 8W
ENSRNOG00000028072	1.19086	Chit1	CHIT1	Control 8W
ENSRNOG00000028092	2.0422	Cpa2	CPA2	Control 8W
ENSRNOG00000028105	2.38615	Hars1	HARS1	Control 8W
ENSRNOG00000028108	1.1253	Cytl1	CYTL1	Control 8W
ENSRNOG00000028198	2.18292	Sh2b3	SH2B3	Control 8W
ENSRNOG00000028207	1.88051	Colgalt2	COLGALT2	Control 8W
ENSRNOG00000028323	2.51663	Dhrsx	DHRSX	Control 8W
ENSRNOG00000028344	1.32955	Mmp11	MMP11	Control 8W
ENSRNOG00000028358	1.25292	Edem3	EDEM3	Control 8W
ENSRNOG00000028390	1.98089	Hhipl1	HHIPL1	Control 8W
ENSRNOG00000028523	1.89754	Tctn1	TCTN1	Control 8W
ENSRNOG00000028526	2.13208	Mansc1	MANSC1	Control 8W
ENSRNOG00000028541	1.01033	Btnl2	BTNL2	Control 8W
ENSRNOG00000028598	1.75581	Edar	EDAR	Control 8W
ENSRNOG00000028627	2.03944	Hmcn1	HMCN1	Control 8W
ENSRNOG00000028638	2.22734	Il10rb	IL10RB	Control 8W
ENSRNOG00000028670	1.11119	RGD1562726	C21orf62	Control 8W
ENSRNOG00000028677	2.44747	LOC361346	C18orf54	Control 8W
ENSRNOG00000028701	1.02908	C8g	C8G	Control 8W
ENSRNOG00000028713	2.27116	Acvrl1	ACVRL1	Control 8W
ENSRNOG00000028730	1.89868	Lcn12	LCN12	Control 8W
ENSRNOG00000028801	2.08826	Gsap	GSAP	Control 8W
ENSRNOG00000028896	2.13818	A2m	A2M	Control 8W
ENSRNOG00000028908	1.86686	Eppin	EPPIN	Control 8W
ENSRNOG00000028930	2.45682	Dab2	DAB2	Control 8W
ENSRNOG00000028941	1.51628	Zbed3	ZBED3	Control 8W
ENSRNOG00000028983	1.13586	Prp15	PRH2	Control 8W
ENSRNOG00000028992	2.3108	Acan	ACAN	Control 8W
ENSRNOG00000029047	1.92436	Cubn	CUBN	Control 8W
ENSRNOG00000029141	2.58862	Trabd2b	TRABD2B	Control 8W
ENSRNOG00000029148	1.99962	Pdgfd	PDGFD	Control 8W
ENSRNOG00000029165	1.98359	Stx1a	STX1A	Control 8W
ENSRNOG00000029197	1.86878	Diablo	DIABLO	Control 8W
ENSRNOG00000029212	2.34429	Vcan	VCAN	Control 8W
ENSRNOG00000029304	2.32479	Aggf1	AGGF1	Control 8W
ENSRNOG00000029399	1.99116	Bcam	BCAM	Control 8W
ENSRNOG00000029449	2.27782	Ror1	ROR1	Control 8W
ENSRNOG00000029450	1.64523	Adgrb1	ADGRB1	Control 8W
ENSRNOG00000029510	2.16789	Plxnb1	PLXNB1	Control 8W
ENSRNOG00000029598	2.08672	Robo2	ROBO2	Control 8W
ENSRNOG00000029614	2.20874	Robo1	ROBO1	Control 8W
ENSRNOG00000029762	1.04611	Acr	ACR	Control 8W
ENSRNOG00000029792	2.09436	Ogn	OGN	Control 8W
ENSRNOG00000029830	1.06309	Adm2	ADM2	Control 8W
ENSRNOG00000029881	1.01362	Clec4m	CLEC4M	Control 8W
ENSRNOG00000029911	2.03499	Cilp	CILP	Control 8W
ENSRNOG00000029980	1.38993	Zbtb16	ZBTB16	Control 8W
ENSRNOG00000029993	1.18645	Kynu	KYNU	Control 8W
ENSRNOG00000030021	2.43649	Ccl6	CCL23	Control 8W
ENSRNOG00000030151	1.92656	Thsd7a	THSD7A	Control 8W
ENSRNOG00000030155	1.45406	Bmp8a	BMP8A	Control 8W
ENSRNOG00000030170	1.94314	Krt10	KRT10	Control 8W
ENSRNOG00000030183	1.48121	Plod2	PLOD2	Control 8W
ENSRNOG00000030187	1.20347	Mmp12	MMP12	Control 8W
ENSRNOG00000030210	2.49004	Fndc1	FNDC1	Control 8W
ENSRNOG00000030238	1.80382	Fndc5	FNDC5	Control 8W
ENSRNOG00000030246	1.40585	Btla	BTLA	Control 8W
ENSRNOG00000030253	1.66403	Tafa3	TAFA3	Control 8W
ENSRNOG00000030281	1.55145	Klk10	KLK10	Control 8W
ENSRNOG00000030285	2.32221	Epha3	EPHA3	Control 8W
ENSRNOG00000030332	1.13505	Ighg1	IGHG1	Control 8W
ENSRNOG00000030462	1.0944	Ostn	OSTN	Control 8W
ENSRNOG00000030515	1.78939	Nfasc	NFASC	Control 8W
ENSRNOG00000030530	1.67579	Gzmm	GZMM	Control 8W
ENSRNOG00000030547	2.15357	Dpp6	DPP6	Control 8W
ENSRNOG00000030622	1.47728	Enox2	ENOX2	Control 8W
ENSRNOG00000030625	1.14248	Tf	TF	Control 8W
ENSRNOG00000030715	2.40815	Cfh	CFH	Control 8W
ENSRNOG00000030729	2.46066	C4b	C4B	Control 8W
ENSRNOG00000030763	2.10887	Dpp4	DPP4	Control 8W
ENSRNOG00000030880	1.13256	Hs6st2	HS6ST2	Control 8W
ENSRNOG00000030920	1.10414	Rtn4r	RTN4R	Control 8W
ENSRNOG00000030954	2.17061	Fat1	FAT1	Control 8W
ENSRNOG00000030983	0.829933	B3galt5	B3GALT5	Control 8W
ENSRNOG00000031004	2.58839	Cyp2j4	CYP2J2	Control 8W
ENSRNOG00000031058	2.10505	Was	WAS	Control 8W
ENSRNOG00000031126	2.31578	Tecta	TECTA	Control 8W
ENSRNOG00000031136	1.89794	Ntng1	NTNG1	Control 8W
ENSRNOG00000031162	2.47258	Ccl24	CCL24	Control 8W
ENSRNOG00000031197	2.75127	F8	F8	Control 8W
ENSRNOG00000031232	2.44651	Nrp2	NRP2	Control 8W
ENSRNOG00000031266	2.61995	Siae	SIAE	Control 8W
ENSRNOG00000031312	2.44491	Tnfrsf1a	TNFRSF1A	Control 8W
ENSRNOG00000031443	1.86323	Havcr2	HAVCR2	Control 8W
ENSRNOG00000031475	2.49866	Col16a1	COL16A1	Control 8W
ENSRNOG00000031665	1.53011	Ace2	ACE2	Control 8W
ENSRNOG00000031700	2.1064	Map3k5	MAP3K5	Control 8W
ENSRNOG00000031716	2.52091	Ecm2	ECM2	Control 8W
ENSRNOG00000031814	2.32878	Sort1	SORT1	Control 8W
ENSRNOG00000031890	2.01179	Ncam1	NCAM1	Control 8W
ENSRNOG00000031930	1.95114	Bin2	BIN2	Control 8W
ENSRNOG00000031934	1.56121	Enah	ENAH	Control 8W
ENSRNOG00000031950	1.04945	Izumo4	IZUMO4	Control 8W
ENSRNOG00000032002	1.21995	Hapln1	HAPLN1	Control 8W
ENSRNOG00000032133	1.79658	Rnase2	RNASE2	Control 8W
ENSRNOG00000032208	2.30941	Eda	EDA	Control 8W
ENSRNOG00000032247	0.740522	Bank1	BANK1	Control 8W
ENSRNOG00000032327	1.85129	Pdia5	PDIA5	Control 8W
ENSRNOG00000032381	1.33323	Naglu	NAGLU	Control 8W
ENSRNOG00000032394	1.02986	Tymp	TYMP	Control 8W
ENSRNOG00000032472	2.10692	Adgrg2	ADGRG2	Control 8W
ENSRNOG00000032576	1.2109	Nlgn1	NLGN1	Control 8W
ENSRNOG00000032626	2.09165	Mmp3	MMP3	Control 8W
ENSRNOG00000032669	0.891611	Serpina1	SERPINA1	Control 8W
ENSRNOG00000032737	1.31167	F7	F7	Control 8W
ENSRNOG00000032832	2.26643	Mmp10	MMP10	Control 8W
ENSRNOG00000032844	2.15355	RT1-Da	HLA-DRA	Control 8W
ENSRNOG00000032908	1.79783	Acaa1a	ACAA1	Control 8W
ENSRNOG00000033064	1.56686	Edil3	EDIL3	Control 8W
ENSRNOG00000033090	2.4553	Ltbp1	LTBP1	Control 8W
ENSRNOG00000033110	2.55884	Svep1	SVEP1	Control 8W
ENSRNOG00000033153	2.07047	Sfn	SFN	Control 8W
ENSRNOG00000033192	2.45392	Osmr	OSMR	Control 8W
ENSRNOG00000033206	2.09449	Entpd5	ENTPD5	Control 8W
ENSRNOG00000033217	1.64621	Esam	ESAM	Control 8W
ENSRNOG00000033280	2.60509	Pam	PAM	Control 8W
ENSRNOG00000033343	0.735469	Prss36	PRSS36	Control 8W
ENSRNOG00000033361	1.75267	Slc39a5	SLC39A5	Control 8W
ENSRNOG00000033386	2.20548	Itih1	ITIH1	Control 8W
ENSRNOG00000033389	1.76027	Susd2	SUSD2	Control 8W
ENSRNOG00000033397	1.60937	Adamts20	ADAMTS20	Control 8W
ENSRNOG00000033426	2.07792	Cdc37	CDC37	Control 8W
ENSRNOG00000033444	1.6477	F10	F10	Control 8W
ENSRNOG00000033527	2.0922	Pappa1	PAPPA	Control 8W
ENSRNOG00000033528	2.47975	Tll1	TLL1	Control 8W
ENSRNOG00000033529	1.15927	Amy1a	AMY2B	Control 8W
ENSRNOG00000033531	1.62108	Cacna2d1	CACNA2D1	Control 8W
ENSRNOG00000033564	2.25131	Cfd	CFD	Control 8W
ENSRNOG00000033575	2.24944	Emid1	EMID1	Control 8W
ENSRNOG00000033588	2.40643	Siglec15	SIGLEC15	Control 8W
ENSRNOG00000033608	2.71474	Cd276	CD276	Control 8W
ENSRNOG00000033618	1.72736	Col28a1	COL28A1	Control 8W
ENSRNOG00000033663	2.48835	P4ha2	P4HA2	Control 8W
ENSRNOG00000033672	0.937944	Alpp	ALPP	Control 8W
ENSRNOG00000033697	1.17985	Casp4	CASP4	Control 8W
ENSRNOG00000033772	2.2993	Serpinb9	SERPINB9	Control 8W
ENSRNOG00000033787	1.74922	Adamtsl5	ADAMTSL5	Control 8W
ENSRNOG00000033984	1.55677	Ifnlr1	IFNLR1	Control 8W
ENSRNOG00000034025	2.11047	Ptprj	PTPRJ	Control 8W
ENSRNOG00000034134	2.32755	Cpm	CPM	Control 8W
ENSRNOG00000034164	1.09497	Cr2	CR2	Control 8W
ENSRNOG00000034174	0.926288	Bpifb4	BPIFB4	Control 8W
ENSRNOG00000034195	1.69919	Bpi	BPI	Control 8W
ENSRNOG00000034230	0.932583	Fcrl1	FCRL1	Control 8W
ENSRNOG00000034290	1.40588	Ccl21	CCL21	Control 8W
ENSRNOG00000036673	2.38866	Sectm1b	SECTM1	Control 8W
ENSRNOG00000036685	1.16601	Npb	NPB	Control 8W
ENSRNOG00000036689	2.14158	P4hb	P4HB	Control 8W
ENSRNOG00000036696	1.73288	Hgs	HGS	Control 8W
ENSRNOG00000036726	1.43416	Cd300e	CD300E	Control 8W
ENSRNOG00000036798	2.23077	Dusp3	DUSP3	Control 8W
ENSRNOG00000036921	1.68243	Tmsb10	TMSB10	Control 8W
ENSRNOG00000036942	2.16898	Tnfrsf9	TNFRSF9	Control 8W
ENSRNOG00000037080	1.61917	Adamts17	ADAMTS17	Control 8W
ENSRNOG00000037188	1.87922	Mug1	PZP	Control 8W
ENSRNOG00000037199	2.37694	Spink8	SPINK8	Control 8W
ENSRNOG00000037227	1.88608	Yes1	YES1	Control 8W
ENSRNOG00000037331	1.74772	Cd33	CD33	Control 8W
ENSRNOG00000037339	1.97937	Siglec10	SIGLEC10	Control 8W
ENSRNOG00000037443	2.4527	Pgam5	PGAM5	Control 8W
ENSRNOG00000037466	2.30027	Lrcol1	LRCOL1	Control 8W
ENSRNOG00000037687	1.14526	Rspo2	RSPO2	Control 8W
ENSRNOG00000037814	2.11345	Cxcl17	CXCL17	Control 8W
ENSRNOG00000037853	2.50428	Rarres1	RARRES1	Control 8W
ENSRNOG00000037931	1.39072	Plaur	PLAUR	Control 8W
ENSRNOG00000038132	1.27059	Vsig4	VSIG4	Control 8W
ENSRNOG00000038150	1.0063	RGD1560394	C4orf48	Control 8W
ENSRNOG00000038286	1.53192	Slamf6	SLAMF6	Control 8W
ENSRNOG00000038881	2.01518	Hcls1	HCLS1	Control 8W
ENSRNOG00000038980	1.23299	Lypd6	LYPD6	Control 8W
ENSRNOG00000039048	1.66933	Cd200r1	CD200R1	Control 8W
ENSRNOG00000039079	2.53855	Ces2h	CES2	Control 8W
ENSRNOG00000039197	2.26652	Col15a1	COL15A1	Control 8W
ENSRNOG00000039260	1.13586	RGD1563060	C5orf46	Control 8W
ENSRNOG00000039326	2.55936	Csn2	CSN2	Control 8W
ENSRNOG00000039388	1.95874	Prrt4	PRRT4	Control 8W
ENSRNOG00000039530	2.03234	Ccl27	CCL27	Control 8W
ENSRNOG00000039560	2.21171	Omd	OMD	Control 8W
ENSRNOG00000039666	2.23751	Srpx	SRPX	Control 8W
ENSRNOG00000039668	2.31516	Col8a1	COL8A1	Control 8W
ENSRNOG00000039698	2.04636	Prss22	PRSS22	Control 8W
ENSRNOG00000039745	1.79594	Pm20d1	PM20D1	Control 8W
ENSRNOG00000039969	2.25174	Dsc2	DSC2	Control 8W
ENSRNOG00000039976	2.10345	Ptk7	PTK7	Control 8W
ENSRNOG00000040208	1.89096	Mmp27	MMP27	Control 8W
ENSRNOG00000040300	1.26292	Raet1e	RAET1E	Control 8W
ENSRNOG00000042162	2.43845	Wfdc3	WFDC3	Control 8W
ENSRNOG00000042261	2.28243	Hdgf	HDGF	Control 8W
ENSRNOG00000042318	1.91069	Pglyrp2	PGLYRP2	Control 8W
ENSRNOG00000042326	2.42017	Smpdl3b	SMPDL3B	Control 8W
ENSRNOG00000042352	2.21241	Dnase1l2	DNASE1L2	Control 8W
ENSRNOG00000042355	1.52197	Tarbp2	TARBP2	Control 8W
ENSRNOG00000042359	1.94202	Pigk	PIGK	Control 8W
ENSRNOG00000042478	2.31563	Adam22	ADAM22	Control 8W
ENSRNOG00000042524	1.0696	Milr1	MILR1	Control 8W
ENSRNOG00000042526	1.38714	Wfdc6a	WFDC6	Control 8W
ENSRNOG00000042634	1.1557	Serpina12	SERPINA12	Control 8W
ENSRNOG00000042668	2.22069	Msrb3	MSRB3	Control 8W
ENSRNOG00000042714	1.27663	RGD1559459	UGT2B28	Control 8W
ENSRNOG00000042771	1.94857	Apol3	APOL3	Control 8W
ENSRNOG00000042821	2.27776	Cd59	CD59	Control 8W
ENSRNOG00000042848	2.14882	Jam2	JAM2	Control 8W
ENSRNOG00000042860	2.1693	Pappa2	PAPPA2	Control 8W
ENSRNOG00000042889	1.46447	Alpg	ALPG	Control 8W
ENSRNOG00000042916	0.819806	Rwdd1	RWDD1	Control 8W
ENSRNOG00000043007	2.32672	Rcn3	RCN3	Control 8W
ENSRNOG00000043023	1.33522	Msmp	MSMP	Control 8W
ENSRNOG00000043085	1.8629	Clstn2	CLSTN2	Control 8W
ENSRNOG00000043167	1.89678	Itga9	ITGA9	Control 8W
ENSRNOG00000043210	1.67658	Ppp3r1	PPP3R1	Control 8W
ENSRNOG00000043219	1.78104	Fbn2	FBN2	Control 8W
ENSRNOG00000043300	2.33739	Enho	ENHO	Control 8W
ENSRNOG00000043387	2.26996	Cpe	CPE	Control 8W
ENSRNOG00000043414	0.995174	Fcrl5	FCRL5	Control 8W
ENSRNOG00000043451	1.64208	Spp1	SPP1	Control 8W
ENSRNOG00000045558	2.41822	Cd34	CD34	Control 8W
ENSRNOG00000045605	1.89861	Uxs1	UXS1	Control 8W
ENSRNOG00000045654	2.26617	Hspa1a	HSPA1A	Control 8W
ENSRNOG00000045654	2.26617	Hspa1b	HSPA1B	Control 8W
ENSRNOG00000045668	1.78515	Ifnar2	IFNAR2	Control 8W
ENSRNOG00000045670	2.65646	Tnfsf12	TNFSF12	Control 8W
ENSRNOG00000045679	1.19343	Apoa1	APOA1	Control 8W
ENSRNOG00000045740	1.64281	Tmx3	TMX3	Control 8W
ENSRNOG00000045771	2.38517	Chl1	CHL1	Control 8W
ENSRNOG00000045795	1.03088	Gatd1	GATD1	Control 8W
ENSRNOG00000045797	1.47079	Lep	LEP	Control 8W
ENSRNOG00000045829	2.21822	Thbs1	THBS1	Control 8W
ENSRNOG00000045889	1.13586	LOC688282	C17orf99	Control 8W
ENSRNOG00000045952	1.21439	Ephb4	EPHB4	Control 8W
[truncated: 9,241 more rows]

## Sheet: WATSC_to_COLON
Gene	Ssec	RAT_SYMBOL	Human_Gene	Condition
ENSRNOG00000000010	2.03083	Cbln1	CBLN1	Control 8W
ENSRNOG00000000024	1.12185	Hebp1	HEBP1	Control 8W
ENSRNOG00000000043	1.50858	Idua	IDUA	Control 8W
ENSRNOG00000000053	1.0629	Crp	CRP	Control 8W
ENSRNOG00000000081	1.6234	Antxr2	ANTXR2	Control 8W
ENSRNOG00000000097	1.49305	Cd160	CD160	Control 8W
ENSRNOG00000000108	1.55282	Aga	AGA	Control 8W
ENSRNOG00000000133	0.991543	Txndc15	TXNDC15	Control 8W
ENSRNOG00000000137	1.59847	Ly86	LY86	Control 8W
ENSRNOG00000000156	1.54069	Megf6	MEGF6	Control 8W
ENSRNOG00000000164	1.32812	Lamp2	LAMP2	Control 8W
ENSRNOG00000000186	1.48311	Tst	TST	Control 8W
ENSRNOG00000000239	1.31561	Ccl7	CCL7	Control 8W
ENSRNOG00000000288	1.67021	Scarf2	SCARF2	Control 8W
ENSRNOG00000000299	1.75202	Foxo3	FOXO3	Control 8W
ENSRNOG00000000304	1.6494	Cd164	CD164	Control 8W
ENSRNOG00000000321	1.67285	Cd24	CD24	Control 8W
ENSRNOG00000000341	1.45215	Nid2	NID2	Control 8W
ENSRNOG00000000368	1.94238	Grik2	GRIK2	Control 8W
ENSRNOG00000000386	1.26954	Pbld1	PBLD	Control 8W
ENSRNOG00000000394	1.62477	Srgn	SRGN	Control 8W
ENSRNOG00000000395	1.46809	Kifbp	KIFBP	Control 8W
ENSRNOG00000000408	1.8157	Gopc	GOPC	Control 8W
ENSRNOG00000000419	1.68569	Cfb	CFB	Control 8W
ENSRNOG00000000435	1.26512	Ppt2	PPT2	Control 8W
ENSRNOG00000000436	1.54802	Egfl8	EGFL8	Control 8W
ENSRNOG00000000439	1.08933	Ager	AGER	Control 8W
ENSRNOG00000000443	1.81453	C4a	C4A	Control 8W
ENSRNOG00000000463	1.28024	Col11a2	COL11A2	Control 8W
ENSRNOG00000000481	1.43308	Cuta	CUTA	Control 8W
ENSRNOG00000000500	1.24943	Scube3	SCUBE3	Control 8W
ENSRNOG00000000521	1.28743	Cdkn1a	CDKN1A	Control 8W
ENSRNOG00000000525	1.42296	Pi16	PI16	Control 8W
ENSRNOG00000000536	1.23129	Mdga1	MDGA1	Control 8W
ENSRNOG00000000541	1.45669	Glo1	GLO1	Control 8W
ENSRNOG00000000562	1.58264	Prf1	PRF1	Control 8W
ENSRNOG00000000563	1.97578	Adamts14	ADAMTS14	Control 8W
ENSRNOG00000000569	1.58929	Vsir	VSIR	Control 8W
ENSRNOG00000000571	1.51692	Psap	PSAP	Control 8W
ENSRNOG00000000597	1.30901	Ccn6	CCN6	Control 8W
ENSRNOG00000000599	1.46133	Lama4	LAMA4	Control 8W
ENSRNOG00000000606	1.0264	Pcdh15	PCDH15	Control 8W
ENSRNOG00000000655	1.801	Ptprc	PTPRC	Control 8W
ENSRNOG00000000658	1.62468	Acacb	ACACB	Control 8W
ENSRNOG00000000664	1.28592	Tpst2	TPST2	Control 8W
ENSRNOG00000000699	1.6194	Selplg	SELPLG	Control 8W
ENSRNOG00000000700	1.42604	Tmem119	TMEM119	Control 8W
ENSRNOG00000000774	1.57193	Gabbr1	GABBR1	Control 8W
ENSRNOG00000000775	1.46132	Mog	MOG	Control 8W
ENSRNOG00000000777	1.32984	RT1-S3	HLA-E	Control 8W
ENSRNOG00000000809	1.0279	Atat1	ATAT1	Control 8W
ENSRNOG00000000815	1.61512	Smpdl3a	SMPDL3A	Control 8W
ENSRNOG00000000824	1.66315	Dse	DSE	Control 8W
ENSRNOG00000000837	1.63563	Tnf	TNF	Control 8W
ENSRNOG00000000838	1.51831	Lta	LTA	Control 8W
ENSRNOG00000000844	0.967514	Ly6g6d	LY6G6D	Control 8W
ENSRNOG00000000850	1.06652	Apom	APOM	Control 8W
ENSRNOG00000000851	1.66575	Bag6	BAG6	Control 8W
ENSRNOG00000000853	1.55506	Aif1	AIF1	Control 8W
ENSRNOG00000000860	1.64761	Vwa7	VWA7	Control 8W
ENSRNOG00000000871	1.56864	Cd40lg	CD40LG	Control 8W
ENSRNOG00000000900	1.54263	Tpst1	TPST1	Control 8W
ENSRNOG00000000913	1.61126	Gusb	GUSB	Control 8W
ENSRNOG00000000922	1.18969	Sumf2	SUMF2	Control 8W
ENSRNOG00000000940	1.09188	Flt1	FLT1	Control 8W
ENSRNOG00000000981	1.6252	Scarb1	SCARB1	Control 8W
ENSRNOG00000001001	1.38392	Retn	RETN	Control 8W
ENSRNOG00000001005	0.991526	Fcer2	FCER2	Control 8W
ENSRNOG00000001006	1.83479	Nptx2	NPTX2	Control 8W
ENSRNOG00000001017	1.36749	Cd209	CD209	Control 8W
ENSRNOG00000001049	0.938914	Tpt1	TPT1	Control 8W
ENSRNOG00000001092	0.999613	Kl	KL	Control 8W
ENSRNOG00000001130	1.2504	Nos1	NOS1	Control 8W
ENSRNOG00000001136	1.75631	Pebp1	PEBP1	Control 8W
ENSRNOG00000001142	1.11898	Prkab1	PRKAB1	Control 8W
ENSRNOG00000001149	1.49597	Pxn	PXN	Control 8W
ENSRNOG00000001160	1.24657	Triap1	TRIAP1	Control 8W
ENSRNOG00000001201	1.73359	Cstb	CSTB	Control 8W
ENSRNOG00000001219	1.01224	Tspear	TSPEAR	Control 8W
ENSRNOG00000001224	1.57175	Itgb2	ITGB2	Control 8W
ENSRNOG00000001228	1.50431	Pofut2	POFUT2	Control 8W
ENSRNOG00000001229	1.49499	Col18a1	COL18A1	Control 8W
ENSRNOG00000001249	1.69052	Col6a1	COL6A1	Control 8W
ENSRNOG00000001250	1.71027	Lfng	LFNG	Control 8W
ENSRNOG00000001254	1.63052	Col6a2	COL6A2	Control 8W
ENSRNOG00000001265	1.36055	Mad1l1	MAD1L1	Control 8W
ENSRNOG00000001273	1.85183	Psmg3	PSMG3	Control 8W
ENSRNOG00000001295	1.23326	S100b	S100B	Control 8W
ENSRNOG00000001304	1.17353	Bcr	BCR	Control 8W
ENSRNOG00000001312	1.06549	Pdgfa	PDGFA	Control 8W
ENSRNOG00000001314	1.60461	Fam20c	FAM20C	Control 8W
ENSRNOG00000001325	1.45572	Il3ra	IL3RA	Control 8W
ENSRNOG00000001333	1.15677	Azgp1	AZGP1	Control 8W
ENSRNOG00000001339	1.31687	Psmd9	PSMD9	Control 8W
ENSRNOG00000001348	1.69926	Erp29	ERP29	Control 8W
ENSRNOG00000001367	1.52167	Gpc2	GPC2	Control 8W
ENSRNOG00000001369	1.62137	Oas1a	OAS1	Control 8W
ENSRNOG00000001385	1.12656	Plbd2	PLBD2	Control 8W
ENSRNOG00000001414	1.78793	Serpine1	SERPINE1	Control 8W
ENSRNOG00000001417	1.30677	Plod3	PLOD3	Control 8W
ENSRNOG00000001420	0.989126	Fis1	FIS1	Control 8W
ENSRNOG00000001422	1.58935	Col26a1	COL26A1	Control 8W
ENSRNOG00000001435	1.08723	Ssc4d	SSC4D	Control 8W
ENSRNOG00000001465	0.980593	Ids	IDS	Control 8W
ENSRNOG00000001469	1.61181	Eln	ELN	Control 8W
ENSRNOG00000001499	1.67511	Mia	MIA	Control 8W
ENSRNOG00000001518	1.72411	Itga6	ITGA6	Control 8W
ENSRNOG00000001527	1.97614	Cd80	CD80	Control 8W
ENSRNOG00000001531	1.70081	Chac2	CHAC2	Control 8W
ENSRNOG00000001557	1.17558	Cxadr	CXADR	Control 8W
ENSRNOG00000001582	1.44079	Bach1	BACH1	Control 8W
ENSRNOG00000001597	1.27969	Atf2	ATF2	Control 8W
ENSRNOG00000001607	1.21459	Adamts1	ADAMTS1	Control 8W
ENSRNOG00000001608	1.04704	Nxpe3	NXPE3	Control 8W
ENSRNOG00000001622	1.43083	Impg2	IMPG2	Control 8W
ENSRNOG00000001627	1.75033	Abi3bp	ABI3BP	Control 8W
ENSRNOG00000001642	1.75785	Tbc1d23	TBC1D23	Control 8W
ENSRNOG00000001713	1.6279	Il13ra1	IL13RA1	Control 8W
ENSRNOG00000001733	1.41719	Ppp1r2	PPP1R2	Control 8W
ENSRNOG00000001738	1.59608	Eif4g1	EIF4G1	Control 8W
ENSRNOG00000001739	1.62318	Meltf	MELTF	Control 8W
ENSRNOG00000001750	1.60941	Chrd	CHRD	Control 8W
ENSRNOG00000001766	1.51974	Tfrc	TFRC	Control 8W
ENSRNOG00000001776	1.53674	Muc20	MUC20	Control 8W
ENSRNOG00000001777	1.63368	Muc4	MUC4	Control 8W
ENSRNOG00000001793	1.58602	Heg1	HEG1	Control 8W
ENSRNOG00000001795	1.54136	Itgb5	ITGB5	Control 8W
ENSRNOG00000001803	1.64479	Dnajb11	DNAJB11	Control 8W
ENSRNOG00000001821	1.35978	Adipoq	ADIPOQ	Control 8W
ENSRNOG00000001823	1.50278	St6gal1	ST6GAL1	Control 8W
ENSRNOG00000001827	1.20581	Masp1	MASP1	Control 8W
ENSRNOG00000001859	1.56522	Sdf2l1	SDF2L1	Control 8W
ENSRNOG00000001867	1.59507	Snap29	SNAP29	Control 8W
ENSRNOG00000001868	1.56158	Crkl	CRKL	Control 8W
ENSRNOG00000001889	1.29318	Comt	COMT	Control 8W
ENSRNOG00000001928	1.66423	Il1rap	IL1RAP	Control 8W
ENSRNOG00000001942	1.49152	Smr3b	SMR3B	Control 8W
ENSRNOG00000001951	1.50834	Csn3	CSN3	Control 8W
ENSRNOG00000001953	1.73279	Bace2	BACE2	Control 8W
ENSRNOG00000001962	1.43312	Fam3b	FAM3B	Control 8W
ENSRNOG00000001976	1.76125	Tmprss2	TMPRSS2	Control 8W
ENSRNOG00000001989	1.01713	Alcam	ALCAM	Control 8W
ENSRNOG00000001991	1.53786	Atp5po	ATP5PO	Control 8W
ENSRNOG00000002032	0.88115	Ifngr2	IFNGR2	Control 8W
ENSRNOG00000002041	1.56906	Boc	BOC	Control 8W
ENSRNOG00000002045	1.86912	Anxa3	ANXA3	Control 8W
ENSRNOG00000002050	1.78242	Igfbp7	IGFBP7	Control 8W
ENSRNOG00000002052	1.38611	Ccdc80	CCDC80	Control 8W
ENSRNOG00000002053	1.31289	Fras1	FRAS1	Control 8W
ENSRNOG00000002093	1.8148	Tgfbr3	TGFBR3	Control 8W
ENSRNOG00000002115	1.64631	Sod1	SOD1	Control 8W
ENSRNOG00000002126	1.15735	Ncam2	NCAM2	Control 8W
ENSRNOG00000002141	1.77399	Cd200	CD200	Control 8W
ENSRNOG00000002146	1.39334	Pkd2	PKD2	Control 8W
ENSRNOG00000002158	1.41325	Ibsp	IBSP	Control 8W
ENSRNOG00000002167	0.996228	Dmp1	DMP1	Control 8W
ENSRNOG00000002186	1.43423	Nudt9	NUDT9	Control 8W
ENSRNOG00000002188	1.70902	Hpse	HPSE	Control 8W
ENSRNOG00000002225	1.55697	Scarb2	SCARB2	Control 8W
ENSRNOG00000002227	1.58357	Kit	KIT	Control 8W
ENSRNOG00000002244	1.62489	Pdgfra	PDGFRA	Control 8W
ENSRNOG00000002256	1.29467	Art3	ART3	Control 8W
ENSRNOG00000002272	1.19149	Lnx1	LNX1	Control 8W
ENSRNOG00000002273	1.66616	Naaa	NAAA	Control 8W
ENSRNOG00000002289	1.67979	Ildr1	ILDR1	Control 8W
ENSRNOG00000002301	1.49809	Uso1	USO1	Control 8W
ENSRNOG00000002302	1.34297	Corin	CORIN	Control 8W
ENSRNOG00000002304	1.06167	Tnfrsf13b	TNFRSF13B	Control 8W
ENSRNOG00000002331	1.44914	Aldh3a1	ALDH3A1	Control 8W
ENSRNOG00000002358	1.4749	Scpep1	SCPEP1	Control 8W
ENSRNOG00000002365	1.60549	Itm2a	ITM2A	Control 8W
ENSRNOG00000002381	1.56532	Bmp3	BMP3	Control 8W
ENSRNOG00000002382	1.10337	Mfap4	MFAP4	Control 8W
ENSRNOG00000002385	1.14512	Prg4	PRG4	Control 8W
ENSRNOG00000002396	1.87103	Serpinb8	SERPINB8	Control 8W
ENSRNOG00000002413	1.53918	Gpc4	GPC4	Control 8W
ENSRNOG00000002418	1.64404	Tgfb2	TGFB2	Control 8W
ENSRNOG00000002443	1.53829	Mfap3	MFAP3	Control 8W
ENSRNOG00000002460	1.02821	Serpinb2	SERPINB2	Control 8W
ENSRNOG00000002461	1.35652	Nid1	NID1	Control 8W
ENSRNOG00000002468	1.28302	Tnr	TNR	Control 8W
ENSRNOG00000002488	1.56537	Galnt10	GALNT10	Control 8W
ENSRNOG00000002511	1.44476	Flt4	FLT4	Control 8W
ENSRNOG00000002524	1.42577	Gpr37	GPR37	Control 8W
ENSRNOG00000002525	1.741	Ptgs2	PTGS2	Control 8W
ENSRNOG00000002548	1.18829	Tnn	TNN	Control 8W
ENSRNOG00000002609	1.3471	Ero1b	ERO1B	Control 8W
ENSRNOG00000002610	1.49414	Carhsp1	CARHSP1	Control 8W
ENSRNOG00000002640	1.53834	Serpinb5	SERPINB5	Control 8W
ENSRNOG00000002657	1.12495	Pla2g4a	PLA2G4A	Control 8W
ENSRNOG00000002667	1.01629	Lamc2	LAMC2	Control 8W
ENSRNOG00000002680	1.50308	Lamc1	LAMC1	Control 8W
ENSRNOG00000002710	1.38366	Cnst	CNST	Control 8W
ENSRNOG00000002723	1.15604	Sele	SELE	Control 8W
ENSRNOG00000002728	1.57783	Btc	BTC	Control 8W
ENSRNOG00000002736	1.70269	Rabgap1l	RABGAP1L	Control 8W
ENSRNOG00000002746	1.65073	Fstl1	FSTL1	Control 8W
ENSRNOG00000002754	1.56642	Areg	AREG	Control 8W
ENSRNOG00000002771	1.14812	Ereg	EREG	Control 8W
ENSRNOG00000002783	1.00426	Serpinc1	SERPINC1	Control 8W
ENSRNOG00000002794	1.51809	Selp	SELP	Control 8W
ENSRNOG00000002802	1.55111	Cxcl1	CXCL1	Control 8W
ENSRNOG00000002807	1.85675	Septin9	SEPTIN9	Control 8W
ENSRNOG00000002823	1.1125	Mapk9	MAPK9	Control 8W
ENSRNOG00000002831	1.02709	Wfikkn2	WFIKKN2	Control 8W
ENSRNOG00000002838	1.63826	Pdzd11	PDZD11	Control 8W
ENSRNOG00000002843	1.08929	Cxcl6	CXCL6	Control 8W
ENSRNOG00000002889	1.83064	Afp	AFP	Control 8W
ENSRNOG00000002896	1.33071	Prdx6	PRDX6	Control 8W
ENSRNOG00000002911	1.53136	Alb	ALB	Control 8W
ENSRNOG00000002916	1.04979	Ca4	CA4	Control 8W
ENSRNOG00000002919	1.45636	Gfap	GFAP	Control 8W
ENSRNOG00000002943	1.04675	Mrpl55	MRPL55	Control 8W
ENSRNOG00000002947	1.28501	Dpt	DPT	Control 8W
ENSRNOG00000002960	1.45535	Ndp	NDP	Control 8W
ENSRNOG00000002964	1.7281	Xcl1	XCL1	Control 8W
ENSRNOG00000002978	1.52117	Faslg	FASLG	Control 8W
ENSRNOG00000002984	1.27809	Bmp15	BMP15	Control 8W
ENSRNOG00000003014	1.85583	Poglut1	POGLUT1	Control 8W
ENSRNOG00000003018	1.51522	Olfml2b	OLFML2B	Control 8W
ENSRNOG00000003029	1.61252	Calr	CALR	Control 8W
ENSRNOG00000003059	1.88766	Optc	OPTC	Control 8W
ENSRNOG00000003064	1.39662	Bst1	BST1	Control 8W
ENSRNOG00000003066	1.30085	Wnt9a	WNT9A	Control 8W
ENSRNOG00000003069	1.55222	Cd38	CD38	Control 8W
ENSRNOG00000003084	0.95483	Parp1	PARP1	Control 8W
ENSRNOG00000003114	1.75836	B4galt4	B4GALT4	Control 8W
ENSRNOG00000003120	1.65292	Prelp	PRELP	Control 8W
ENSRNOG00000003121	1.49509	Rtn4rl1	RTN4RL1	Control 8W
ENSRNOG00000003135	1.51574	Fcrlb	FCRLB	Control 8W
ENSRNOG00000003136	1.51107	Fcrla	FCRLA	Control 8W
ENSRNOG00000003148	1.7115	Timp2	TIMP2	Control 8W
ENSRNOG00000003172	1.47923	Serpinf1	SERPINF1	Control 8W
ENSRNOG00000003183	1.1826	Fmod	FMOD	Control 8W
ENSRNOG00000003203	1.28273	Hexim1	HEXIM1	Control 8W
ENSRNOG00000003207	1.56207	Fmnl1	FMNL1	Control 8W
ENSRNOG00000003217	1.80354	Lgals3bp	LGALS3BP	Control 8W
ENSRNOG00000003221	1.33957	Myoc	MYOC	Control 8W
ENSRNOG00000003233	1.24689	Serpinf2	SERPINF2	Control 8W
ENSRNOG00000003239	1.33531	Cant1	CANT1	Control 8W
ENSRNOG00000003253	1.48466	Qdpr	QDPR	Control 8W
ENSRNOG00000003254	1.40594	Il23a	IL23A	Control 8W
ENSRNOG00000003259	1.75864	C1qtnf1	C1QTNF1	Control 8W
ENSRNOG00000003263	1.59503	Lefty1	LEFTY1	Control 8W
ENSRNOG00000003289	1.10309	Lap3	LAP3	Control 8W
ENSRNOG00000003291	1.466	Creg1	CREG1	Control 8W
ENSRNOG00000003304	1.71827	Chad	CHAD	Control 8W
ENSRNOG00000003357	1.51467	Col3a1	COL3A1	Control 8W
ENSRNOG00000003365	1.56531	Cadm3	CADM3	Control 8W
ENSRNOG00000003384	0.891036	Hs3st3b1	HS3ST3B1	Control 8W
ENSRNOG00000003402	1.41083	Stx6	STX6	Control 8W
ENSRNOG00000003439	1.10508	Il15	IL15	Control 8W
ENSRNOG00000003453	1.78065	Lypd1	LYPD1	Control 8W
ENSRNOG00000003479	2.02228	Rnf150	RNF150	Control 8W
ENSRNOG00000003522	0.882172	Mr1	MR1	Control 8W
ENSRNOG00000003538	1.30359	Adamts4	ADAMTS4	Control 8W
ENSRNOG00000003546	1.09437	Tnfrsf12a	TNFRSF12A	Control 8W
ENSRNOG00000003549	1.56598	Cnpy2	CNPY2	Control 8W
ENSRNOG00000003553	1.56331	Efemp1	EFEMP1	Control 8W
ENSRNOG00000003559	1.34461	Ccdc112	CCDC112	Control 8W
ENSRNOG00000003562	1.13667	Susd4	SUSD4	Control 8W
ENSRNOG00000003563	1.73681	Blmh	BLMH	Control 8W
ENSRNOG00000003587	1.78895	Vegfd	VEGFD	Control 8W
ENSRNOG00000003596	1.20005	Itgb1bp2	ITGB1BP2	Control 8W
ENSRNOG00000003600	1.24728	Pnpt1	PNPT1	Control 8W
ENSRNOG00000003614	1.12064	Mgat5	MGAT5	Control 8W
ENSRNOG00000003616	1.71772	Grem2	GREM2	Control 8W
ENSRNOG00000003649	1.61702	Qsox1	QSOX1	Control 8W
ENSRNOG00000003666	1.37834	Jchain	JCHAIN	Control 8W
ENSRNOG00000003686	1.29001	Tbl1x	TBL1X	Control 8W
ENSRNOG00000003715	1.47173	Srpx2	SRPX2	Control 8W
ENSRNOG00000003728	1.66174	Xylt2	XYLT2	Control 8W
ENSRNOG00000003732	1.52996	Flrt2	FLRT2	Control 8W
ENSRNOG00000003736	1.54177	Col5a2	COL5A2	Control 8W
ENSRNOG00000003738	1.93041	Ush2a	USH2A	Control 8W
ENSRNOG00000003741	1.70098	Nptx1	NPTX1	Control 8W
ENSRNOG00000003743	1.77013	Dars1	DARS1	Control 8W
ENSRNOG00000003759	1.63288	Galc	GALC	Control 8W
ENSRNOG00000003763	1.58746	Prdx4	PRDX4	Control 8W
ENSRNOG00000003773	1.20032	Hmox2	HMOX2	Control 8W
ENSRNOG00000003784	0.923727	Rilp	RILP	Control 8W
ENSRNOG00000003807	1.42935	Wnt9b	WNT9B	Control 8W
ENSRNOG00000003812	1.62426	Nlgn3	NLGN3	Control 8W
ENSRNOG00000003832	1.10718	Vash2	VASH2	Control 8W
ENSRNOG00000003833	1.35514	Nenf	NENF	Control 8W
ENSRNOG00000003840	1.41041	Slit2	SLIT2	Control 8W
ENSRNOG00000003845	0	Wnt3	WNT3	Control 8W
ENSRNOG00000003849	1.6695	Stx8	STX8	Control 8W
ENSRNOG00000003858	0.922165	Atp6ap2	ATP6AP2	Control 8W
ENSRNOG00000003869	1.41137	Sod3	SOD3	Control 8W
ENSRNOG00000003870	1.24718	C1qtnf2	C1QTNF2	Control 8W
ENSRNOG00000003887	1.14388	Lgi2	LGI2	Control 8W
ENSRNOG00000003897	1.49063	Col1a1	COL1A1	Control 8W
ENSRNOG00000003927	1.53747	Cd55	CD55	Control 8W
ENSRNOG00000003931	1.28435	Arsg	ARSG	Control 8W
ENSRNOG00000003947	1.82249	Ntn1	NTN1	Control 8W
ENSRNOG00000003969	1.76377	Fam20a	FAM20A	Control 8W
ENSRNOG00000003972	1.23475	Tshr	TSHR	Control 8W
ENSRNOG00000003983	1.10652	Pfdn2	PFDN2	Control 8W
ENSRNOG00000003984	1.5497	Apln	APLN	Control 8W
ENSRNOG00000003998	0.938953	Sgca	SGCA	Control 8W
ENSRNOG00000004006	1.20383	Dnajb9	DNAJB9	Control 8W
ENSRNOG00000004009	1.55154	Xpnpep2	XPNPEP2	Control 8W
ENSRNOG00000004027	0.89974	Aldh9a1	ALDH9A1	Control 8W
ENSRNOG00000004029	1.18477	Nectin4	NECTIN4	Control 8W
ENSRNOG00000004049	1.63255	Baiap2	BAIAP2	Control 8W
ENSRNOG00000004062	1.85674	C4bpa	C4BPA	Control 8W
ENSRNOG00000004067	1.71771	Nrcam	NRCAM	Control 8W
ENSRNOG00000004089	1.70481	Enpp2	ENPP2	Control 8W
ENSRNOG00000004125	1.27744	C4bpb	C4BPB	Control 8W
ENSRNOG00000004141	1.66833	Vasn	VASN	Control 8W
ENSRNOG00000004162	1.40898	Pfkfb2	PFKFB2	Control 8W
ENSRNOG00000004205	1.49434	Pkdcc	PKDCC	Control 8W
ENSRNOG00000004208	1.45139	Crim1	CRIM1	Control 8W
ENSRNOG00000004220	1.62869	Ebag9	EBAG9	Control 8W
ENSRNOG00000004265	1.42594	Dipk2b	DIPK2B	Control 8W
ENSRNOG00000004275	1.68685	Egfl6	EGFL6	Control 8W
ENSRNOG00000004279	1.23693	Adgra3	ADGRA3	Control 8W
ENSRNOG00000004280	1.82474	Tcn2	TCN2	Control 8W
ENSRNOG00000004303	1.60728	Timp3	TIMP3	Control 8W
ENSRNOG00000004307	1.63869	Tor3a	TOR3A	Control 8W
ENSRNOG00000004327	1.28715	Ddc	DDC	Control 8W
ENSRNOG00000004330	1.47194	Chrdl1	CHRDL1	Control 8W
ENSRNOG00000004332	1.67486	Egfr	EGFR	Control 8W
ENSRNOG00000004346	1.31547	Notch3	NOTCH3	Control 8W
ENSRNOG00000004380	1.16569	Il12b	IL12B	Control 8W
ENSRNOG00000004404	1.26542	Tac4	TAC4	Control 8W
ENSRNOG00000004405	1.55381	Pigr	PIGR	Control 8W
ENSRNOG00000004414	1.77195	F11r	F11R	Control 8W
ENSRNOG00000004437	1.51822	Map2k6	MAP2K6	Control 8W
ENSRNOG00000004438	1.11408	Cntn1	CNTN1	Control 8W
ENSRNOG00000004441	1.74853	Fcmr	FCMR	Control 8W
ENSRNOG00000004464	1.39689	Sel1l	SEL1L	Control 8W
ENSRNOG00000004470	0.962246	Il24	IL24	Control 8W
ENSRNOG00000004476	1.57374	Wif1	WIF1	Control 8W
ENSRNOG00000004483	1.53353	Ptprr	PTPRR	Control 8W
ENSRNOG00000004489	1.64945	Adgre5	ADGRE5	Control 8W
ENSRNOG00000004494	2.00483	Lta4h	LTA4H	Control 8W
ENSRNOG00000004516	1.77228	Itgbl1	ITGBL1	Control 8W
ENSRNOG00000004517	1.42545	Igf1	IGF1	Control 8W
ENSRNOG00000004540	1.45661	Clec3b	CLEC3B	Control 8W
ENSRNOG00000004554	1.59719	Dcn	DCN	Control 8W
ENSRNOG00000004578	1.25913	Cthrc1	CTHRC1	Control 8W
ENSRNOG00000004583	1.36169	Mb	MB	Control 8W
ENSRNOG00000004610	1.59748	Lum	LUM	Control 8W
ENSRNOG00000004614	1.39603	Lypd6b	LYPD6B	Control 8W
ENSRNOG00000004616	1.54271	Npm1	NPM1	Control 8W
ENSRNOG00000004649	1.50675	Il1b	IL1B	Control 8W
ENSRNOG00000004659	1.34424	Creld2	CRELD2	Control 8W
ENSRNOG00000004687	1.42394	Thbd	THBD	Control 8W
ENSRNOG00000004698	1.72502	Cd244	CD244	Control 8W
ENSRNOG00000004699	1.2076	Fibin	FIBIN	Control 8W
ENSRNOG00000004703	1.61805	Muc15	MUC15	Control 8W
ENSRNOG00000004706	1.54169	Vit	VIT	Control 8W
ENSRNOG00000004710	1.79124	Rbks	RBKS	Control 8W
ENSRNOG00000004712	1.48076	Angptl1	ANGPTL1	Control 8W
ENSRNOG00000004725	1.03001	Cela1	CELA1	Control 8W
ENSRNOG00000004733	1.06223	Wdr25	WDR25	Control 8W
ENSRNOG00000004737	1.83196	Cd48	CD48	Control 8W
ENSRNOG00000004743	1.54465	Cdcp1	CDCP1	Control 8W
ENSRNOG00000004763	1.69493	Sirpa	SIRPA	Control 8W
ENSRNOG00000004812	1.64901	Sema6d	SEMA6D	Control 8W
ENSRNOG00000004828	1.40294	Acvr1c	ACVR1C	Control 8W
ENSRNOG00000004839	1.13511	B4galnt1	B4GALNT1	Control 8W
ENSRNOG00000004861	1.66102	Itga4	ITGA4	Control 8W
ENSRNOG00000004874	1.63685	Flrt3	FLRT3	Control 8W
ENSRNOG00000004912	1.72743	Itgav	ITGAV	Control 8W
ENSRNOG00000004923	1.27168	Map4k5	MAP4K5	Control 8W
ENSRNOG00000004925	1.48938	Ppp1r12a	PPP1R12A	Control 8W
ENSRNOG00000004964	1.40956	Erbb3	ERBB3	Control 8W
ENSRNOG00000005003	1.23575	Ptprn2	PTPRN2	Control 8W
ENSRNOG00000005008	1.21667	Angpt4	ANGPT4	Control 8W
ENSRNOG00000005016	1.15974	Tmed4	TMED4	Control 8W
ENSRNOG00000005023	0.944078	Agr2	AGR2	Control 8W
ENSRNOG00000005039	1.5167	Tfpi	TFPI	Control 8W
ENSRNOG00000005041	1.72176	Crip2	CRIP2	Control 8W
ENSRNOG00000005094	1.65701	C1qtnf7	C1QTNF7	Control 8W
ENSRNOG00000005101	1.52934	Mia2	MIA2	Control 8W
ENSRNOG00000005129	1.44368	Dtx3	DTX3	Control 8W
ENSRNOG00000005133	1.15328	Mapt	MAPT	Control 8W
ENSRNOG00000005185	1.35918	Nxph3	NXPH3	Control 8W
ENSRNOG00000005195	1.63126	Cst3	CST3	Control 8W
ENSRNOG00000005234	1.95518	Gxylt1	GXYLT1	Control 8W
ENSRNOG00000005269	1.30917	Srl	SRL	Control 8W
ENSRNOG00000005275	1.40278	Shmt1	SHMT1	Control 8W
ENSRNOG00000005281	1.66512	Stx16	STX16	Control 8W
ENSRNOG00000005286	1.22152	Coch	COCH	Control 8W
ENSRNOG00000005336	1.48548	Prss27	PRSS27	Control 8W
ENSRNOG00000005347	1.62917	Fjx1	FJX1	Control 8W
ENSRNOG00000005348	1.48352	Pamr1	PAMR1	Control 8W
ENSRNOG00000005386	1.2323	Kitlg	KITLG	Control 8W
ENSRNOG00000005397	1.12747	Maea	MAEA	Control 8W
ENSRNOG00000005438	1.83051	Pcsk2	PCSK2	Control 8W
ENSRNOG00000005478	1.35915	Fkbp9	FKBP9	Control 8W
ENSRNOG00000005492	1.59295	Hpcal1	HPCAL1	Control 8W
ENSRNOG00000005561	1.42992	Brinp1	BRINP1	Control 8W
ENSRNOG00000005569	1.30394	Phospho1	PHOSPHO1	Control 8W
ENSRNOG00000005573	1.37428	Ntn4	NTN4	Control 8W
ENSRNOG00000005574	1.11578	Adamts8	ADAMTS8	Control 8W
ENSRNOG00000005592	1.33219	Brinp2	BRINP2	Control 8W
ENSRNOG00000005650	1.35593	Pgf	PGF	Control 8W
ENSRNOG00000005652	1.68388	Cntn4	CNTN4	Control 8W
ENSRNOG00000005670	1.51982	Art4	ART4	Control 8W
ENSRNOG00000005678	1.73464	Lamb1	LAMB1	Control 8W
ENSRNOG00000005679	1.63317	Fap	FAP	Control 8W
ENSRNOG00000005695	1.61494	Mgp	MGP	Control 8W
ENSRNOG00000005701	1.85068	Il36g	IL36G	Control 8W
ENSRNOG00000005705	1.16007	Qpct	QPCT	Control 8W
ENSRNOG00000005708	1.01005	Mmp16	MMP16	Control 8W
ENSRNOG00000005711	1.16713	Ptprd	PTPRD	Control 8W
ENSRNOG00000005727	1.58798	Galnt3	GALNT3	Control 8W
ENSRNOG00000005749	1.28094	Foxred2	FOXRED2	Control 8W
ENSRNOG00000005751	1.32589	Il36rn	IL36RN	Control 8W
ENSRNOG00000005767	1.62441	Tulp3	TULP3	Control 8W
ENSRNOG00000005770	1.5099	Sostdc1	SOSTDC1	Control 8W
ENSRNOG00000005780	1.50956	Adamts13	ADAMTS13	Control 8W
ENSRNOG00000005781	1.12447	Wnt16	WNT16	Control 8W
ENSRNOG00000005787	1.2666	Erp27	ERP27	Control 8W
ENSRNOG00000005825	1.62343	Lyz2	LYZ	Control 8W
ENSRNOG00000005841	1.45759	Erp44	ERP44	Control 8W
ENSRNOG00000005854	1.38104	Angpt1	ANGPT1	Control 8W
ENSRNOG00000005861	1.6429	Hsd11b1	HSD11B1	Control 8W
ENSRNOG00000005871	1.40306	Il1rn	IL1RN	Control 8W
ENSRNOG00000005904	0.874633	Cdc27	CDC27	Control 8W
ENSRNOG00000005916	0.93968	Ppm1a	PPM1A	Control 8W
ENSRNOG00000005929	1.32922	Them6	THEM6	Control 8W
ENSRNOG00000005931	1.43862	Cpq	CPQ	Control 8W
ENSRNOG00000005932	1.6714	Megf9	MEGF9	Control 8W
ENSRNOG00000005954	1.16856	Il5ra	IL5RA	Control 8W
ENSRNOG00000005965	1.52934	Irak4	IRAK4	Control 8W
ENSRNOG00000005981	1.68246	Nt5c3a	NT5C3A	Control 8W
ENSRNOG00000005998	0.999614	Smoc1	SMOC1	Control 8W
ENSRNOG00000006025	1.26474	Lamb3	LAMB3	Control 8W
ENSRNOG00000006030	1.35331	Ptprz1	PTPRZ1	Control 8W
ENSRNOG00000006033	1.54486	Spon2	SPON2	Control 8W
ENSRNOG00000006052	1.44491	Sulf2	SULF2	Control 8W
ENSRNOG00000006060	1.61127	Matn2	MATN2	Control 8W
ENSRNOG00000006067	1.52389	Aifm1	AIFM1	Control 8W
ENSRNOG00000006094	1.0816	Cd44	CD44	Control 8W
ENSRNOG00000006104	1.20557	Tg	TG	Control 8W
ENSRNOG00000006144	1.55915	Cntn3	CNTN3	Control 8W
ENSRNOG00000006151	1.49587	Reg3b	REG3A	Control 8W
ENSRNOG00000006197	1.28487	Calu	CALU	Control 8W
ENSRNOG00000006228	1.02623	Pdia4	PDIA4	Control 8W
ENSRNOG00000006231	1.77758	Ptpro	PTPRO	Control 8W
ENSRNOG00000006235	1.01032	Nell2	NELL2	Control 8W
ENSRNOG00000006238	1.29016	Traf2	TRAF2	Control 8W
ENSRNOG00000006247	1.49142	Copa	COPA	Control 8W
ENSRNOG00000006263	1.55708	Sh2d1a	SH2D1A	Control 8W
ENSRNOG00000006334	1.1341	Txndc16	TXNDC16	Control 8W
ENSRNOG00000006353	1.1928	Large2	LARGE2	Control 8W
ENSRNOG00000006384	1.8098	Ddx58	DDX58	Control 8W
ENSRNOG00000006403	1.25037	Nectin1	NECTIN1	Control 8W
ENSRNOG00000006444	1.72293	Fkbp4	FKBP4	Control 8W
ENSRNOG00000006450	1.10154	Erbb2	ERBB2	Control 8W
ENSRNOG00000006462	1.17768	Ero1a	ERO1A	Control 8W
ENSRNOG00000006471	1.32886	Pvalb	PVALB	Control 8W
ENSRNOG00000006508	1.49005	Thnsl2	THNSL2	Control 8W
ENSRNOG00000006526	1.32847	Sema3c	SEMA3C	Control 8W
ENSRNOG00000006565	1.00114	Fstl4	FSTL4	Control 8W
ENSRNOG00000006579	1.26498	Reg3g	REG3G	Control 8W
ENSRNOG00000006583	1.45704	Hpgds	HPGDS	Control 8W
ENSRNOG00000006589	1.6717	Mif	MIF	Control 8W
ENSRNOG00000006593	1.19752	Grpel1	GRPEL1	Control 8W
ENSRNOG00000006604	1.34674	Thy1	THY1	Control 8W
ENSRNOG00000006617	1.58585	Cntnap2	CNTNAP2	Control 8W
ENSRNOG00000006623	1.57349	Cd302	CD302	Control 8W
ENSRNOG00000006631	1.3957	Sema3e	SEMA3E	Control 8W
ENSRNOG00000006720	1.57419	Rnpep	RNPEP	Control 8W
ENSRNOG00000006723	1.60812	Itga11	ITGA11	Control 8W
ENSRNOG00000006741	1.84156	Podnl1	PODNL1	Control 8W
ENSRNOG00000006747	1.05505	Cc2d1a	CC2D1A	Control 8W
ENSRNOG00000006756	1.07949	Maged1	MAGED1	Control 8W
ENSRNOG00000006767	1.47053	Cst7	CST7	Control 8W
ENSRNOG00000006778	1.33138	Mmp19	MMP19	Control 8W
ENSRNOG00000006802	1.27289	Lrrn1	LRRN1	Control 8W
ENSRNOG00000006806	1.34132	Setmar	SETMAR	Control 8W
ENSRNOG00000006813	1.02305	Sumf1	SUMF1	Control 8W
ENSRNOG00000006845	1.60914	Psapl1	PSAPL1	Control 8W
ENSRNOG00000006855	1.38381	Padi4	PADI4	Control 8W
ENSRNOG00000006873	1.47401	Dnase1	DNASE1	Control 8W
ENSRNOG00000006894	1.08136	Tor1a	TOR1A	Control 8W
ENSRNOG00000006895	1.68673	Vps53	VPS53	Control 8W
ENSRNOG00000006930	1.34056	Casq1	CASQ1	Control 8W
ENSRNOG00000006949	1.34117	C1qbp	C1QBP	Control 8W
ENSRNOG00000006957	1.03533	Gria4	GRIA4	Control 8W
ENSRNOG00000006963	1.61708	Ctse	CTSE	Control 8W
ENSRNOG00000006970	1.21806	Ntn3	NTN3	Control 8W
ENSRNOG00000006997	1.60103	App	APP	Control 8W
ENSRNOG00000007002	1.61776	Lif	LIF	Control 8W
ENSRNOG00000007012	1.4425	Ly75	LY75	Control 8W
ENSRNOG00000007027	1.60776	Hgf	HGF	Control 8W
ENSRNOG00000007030	1.43151	Epha7	EPHA7	Control 8W
ENSRNOG00000007032	1.76065	Amigo2	AMIGO2	Control 8W
ENSRNOG00000007033	1.45184	Sorcs2	SORCS2	Control 8W
ENSRNOG00000007036	1.15511	Tgfbr1	TGFBR1	Control 8W
ENSRNOG00000007078	1.0608	Ccn4	CCN4	Control 8W
ENSRNOG00000007081	1.65045	Xdh	XDH	Control 8W
ENSRNOG00000007089	1.50098	Lgmn	LGMN	Control 8W
ENSRNOG00000007091	1.90526	Ly6e	LY6E	Control 8W
ENSRNOG00000007092	1.53663	Fgb	FGB	Control 8W
ENSRNOG00000007112	1.08021	Pcsk1n	PCSK1N	Control 8W
ENSRNOG00000007129	1.35061	Cd8b	CD8B	Control 8W
ENSRNOG00000007133	1.33287	Plxnb2	PLXNB2	Control 8W
ENSRNOG00000007159	1.05399	Ccl2	CCL2	Control 8W
ENSRNOG00000007175	1.54921	Mier1	MIER1	Control 8W
ENSRNOG00000007177	1.50011	Poglut3	POGLUT3	Control 8W
ENSRNOG00000007178	1.52411	Cd8a	CD8A	Control 8W
ENSRNOG00000007202	1.72838	Sema3d	SEMA3D	Control 8W
ENSRNOG00000007243	0.971902	Havcr1	HAVCR1	Control 8W
ENSRNOG00000007255	1.35305	Zpbp2	ZPBP2	Control 8W
ENSRNOG00000007258	2.04152	Sbspon	SBSPON	Control 8W
ENSRNOG00000007262	1.1644	Ccdc134	CCDC134	Control 8W
ENSRNOG00000007270	1.03281	Il12rb2	IL12RB2	Control 8W
ENSRNOG00000007271	1.37107	Map3k9	MAP3K9	Control 8W
ENSRNOG00000007283	1.63667	Erlec1	ERLEC1	Control 8W
ENSRNOG00000007300	1.69342	C1qtnf6	C1QTNF6	Control 8W
ENSRNOG00000007302	1.75051	Fbn1	FBN1	Control 8W
ENSRNOG00000007310	1.72234	Klrb1a	KLRB1	Control 8W
ENSRNOG00000007320	1.15823	Fam3d	FAM3D	Control 8W
ENSRNOG00000007334	1.12716	Ly6h	LY6H	Control 8W
ENSRNOG00000007335	0.953399	Ccl11	CCL11	Control 8W
ENSRNOG00000007338	1.62432	Fbln2	FBLN2	Control 8W
ENSRNOG00000007351	1.46854	Ggh	GGH	Control 8W
ENSRNOG00000007377	1.53592	Slit3	SLIT3	Control 8W
ENSRNOG00000007392	1.7216	Atp6v1f	ATP6V1F	Control 8W
ENSRNOG00000007393	1.69355	Ndrg1	NDRG1	Control 8W
ENSRNOG00000007404	1.15077	Svbp	SVBP	Control 8W
ENSRNOG00000007415	1.49103	Ptgs1	PTGS1	Control 8W
ENSRNOG00000007427	1.68909	Entpd6	ENTPD6	Control 8W
ENSRNOG00000007456	1.33571	Calb1	CALB1	Control 8W
ENSRNOG00000007457	1.75714	Serping1	SERPING1	Control 8W
ENSRNOG00000007475	0.900437	Gpihbp1	GPIHBP1	Control 8W
ENSRNOG00000007477	1.11617	Edn3	EDN3	Control 8W
ENSRNOG00000007512	1.74215	Srp14	SRP14	Control 8W
ENSRNOG00000007542	1.10705	Scg5	SCG5	Control 8W
ENSRNOG00000007545	1.04196	Angptl4	ANGPTL4	Control 8W
ENSRNOG00000007561	1.10086	Glb1l2	GLB1L2	Control 8W
ENSRNOG00000007568	1.58523	Spata6	SPATA6	Control 8W
ENSRNOG00000007574	1.16944	Padi2	PADI2	Control 8W
ENSRNOG00000007600	1.50601	Igsf1	IGSF1	Control 8W
ENSRNOG00000007604	1.67308	Igsf8	IGSF8	Control 8W
ENSRNOG00000007610	1.73894	Gdf11	GDF11	Control 8W
ENSRNOG00000007613	1.64225	C1qtnf5	C1QTNF5	Control 8W
ENSRNOG00000007650	1.1331	Cd63	CD63	Control 8W
ENSRNOG00000007657	1.11113	Col27a1	COL27A1	Control 8W
ENSRNOG00000007664	1.05444	Tnfrsf13c	TNFRSF13C	Control 8W
ENSRNOG00000007682	1.15996	Gria3	GRIA3	Control 8W
ENSRNOG00000007687	1.10155	Sema7a	SEMA7A	Control 8W
ENSRNOG00000007726	1.26523	Mcam	MCAM	Control 8W
ENSRNOG00000007728	1.86549	Gsdmd	GSDMD	Control 8W
ENSRNOG00000007740	1.28383	Tacstd2	TACSTD2	Control 8W
ENSRNOG00000007763	1.04147	Plod1	PLOD1	Control 8W
ENSRNOG00000007765	1.65692	Frzb	FRZB	Control 8W
ENSRNOG00000007766	1.05977	Pqbp1	PQBP1	Control 8W
ENSRNOG00000007775	1.46951	Cmpk1	CMPK1	Control 8W
ENSRNOG00000007788	1.63779	Glod4	GLOD4	Control 8W
ENSRNOG00000007810	0.953493	Gdf6	GDF6	Control 8W
ENSRNOG00000007829	1.25885	Lactb2	LACTB2	Control 8W
ENSRNOG00000007886	1.61363	Orm1	ORM1	Control 8W
ENSRNOG00000007917	1.35604	Cd46	CD46	Control 8W
ENSRNOG00000007923	1.52745	Cgref1	CGREF1	Control 8W
ENSRNOG00000007955	1.06212	Timp4	TIMP4	Control 8W
ENSRNOG00000007989	1.48869	Chst1	CHST1	Control 8W
ENSRNOG00000007998	1.07137	Ssb	SSB	Control 8W
ENSRNOG00000008016	1.82516	Ckap4	CKAP4	Control 8W
ENSRNOG00000008049	0.982769	Max	MAX	Control 8W
ENSRNOG00000008058	1.02417	Tmprss5	TMPRSS5	Control 8W
ENSRNOG00000008064	1.19606	Naga	NAGA	Control 8W
ENSRNOG00000008067	1.11688	Rcor1	RCOR1	Control 8W
ENSRNOG00000008090	1.4001	Txndc12	TXNDC12	Control 8W
ENSRNOG00000008129	1.14298	Pla2r1	PLA2R1	Control 8W
ENSRNOG00000008133	1.90097	Mfng	MFNG	Control 8W
ENSRNOG00000008153	1.54906	Crtam	CRTAM	Control 8W
ENSRNOG00000008168	1.45923	Wnt5b	WNT5B	Control 8W
ENSRNOG00000008180	1.40142	Lyn	LYN	Control 8W
ENSRNOG00000008182	1.66132	Htra3	HTRA3	Control 8W
ENSRNOG00000008193	1.1592	Cr1l	CR1L	Control 8W
ENSRNOG00000008209	1.7819	St3gal1	ST3GAL1	Control 8W
ENSRNOG00000008236	1.62986	Decr1	DECR1	Control 8W
ENSRNOG00000008246	1.43561	Emilin1	EMILIN1	Control 8W
ENSRNOG00000008257	1.78446	Mfap2	MFAP2	Control 8W
ENSRNOG00000008310	1.13739	Mpo	MPO	Control 8W
ENSRNOG00000008336	1.25833	Tnfrsf11b	TNFRSF11B	Control 8W
ENSRNOG00000008340	1.05029	RGD1309779	C15orf61	Control 8W
ENSRNOG00000008346	1.04348	Itgb6	ITGB6	Control 8W
ENSRNOG00000008373	1.2755	Colec11	COLEC11	Control 8W
ENSRNOG00000008394	1.08433	Prg2	PRG2	Control 8W
ENSRNOG00000008414	1.61475	Bsg	BSG	Control 8W
ENSRNOG00000008422	1.54118	Lpo	LPO	Control 8W
ENSRNOG00000008451	1.16204	Fut8	FUT8	Control 8W
ENSRNOG00000008455	1.36459	Tmem87a	TMEM87A	Control 8W
ENSRNOG00000008478	1.30016	Mmp13	MMP13	Control 8W
ENSRNOG00000008479	1.49189	Slc8a1	SLC8A1	Control 8W
ENSRNOG00000008507	1.13638	Cradd	CRADD	Control 8W
ENSRNOG00000008519	1.24552	Dipk2a	DIPK2A	Control 8W
ENSRNOG00000008525	1.6872	Csf3	CSF3	Control 8W
ENSRNOG00000008575	1.6252	Aoc1	AOC1	Control 8W
ENSRNOG00000008580	1.53406	Nbn	NBN	Control 8W
ENSRNOG00000008584	1.34456	Rnaseh1	RNASEH1	Control 8W
ENSRNOG00000008587	1.46177	Tek	TEK	Control 8W
ENSRNOG00000008604	1.63997	Nsfl1c	NSFL1C	Control 8W
ENSRNOG00000008628	1.71147	Ica1	ICA1	Control 8W
ENSRNOG00000008656	1.23659	Snca	SNCA	Control 8W
ENSRNOG00000008678	1.60482	Antxr1	ANTXR1	Control 8W
ENSRNOG00000008680	1.4556	Loxl1	LOXL1	Control 8W
ENSRNOG00000008697	1.5278	Ccn3	CCN3	Control 8W
ENSRNOG00000008736	1.61209	Slamf8	SLAMF8	Control 8W
ENSRNOG00000008749	1.63775	Col5a1	COL5A1	Control 8W
ENSRNOG00000008755	0.942714	Acox1	ACOX1	Control 8W
ENSRNOG00000008759	1.68333	Csf3r	CSF3R	Control 8W
ENSRNOG00000008761	1.37481	Ncs1	NCS1	Control 8W
ENSRNOG00000008816	1.43967	Gpnmb	GPNMB	Control 8W
ENSRNOG00000008830	1.00326	Nfe2l1	NFE2L1	Control 8W
ENSRNOG00000008857	1.67358	Adamts10	ADAMTS10	Control 8W
ENSRNOG00000008859	1.66346	Tank	TANK	Control 8W
ENSRNOG00000008897	1.31093	Gga1	GGA1	Control 8W
ENSRNOG00000008902	1.60065	Pon1	PON1	Control 8W
ENSRNOG00000008904	1.75092	Fli1	FLI1	Control 8W
ENSRNOG00000008911	1.25373	Draxin	DRAXIN	Control 8W
ENSRNOG00000008924	1.35543	Arhgef12	ARHGEF12	Control 8W
ENSRNOG00000008930	1.11235	Tnfsf15	TNFSF15	Control 8W
ENSRNOG00000008933	1.6849	Plbd1	PLBD1	Control 8W
ENSRNOG00000008943	1.69142	Penk	PENK	Control 8W
ENSRNOG00000008944	1.67406	Ext2	EXT2	Control 8W
ENSRNOG00000008947	1.82112	Cpz	CPZ	Control 8W
ENSRNOG00000008960	1.28729	Fgf22	FGF22	Control 8W
ENSRNOG00000008970	1.78968	Pcdh17	PCDH17	Control 8W
ENSRNOG00000008981	1.70861	Pdcd6ip	PDCD6IP	Control 8W
ENSRNOG00000009029	1.25788	Nptn	NPTN	Control 8W
ENSRNOG00000009033	1.98303	Cntn2	CNTN2	Control 8W
ENSRNOG00000009037	1.58647	Sulf1	SULF1	Control 8W
ENSRNOG00000009088	1.31759	Txnrd1	TXNRD1	Control 8W
ENSRNOG00000009096	1.61676	Pon3	PON3	Control 8W
ENSRNOG00000009112	1.45339	Pon2	PON2	Control 8W
ENSRNOG00000009140	1.31493	C1qtnf4	C1QTNF4	Control 8W
ENSRNOG00000009144	1.25127	Lad1	LAD1	Control 8W
ENSRNOG00000009149	1.79049	Jam3	JAM3	Control 8W
ENSRNOG00000009172	1.22313	Cpvl	CPVL	Control 8W
ENSRNOG00000009204	0.984173	Il17re	IL17RE	Control 8W
ENSRNOG00000009208	1.62888	Pibf1	PIBF1	Control 8W
ENSRNOG00000009209	1.54164	Slitrk1	SLITRK1	Control 8W
ENSRNOG00000009222	1.65333	Epha2	EPHA2	Control 8W
ENSRNOG00000009243	1.6445	Oaf	OAF	Control 8W
ENSRNOG00000009250	1.30865	Pts	PTS	Control 8W
ENSRNOG00000009274	1.71972	Fut11	FUT11	Control 8W
ENSRNOG00000009282	1.14126	Nub1	NUB1	Control 8W
ENSRNOG00000009291	1.69372	Dnase1l3	DNASE1L3	Control 8W
ENSRNOG00000009311	1.20699	Fstl3	FSTL3	Control 8W
ENSRNOG00000009313	1.16771	Lrpap1	LRPAP1	Control 8W
ENSRNOG00000009316	1.25345	Bmp10	BMP10	Control 8W
ENSRNOG00000009322	1.63362	Ccdc126	CCDC126	Control 8W
ENSRNOG00000009325	1.13902	Fuca1	FUCA1	Control 8W
ENSRNOG00000009342	1.94172	Fcnb	FCN1	Control 8W
ENSRNOG00000009347	1.62356	Arhgap25	ARHGAP25	Control 8W
ENSRNOG00000009348	1.23245	Nos3	NOS3	Control 8W
ENSRNOG00000009355	1.17338	Ogfr	OGFR	Control 8W
ENSRNOG00000009371	1.76177	Abl1	ABL1	Control 8W
ENSRNOG00000009414	1.09551	Creld1	CRELD1	Control 8W
ENSRNOG00000009421	1.4728	Ivd	IVD	Control 8W
ENSRNOG00000009425	1.47132	Fgf7	FGF7	Control 8W
ENSRNOG00000009448	1.25326	Papln	PAPLN	Control 8W
ENSRNOG00000009465	1.13616	Sfrp2	SFRP2	Control 8W
ENSRNOG00000009468	1.65284	Il12a	IL12A	Control 8W
ENSRNOG00000009478	1.40686	RGD1359108	C9orf72	Control 8W
ENSRNOG00000009495	1.22472	Src	SRC	Control 8W
ENSRNOG00000009513	1.14948	Akr1b1	AKR1B1	Control 8W
ENSRNOG00000009514	1.2874	Mme	MME	Control 8W
ENSRNOG00000009531	1.61044	Col9a3	COL9A3	Control 8W
ENSRNOG00000009559	1.22525	Tnfsf11	TNFSF11	Control 8W
ENSRNOG00000009572	1.05658	Hgfac	HGFAC	Control 8W
ENSRNOG00000009589	1.21328	Angptl7	ANGPTL7	Control 8W
ENSRNOG00000009629	1.63586	Car2	CA2	Control 8W
ENSRNOG00000009636	1.77775	Scrn1	SCRN1	Control 8W
ENSRNOG00000009646	1.4023	Nyx	NYX	Control 8W
ENSRNOG00000009656	1.40271	Rspo1	RSPO1	Control 8W
ENSRNOG00000009660	1.44603	Enpp6	ENPP6	Control 8W
ENSRNOG00000009662	1.39084	Rspo4	RSPO4	Control 8W
ENSRNOG00000009663	1.02786	Apex1	APEX1	Control 8W
ENSRNOG00000009673	1.39892	Dhrs13	DHRS13	Control 8W
ENSRNOG00000009683	1.70391	Sdcbp	SDCBP	Control 8W
ENSRNOG00000009694	1.3041	Bmp4	BMP4	Control 8W
ENSRNOG00000009719	1.05333	C2cd2l	C2CD2L	Control 8W
ENSRNOG00000009734	1.42966	Akr1b10	AKR1B10	Control 8W
ENSRNOG00000009751	1.59502	Gpx7	GPX7	Control 8W
ENSRNOG00000009754	1.40916	Nampt	NAMPT	Control 8W
ENSRNOG00000009768	1.19219	Npy	NPY	Control 8W
ENSRNOG00000009772	1.62143	Kirrel3	KIRREL3	Control 8W
ENSRNOG00000009826	1.53316	Bche	BCHE	Control 8W
ENSRNOG00000009832	1.58028	Slc39a14	SLC39A14	Control 8W
ENSRNOG00000009848	1.78197	Il18	IL18	Control 8W
ENSRNOG00000009850	1.71403	St3gal4	ST3GAL4	Control 8W
ENSRNOG00000009862	1.86161	Olfm1	OLFM1	Control 8W
ENSRNOG00000009863	1.53494	Prrt3	PRRT3	Control 8W
ENSRNOG00000009867	1.4683	Tgfb3	TGFB3	Control 8W
ENSRNOG00000009884	1.21291	Lgals1	LGALS1	Control 8W
ENSRNOG00000009886	1.32625	Fkbp14	FKBP14	Control 8W
ENSRNOG00000009892	1.24436	Adamts15	ADAMTS15	Control 8W
ENSRNOG00000009907	1.29272	Mmp8	MMP8	Control 8W
ENSRNOG00000009912	1.69522	Fgr	FGR	Control 8W
ENSRNOG00000009946	1.68963	Ldlr	LDLR	Control 8W
ENSRNOG00000009997	1.75563	Erap1	ERAP1	Control 8W
ENSRNOG00000010018	1.57206	Clec4a3	CLEC4A	Control 8W
ENSRNOG00000010031	1.06559	Vtn	VTN	Control 8W
ENSRNOG00000010034	1.50494	Asah1	ASAH1	Control 8W
ENSRNOG00000010048	1.10081	Dctn1	DCTN1	Control 8W
ENSRNOG00000010058	1.45702	Spry2	SPRY2	Control 8W
ENSRNOG00000010079	1.1219	Ca3	CA3	Control 8W
ENSRNOG00000010084	1.08473	Ythdf3	YTHDF3	Control 8W
ENSRNOG00000010103	1.11918	Eif4b	EIF4B	Control 8W
ENSRNOG00000010104	1.29853	Pofut1	POFUT1	Control 8W
ENSRNOG00000010105	1.08816	S100a11	S100A11	Control 8W
ENSRNOG00000010181	1.77181	Clec4d	CLEC4D	Control 8W
ENSRNOG00000010184	1.3378	Brk1	BRK1	Control 8W
ENSRNOG00000010185	1.39598	RGD1306941	C2orf69	Control 8W
ENSRNOG00000010196	1.52833	Glb1	GLB1	Control 8W
ENSRNOG00000010208	1.66325	Timp1	TIMP1	Control 8W
ENSRNOG00000010232	1.44878	Enpp5	ENPP5	Control 8W
ENSRNOG00000010248	2.2249	Serpini1	SERPINI1	Control 8W
ENSRNOG00000010252	1.38175	Hexa	HEXA	Control 8W
ENSRNOG00000010253	1.73213	Cd163	CD163	Control 8W
ENSRNOG00000010265	1.38413	Ada	ADA	Control 8W
ENSRNOG00000010278	1.42174	Il6	IL6	Control 8W
ENSRNOG00000010283	1.97478	Cd28	CD28	Control 8W
ENSRNOG00000010326	1.11305	Col20a1	COL20A1	Control 8W
ENSRNOG00000010331	1.31421	Ctsb	CTSB	Control 8W
ENSRNOG00000010352	1.56657	Dnajc3	DNAJC3	Control 8W
ENSRNOG00000010362	1.52519	Anxa2	ANXA2	Control 8W
ENSRNOG00000010390	1.39152	Hmbs	HMBS	Control 8W
ENSRNOG00000010392	1.82815	Nrg1	NRG1	Control 8W
ENSRNOG00000010406	1.63708	Cel	CEL	Control 8W
ENSRNOG00000010436	1.29595	Zbtb17	ZBTB17	Control 8W
ENSRNOG00000010457	1.45212	Vash1	VASH1	Control 8W
ENSRNOG00000010463	1.47079	Cpa4	CPA4	Control 8W
ENSRNOG00000010466	1.15751	Chpf2	CHPF2	Control 8W
ENSRNOG00000010475	1.26981	Casp3	CASP3	Control 8W
ENSRNOG00000010482	1.33213	Impa1	IMPA1	Control 8W
ENSRNOG00000010495	1.80553	Ttc17	TTC17	Control 8W
ENSRNOG00000010507	1.24998	Mmp7	MMP7	Control 8W
ENSRNOG00000010513	1.4199	Tfpi2	TFPI2	Control 8W
ENSRNOG00000010516	1.13629	Plau	PLAU	Control 8W
ENSRNOG00000010518	1.3249	Cer1	CER1	Control 8W
ENSRNOG00000010522	1.40824	Tlr4	TLR4	Control 8W
ENSRNOG00000010524	1.12034	Cryab	CRYAB	Control 8W
ENSRNOG00000010529	1.73752	Thbs2	THBS2	Control 8W
ENSRNOG00000010567	1.5161	Angel1	ANGEL1	Control 8W
ENSRNOG00000010574	1.65838	Ptpn1	PTPN1	Control 8W
ENSRNOG00000010575	1.81362	Dapp1	DAPP1	Control 8W
ENSRNOG00000010598	1.87526	Hs3st1	HS3ST1	Control 8W
ENSRNOG00000010601	1.80427	Srpk2	SRPK2	Control 8W
ENSRNOG00000010603	1.50154	Gzma	GZMA	Control 8W
ENSRNOG00000010617	1.81218	Scube1	SCUBE1	Control 8W
ENSRNOG00000010630	1.62897	Prcp	PRCP	Control 8W
ENSRNOG00000010635	1.57742	Igfbp4	IGFBP4	Control 8W
ENSRNOG00000010637	1.02773	Tbc1d5	TBC1D5	Control 8W
ENSRNOG00000010645	1.50512	Lgals3	LGALS3	Control 8W
ENSRNOG00000010661	1.11451	Gzmk	GZMK	Control 8W
ENSRNOG00000010663	0.94403	Col6a5	COL6A5	Control 8W
ENSRNOG00000010666	1.01853	Ccn5	CCN5	Control 8W
ENSRNOG00000010695	1.81246	Pdgfc	PDGFC	Control 8W
ENSRNOG00000010698	0.990068	Car1	CA1	Control 8W
ENSRNOG00000010714	1.46966	Fgl1	FGL1	Control 8W
ENSRNOG00000010725	1.30715	Cpa1	CPA1	Control 8W
ENSRNOG00000010729	1.6479	Usp8	USP8	Control 8W
ENSRNOG00000010744	1.51189	Nrp1	NRP1	Control 8W
ENSRNOG00000010771	1.68913	Pkd1	PKD1	Control 8W
ENSRNOG00000010784	1.60602	Scg3	SCG3	Control 8W
ENSRNOG00000010797	1.13302	Esm1	ESM1	Control 8W
ENSRNOG00000010805	1.13425	Fabp4	FABP4	Control 8W
ENSRNOG00000010811	1.61433	Lalba	LALBA	Control 8W
ENSRNOG00000010821	0.976436	Ankrd54	ANKRD54	Control 8W
ENSRNOG00000010832	1.58891	Pdgfrl	PDGFRL	Control 8W
ENSRNOG00000010840	1.62241	Adamtsl3	ADAMTSL3	Control 8W
ENSRNOG00000010841	1.39431	Col8a2	COL8A2	Control 8W
ENSRNOG00000010843	1.3688	Nhlrc3	NHLRC3	Control 8W
ENSRNOG00000010886	1.70896	Nfe2l3	NFE2L3	Control 8W
ENSRNOG00000010890	1.62803	Bmp1	BMP1	Control 8W
ENSRNOG00000010902	1.6595	Eloa	ELOA	Control 8W
ENSRNOG00000010906	1.52623	Ccl5	CCL5	Control 8W
ENSRNOG00000010911	1.50776	Tmem108	TMEM108	Control 8W
ENSRNOG00000010917	1.26369	Bmp5	BMP5	Control 8W
ENSRNOG00000010944	1.09911	Hyou1	HYOU1	Control 8W
ENSRNOG00000010958	1.69033	Prdx3	PRDX3	Control 8W
ENSRNOG00000010966	1.5843	Itgb1	ITGB1	Control 8W
ENSRNOG00000010977	1.65338	Igfbp6	IGFBP6	Control 8W
ENSRNOG00000010984	1.73962	Anxa11	ANXA11	Control 8W
ENSRNOG00000011011	1.04009	Nmb	NMB	Control 8W
ENSRNOG00000011052	1.41079	Gars1	GARS1	Control 8W
ENSRNOG00000011071	1.6728	Nt5e	NT5E	Control 8W
ENSRNOG00000011107	1.45002	Pcsk1	PCSK1	Control 8W
ENSRNOG00000011134	1.5736	Lama2	LAMA2	Control 8W
ENSRNOG00000011140	1.22462	Prxl2a	PRXL2A	Control 8W
ENSRNOG00000011141	1.56252	Serpina11	SERPINA11	Control 8W
ENSRNOG00000011145	0.966822	Crhr2	CRHR2	Control 8W
ENSRNOG00000011150	1.25827	Arsb	ARSB	Control 8W
ENSRNOG00000011153	1.54037	Il17ra	IL17RA	Control 8W
ENSRNOG00000011175	1.23485	Hnrnpa2b1	HNRNPA2B1	Control 8W
ENSRNOG00000011181	1.2775	Cpa3	CPA3	Control 8W
ENSRNOG00000011189	1.67779	Acy1	ACY1	Control 8W
ENSRNOG00000011195	1.65988	Prkra	PRKRA	Control 8W
ENSRNOG00000011205	1.38537	Ccl3	CCL3	Control 8W
ENSRNOG00000011214	1.66108	Polr2f	POLR2F	Control 8W
ENSRNOG00000011228	1.57708	Layn	LAYN	Control 8W
ENSRNOG00000011258	1.12841	Masp2	MASP2	Control 8W
ENSRNOG00000011263	1.03524	Plac9	PLAC9	Control 8W
ENSRNOG00000011287	1.63418	Minpp1	MINPP1	Control 8W
ENSRNOG00000011292	1.57737	Col1a2	COL1A2	Control 8W
ENSRNOG00000011300	1.55631	Lama3	LAMA3	Control 8W
ENSRNOG00000011323	2.11114	Lgi3	LGI3	Control 8W
ENSRNOG00000011352	1.58707	Furin	FURIN	Control 8W
ENSRNOG00000011357	1.68655	Shbg	SHBG	Control 8W
ENSRNOG00000011360	1.67922	Dkk2	DKK2	Control 8W
ENSRNOG00000011384	1.41606	Aimp1	AIMP1	Control 8W
ENSRNOG00000011406	1.68719	Ccl4	CCL4	Control 8W
ENSRNOG00000011413	1.63463	Scp2	SCP2	Control 8W
ENSRNOG00000011416	1.52551	Vegfc	VEGFC	Control 8W
ENSRNOG00000011439	1.18127	Grk5	GRK5	Control 8W
ENSRNOG00000011471	0.962271	Fgf9	FGF9	Control 8W
ENSRNOG00000011483	0.918024	S100a9	S100A9	Control 8W
ENSRNOG00000011490	1.29418	Angptl8	ANGPTL8	Control 8W
ENSRNOG00000011498	1.26444	Psip1	PSIP1	Control 8W
ENSRNOG00000011502	1.56528	Col9a2	COL9A2	Control 8W
ENSRNOG00000011511	1.61018	Stk24	STK24	Control 8W
ENSRNOG00000011513	1.4177	Gla	GLA	Control 8W
ENSRNOG00000011517	0.967333	Tnfrsf21	TNFRSF21	Control 8W
ENSRNOG00000011526	1.5631	Pcsk6	PCSK6	Control 8W
ENSRNOG00000011540	1.76026	Vta1	VTA1	Control 8W
ENSRNOG00000011562	1.35413	Slitrk2	SLITRK2	Control 8W
ENSRNOG00000011568	1.52006	Rspo3	RSPO3	Control 8W
ENSRNOG00000011575	1.76694	Adamts18	ADAMTS18	Control 8W
ENSRNOG00000011631	1.4304	Fst	FST	Control 8W
ENSRNOG00000011632	1.25271	Cct5	CCT5	Control 8W
ENSRNOG00000011680	1.57377	Il16	IL16	Control 8W
ENSRNOG00000011696	1.57842	Lifr	LIFR	Control 8W
ENSRNOG00000011700	1.56719	Ptprm	PTPRM	Control 8W
ENSRNOG00000011718	1.5798	C1rl	C1RL	Control 8W
ENSRNOG00000011740	1.41625	Poglut2	POGLUT2	Control 8W
ENSRNOG00000011750	1.37005	Fam180a	FAM180A	Control 8W
ENSRNOG00000011758	1.82185	Fkbp7	FKBP7	Control 8W
ENSRNOG00000011775	1.52941	Mfap3l	MFAP3L	Control 8W
ENSRNOG00000011789	1.66669	Cdon	CDON	Control 8W
ENSRNOG00000011800	1.64843	F3	F3	Control 8W
ENSRNOG00000011808	1.22551	Ghrhr	GHRHR	Control 8W
ENSRNOG00000011820	1.3338	Acp3	ACP3	Control 8W
ENSRNOG00000011821	1.58803	S100a4	S100A4	Control 8W
ENSRNOG00000011913	1.68876	Cp	CP	Control 8W
ENSRNOG00000011917	1.07433	Cd79b	CD79B	Control 8W
ENSRNOG00000011931	1.17665	Smarca2	SMARCA2	Control 8W
ENSRNOG00000011946	1.34012	Ptn	PTN	Control 8W
ENSRNOG00000011971	1.64216	C1s	C1S	Control 8W
ENSRNOG00000011973	1.22348	Il7	IL7	Control 8W
ENSRNOG00000011984	1.61738	Cxcl14	CXCL14	Control 8W
ENSRNOG00000011987	1.67695	Cd2ap	CD2AP	Control 8W
ENSRNOG00000012001	1.4793	Vps37a	VPS37A	Control 8W
ENSRNOG00000012036	1.67883	Pcsk5	PCSK5	Control 8W
ENSRNOG00000012037	1.5755	Galnt7	GALNT7	Control 8W
ENSRNOG00000012045	1.41241	Adgrb3	ADGRB3	Control 8W
ENSRNOG00000012053	1.25149	S100a16	S100A16	Control 8W
ENSRNOG00000012058	1.03914	Egflam	EGFLAM	Control 8W
ENSRNOG00000012062	1.68084	Npc2	NPC2	Control 8W
ENSRNOG00000012073	1.73068	Abhd14b	ABHD14B	Control 8W
ENSRNOG00000012074	1.62707	Ifngr1	IFNGR1	Control 8W
ENSRNOG00000012081	1.54659	Txn1	TXN	Control 8W
ENSRNOG00000012094	1.51125	Ltbp2	LTBP2	Control 8W
ENSRNOG00000012098	1.05058	Adcyap1r1	ADCYAP1R1	Control 8W
ENSRNOG00000012108	1.62597	Thsd1	THSD1	Control 8W
ENSRNOG00000012110	1.25754	Col17a1	COL17A1	Control 8W
ENSRNOG00000012121	1.26086	Sdf2	SDF2	Control 8W
ENSRNOG00000012181	1.02129	Lpl	LPL	Control 8W
ENSRNOG00000012183	1.60889	Glrx	GLRX	Control 8W
ENSRNOG00000012196	1.28204	Asah2	ASAH2	Control 8W
ENSRNOG00000012197	1.42869	Bpifb2	BPIFB2	Control 8W
ENSRNOG00000012208	1.6209	Itgb7	ITGB7	Control 8W
ENSRNOG00000012216	1.76289	Tgfbi	TGFBI	Control 8W
ENSRNOG00000012227	1.08651	Stambp	STAMBP	Control 8W
ENSRNOG00000012228	1.76644	Skap2	SKAP2	Control 8W
ENSRNOG00000012259	1.07236	Il22ra2	IL22RA2	Control 8W
ENSRNOG00000012278	1.48208	Fgf10	FGF10	Control 8W
ENSRNOG00000012280	1.23971	Ptx3	PTX3	Control 8W
ENSRNOG00000012331	1.17853	Casp8	CASP8	Control 8W
ENSRNOG00000012366	1.2052	Mesd	MESD	Control 8W
ENSRNOG00000012375	1.61168	Inpp1	INPP1	Control 8W
ENSRNOG00000012378	1.09497	Dbnl	DBNL	Control 8W
ENSRNOG00000012390	1.79692	Npw	NPW	Control 8W
ENSRNOG00000012393	1.48202	S100a13	S100A13	Control 8W
ENSRNOG00000012405	1.49508	Tcf4	TCF4	Control 8W
ENSRNOG00000012424	1.73765	Adam23	ADAM23	Control 8W
ENSRNOG00000012439	1.70107	Bid	BID	Control 8W
ENSRNOG00000012440	1.68314	Msra	MSRA	Control 8W
ENSRNOG00000012442	1.38562	Cemip	CEMIP	Control 8W
ENSRNOG00000012471	1.85902	Thbs4	THBS4	Control 8W
ENSRNOG00000012480	1.75077	Pxylp1	PXYLP1	Control 8W
ENSRNOG00000012495	1.33529	Podxl	PODXL	Control 8W
ENSRNOG00000012531	1.87913	Ephb2	EPHB2	Control 8W
ENSRNOG00000012582	1.48026	Eif4ebp1	EIF4EBP1	Control 8W
ENSRNOG00000012594	1.4965	Sugt1	SUGT1	Control 8W
ENSRNOG00000012603	1.2852	Sestd1	SESTD1	Control 8W
ENSRNOG00000012616	1.48986	Ppt1	PPT1	Control 8W
ENSRNOG00000012619	1.4142	Epor	EPOR	Control 8W
ENSRNOG00000012630	1.41092	Rhoc	RHOC	Control 8W
ENSRNOG00000012640	1.7349	Dpp7	DPP7	Control 8W
ENSRNOG00000012655	1.02927	Adamts6	ADAMTS6	Control 8W
ENSRNOG00000012659	1.15994	Vamp5	VAMP5	Control 8W
ENSRNOG00000012660	1.54201	Postn	POSTN	Control 8W
ENSRNOG00000012681	1.43115	Lgals9	LGALS9	Control 8W
ENSRNOG00000012686	1.40948	Pomc	POMC	Control 8W
ENSRNOG00000012698	1.93546	Chsy1	CHSY1	Control 8W
ENSRNOG00000012749	1.70589	C1qb	C1QB	Control 8W
ENSRNOG00000012752	1.58571	Cklf	CKLF	Control 8W
ENSRNOG00000012759	1.619	Col19a1	COL19A1	Control 8W
ENSRNOG00000012779	1.63132	Msr1	MSR1	Control 8W
ENSRNOG00000012786	1.65537	Pgrmc1	PGRMC1	Control 8W
ENSRNOG00000012804	1.70034	C1qc	C1QC	Control 8W
ENSRNOG00000012807	1.66699	C1qa	C1QA	Control 8W
ENSRNOG00000012811	1.66369	Spint1	SPINT1	Control 8W
ENSRNOG00000012817	1.71887	Lrrc17	LRRC17	Control 8W
ENSRNOG00000012821	1.31453	Cnmd	CNMD	Control 8W
ENSRNOG00000012840	1.34335	Sparc	SPARC	Control 8W
ENSRNOG00000012874	1.45146	Rgma	RGMA	Control 8W
ENSRNOG00000012881	1.59191	Fgl2	FGL2	Control 8W
ENSRNOG00000012920	1.24821	Col9a1	COL9A1	Control 8W
ENSRNOG00000012937	1.12333	Wwp2	WWP2	Control 8W
ENSRNOG00000012952	1.0428	Lrig1	LRIG1	Control 8W
ENSRNOG00000012953	0.930372	Arsa	ARSA	Control 8W
ENSRNOG00000012956	1.54039	Tgm2	TGM2	Control 8W
ENSRNOG00000013018	1.3932	Eda2r	EDA2R	Control 8W
ENSRNOG00000013036	1.39633	Epha8	EPHA8	Control 8W
ENSRNOG00000013064	1.19646	Lrp8	LRP8	Control 8W
ENSRNOG00000013072	1.09058	Plxna4	PLXNA4	Control 8W
ENSRNOG00000013102	1.09078	Entpd2	ENTPD2	Control 8W
ENSRNOG00000013110	1.61149	Nudt2	NUDT2	Control 8W
ENSRNOG00000013116	0	Spink5	SPINK5	Control 8W
ENSRNOG00000013118	1.05117	Atox1	ATOX1	Control 8W
ENSRNOG00000013123	1.55814	Scube2	SCUBE2	Control 8W
ENSRNOG00000013140	1.31707	Pdzd2	PDZD2	Control 8W
ENSRNOG00000013141	1.79261	Eno2	ENO2	Control 8W
ENSRNOG00000013166	1.15886	Wnt4	WNT4	Control 8W
ENSRNOG00000013167	1.04287	Hmgb2	HMGB2	Control 8W
ENSRNOG00000013179	1.17558	Tinagl1	TINAGL1	Control 8W
ENSRNOG00000013190	1.2284	Rnaset2	RNASET2	Control 8W
ENSRNOG00000013195	1.15295	Ruvbl1	RUVBL1	Control 8W
ENSRNOG00000013222	0.989951	Cd207	CD207	Control 8W
ENSRNOG00000013250	1.21257	Pdcd5	PDCD5	Control 8W
ENSRNOG00000013254	1.76063	Dctn6	DCTN6	Control 8W
ENSRNOG00000013260	1.56746	Calr3	CALR3	Control 8W
ENSRNOG00000013265	1.53652	Tgfbr2	TGFBR2	Control 8W
ENSRNOG00000013269	1.68716	Tnfsf10	TNFSF10	Control 8W
ENSRNOG00000013300	1.89929	Atp5if1	ATP5IF1	Control 8W
ENSRNOG00000013304	1.00842	Arg1	ARG1	Control 8W
ENSRNOG00000013309	1.48823	Pik3ap1	PIK3AP1	Control 8W
ENSRNOG00000013317	0.993946	RGD1565222	C14orf93	Control 8W
ENSRNOG00000013324	1.14232	Cdh5	CDH5	Control 8W
ENSRNOG00000013330	1.28062	Cdhr1	CDHR1	Control 8W
ENSRNOG00000013340	1.40795	Twsg1	TWSG1	Control 8W
ENSRNOG00000013360	1.573	Prkcsh	PRKCSH	Control 8W
ENSRNOG00000013370	1.47653	Gfer	GFER	Control 8W
ENSRNOG00000013395	2.11146	Pglyrp1	PGLYRP1	Control 8W
ENSRNOG00000013397	1.25059	Foxo1	FOXO1	Control 8W
ENSRNOG00000013441	1.36644	Gnrh1	GNRH1	Control 8W
ENSRNOG00000013452	1.65203	Rcn1	RCN1	Control 8W
ENSRNOG00000013469	1.5402	Txndc5	TXNDC5	Control 8W
ENSRNOG00000013484	1.65971	Gsta1	GSTA1	Control 8W
ENSRNOG00000013519	1.06262	Tll2	TLL2	Control 8W
ENSRNOG00000013529	1.52663	Stk4	STK4	Control 8W
ENSRNOG00000013535	0.998216	Cdh6	CDH6	Control 8W
ENSRNOG00000013553	0.974757	Ngrn	NGRN	Control 8W
ENSRNOG00000013554	0.974183	Treml2	TREML2	Control 8W
ENSRNOG00000013562	1.59134	Ndfip1	NDFIP1	Control 8W
ENSRNOG00000013572	1.05803	Lxn	LXN	Control 8W
ENSRNOG00000013578	1.04109	Trem2	TREM2	Control 8W
ENSRNOG00000013589	1.57597	Cxcl12	CXCL12	Control 8W
ENSRNOG00000013603	0.862211	Dffa	DFFA	Control 8W
ENSRNOG00000013604	1.21052	Gpx4	GPX4	Control 8W
ENSRNOG00000013653	1.52712	Pdlim7	PDLIM7	Control 8W
ENSRNOG00000013654	1.46759	Cbln2	CBLN2	Control 8W
ENSRNOG00000013668	1.64341	Capg	CAPG	Control 8W
ENSRNOG00000013674	1.77473	Megf10	MEGF10	Control 8W
ENSRNOG00000013679	1.13542	Sema4d	SEMA4D	Control 8W
ENSRNOG00000013684	1.16198	F11	F11	Control 8W
ENSRNOG00000013692	1.89637	Abhd18	ABHD18	Control 8W
ENSRNOG00000013694	2.04488	Ntng2	NTNG2	Control 8W
ENSRNOG00000013717	1.35041	Bmp6	BMP6	Control 8W
ENSRNOG00000013720	1.67344	Aebp1	AEBP1	Control 8W
ENSRNOG00000013745	1.20129	Ctrc	CTRC	Control 8W
ENSRNOG00000013751	1.80383	Plpbp	PLPBP	Control 8W
ENSRNOG00000013760	1.12107	Wfdc5	WFDC5	Control 8W
ENSRNOG00000013763	1.60869	Erlin2	ERLIN2	Control 8W
ENSRNOG00000013770	1.98707	Folh1	FOLH1	Control 8W
ENSRNOG00000013771	1.0721	Clca2	CLCA2	Control 8W
ENSRNOG00000013791	1.47255	Enpp3	ENPP3	Control 8W
ENSRNOG00000013793	0.970867	C1qtnf9	C1QTNF9	Control 8W
ENSRNOG00000013820	1.64874	Tnfrsf14	TNFRSF14	Control 8W
ENSRNOG00000013844	1.15775	Fam172a	FAM172A	Control 8W
ENSRNOG00000013867	1.32311	Fgf1	FGF1	Control 8W
ENSRNOG00000013886	1.48109	Fyb1	FYB1	Control 8W
ENSRNOG00000013895	1.67607	Npdc1	NPDC1	Control 8W
ENSRNOG00000013917	1.56805	Igsf10	IGSF10	Control 8W
ENSRNOG00000013922	1.74576	Dok2	DOK2	Control 8W
ENSRNOG00000013954	1.65204	Alpl	ALPL	Control 8W
ENSRNOG00000013963	1.76133	Il6st	IL6ST	Control 8W
ENSRNOG00000013973	1.49074	Lcn2	LCN2	Control 8W
ENSRNOG00000013994	1.45812	Enpp1	ENPP1	Control 8W
ENSRNOG00000014007	1.15884	Gfod1	GFOD1	Control 8W
ENSRNOG00000014010	1.54175	Gfra2	GFRA2	Control 8W
ENSRNOG00000014021	1.05377	Matn4	MATN4	Control 8W
ENSRNOG00000014034	1.44905	Olfml2a	OLFML2A	Control 8W
ENSRNOG00000014051	1.14804	Pgrmc2	PGRMC2	Control 8W
ENSRNOG00000014064	1.73755	Ctsh	CTSH	Control 8W
ENSRNOG00000014117	1.26765	Hmox1	HMOX1	Control 8W
ENSRNOG00000014118	1.42292	Klkb1	KLKB1	Control 8W
ENSRNOG00000014137	1.61299	Fbln1	FBLN1	Control 8W
ENSRNOG00000014143	1.3979	Col24a1	COL24A1	Control 8W
ENSRNOG00000014152	1.4124	Kcnip3	KCNIP3	Control 8W
ENSRNOG00000014166	1.16134	Smoc2	SMOC2	Control 8W
ENSRNOG00000014171	1.76479	Tnfsf13	TNFSF13	Control 8W
ENSRNOG00000014187	1.65462	Igf1r	IGF1R	Control 8W
ENSRNOG00000014201	1.5322	Manf	MANF	Control 8W
ENSRNOG00000014218	1.66931	Tmem25	TMEM25	Control 8W
ENSRNOG00000014231	1.56335	Pnoc	PNOC	Control 8W
ENSRNOG00000014233	1.81406	Krt19	KRT19	Control 8W
ENSRNOG00000014241	1.40564	Ece1	ECE1	Control 8W
ENSRNOG00000014243	1.68116	Pear1	PEAR1	Control 8W
ENSRNOG00000014248	1.71813	Erbb4	ERBB4	Control 8W
ENSRNOG00000014257	1.29279	Ces4a	CES4A	Control 8W
ENSRNOG00000014265	1.51382	Tnfrsf19	TNFRSF19	Control 8W
ENSRNOG00000014287	1.59974	Stk11	STK11	Control 8W
ENSRNOG00000014288	1.72234	Fn1	FN1	Control 8W
ENSRNOG00000014294	1.70741	Ptpn6	PTPN6	Control 8W
ENSRNOG00000014297	1.77778	Sdc4	SDC4	Control 8W
ENSRNOG00000014303	1.09632	Lrp11	LRP11	Control 8W
ENSRNOG00000014320	1.20807	Inhba	INHBA	Control 8W
ENSRNOG00000014323	1.98278	Extl2	EXTL2	Control 8W
ENSRNOG00000014333	1.76281	Vcam1	VCAM1	Control 8W
ENSRNOG00000014350	1.30548	Ccn1	CCN1	Control 8W
ENSRNOG00000014361	1.42619	Edn1	EDN1	Control 8W
ENSRNOG00000014365	1.5577	Gne	GNE	Control 8W
ENSRNOG00000014367	1.67854	Ephb6	EPHB6	Control 8W
ENSRNOG00000014369	1.67099	Slc27a4	SLC27A4	Control 8W
ENSRNOG00000014371	1.37862	Cdh13	CDH13	Control 8W
ENSRNOG00000014375	1.1996	Adgrb2	ADGRB2	Control 8W
ENSRNOG00000014376	1.03225	Proc	PROC	Control 8W
ENSRNOG00000014378	1.13812	Il1r2	IL1R2	Control 8W
ENSRNOG00000014385	1.60609	Wnt2b	WNT2B	Control 8W
ENSRNOG00000014398	1.76919	Scara5	SCARA5	Control 8W
ENSRNOG00000014405	1.0112	Aprt	APRT	Control 8W
ENSRNOG00000014426	1.6269	Lox	LOX	Control 8W
ENSRNOG00000014461	1.54202	Galns	GALNS	Control 8W
ENSRNOG00000014464	1.86179	Tnfsf13b	TNFSF13B	Control 8W
ENSRNOG00000014471	1.07853	B3gnt6	B3GNT6	Control 8W
ENSRNOG00000014485	2.12309	Pdcd6	PDCD6	Control 8W
ENSRNOG00000014504	1.47204	Il1r1	IL1R1	Control 8W
ENSRNOG00000014508	1.12736	Mgll	MGLL	Control 8W
ENSRNOG00000014516	1.45279	Hs6st1	HS6ST1	Control 8W
ENSRNOG00000014520	1.45023	Ing1	ING1	Control 8W
ENSRNOG00000014532	1.08523	Lbp	LBP	Control 8W
ENSRNOG00000014573	1.69538	Ckmt1	CKMT1B	Control 8W
ENSRNOG00000014610	1.70803	Anpep	ANPEP	Control 8W
ENSRNOG00000014613	1.69205	Ddah1	DDAH1	Control 8W
ENSRNOG00000014635	1.5719	Clta	CLTA	Control 8W
ENSRNOG00000014637	1.7228	Atxn10	ATXN10	Control 8W
ENSRNOG00000014650	1.44365	Sema4g	SEMA4G	Control 8W
ENSRNOG00000014683	1.12523	Il1rl2	IL1RL2	Control 8W
ENSRNOG00000014690	1.62028	Pigt	PIGT	Control 8W
ENSRNOG00000014691	1.54939	Ric3	RIC3	Control 8W
ENSRNOG00000014739	1.47302	Wfdc2	WFDC2	Control 8W
ENSRNOG00000014743	1.40046	Hagh	HAGH	Control 8W
ENSRNOG00000014751	1.6052	Ret	RET	Control 8W
ENSRNOG00000014758	1.21721	Lgi1	LGI1	Control 8W
ENSRNOG00000014835	1.04652	Il1rl1	IL1RL1	Control 8W
ENSRNOG00000014837	1.66225	Emilin2	EMILIN2	Control 8W
ENSRNOG00000014851	1.71956	Col4a4	COL4A4	Control 8W
ENSRNOG00000014901	0.975201	Uggt1	UGGT1	Control 8W
ENSRNOG00000014940	1.74633	Sfrp5	SFRP5	Control 8W
ENSRNOG00000014963	1.68352	Adgrg1	ADGRG1	Control 8W
ENSRNOG00000014964	1.68012	Hp	HP	Control 8W
ENSRNOG00000014966	1.3977	LOC690000	C19orf12	Control 8W
ENSRNOG00000014997	1.01325	Igf2r	IGF2R	Control 8W
ENSRNOG00000015002	1.82741	Abhd15	ABHD15	Control 8W
ENSRNOG00000015018	1.26987	Pdia3	PDIA3	Control 8W
ENSRNOG00000015027	1.69013	Il18r1	IL18R1	Control 8W
ENSRNOG00000015036	1.31727	Ccn2	CCN2	Control 8W
ENSRNOG00000015055	1.37312	Scg2	SCG2	Control 8W
ENSRNOG00000015059	1.5667	Mcfd2	MCFD2	Control 8W
ENSRNOG00000015061	1.2024	Igfals	IGFALS	Control 8W
ENSRNOG00000015068	1.31629	Il11ra1	IL11RA	Control 8W
ENSRNOG00000015075	1.81481	Stc1	STC1	Control 8W
ENSRNOG00000015086	1.37407	Plin1	PLIN1	Control 8W
ENSRNOG00000015093	1.5065	Sparcl1	SPARCL1	Control 8W
ENSRNOG00000015109	1.50553	Ubxn8	UBXN8	Control 8W
ENSRNOG00000015118	1.56839	Cpped1	CPPED1	Control 8W
ENSRNOG00000015149	1.47011	Nrg4	NRG4	Control 8W
ENSRNOG00000015156	1.21769	Gal	GAL	Control 8W
ENSRNOG00000015213	1.37249	Fxn	FXN	Control 8W
ENSRNOG00000015279	1.56859	Vtcn1	VTCN1	Control 8W
ENSRNOG00000015310	1.37414	Lrrc32	LRRC32	Control 8W
ENSRNOG00000015331	1.81148	Gdf3	GDF3	Control 8W
ENSRNOG00000015353	1.52343	Prss12	PRSS12	Control 8W
ENSRNOG00000015357	1.79246	Bmper	BMPER	Control 8W
ENSRNOG00000015365	1.70637	Col4a3	COL4A3	Control 8W
ENSRNOG00000015375	1.39619	Lsm1	LSM1	Control 8W
ENSRNOG00000015410	1.82882	Aspn	ASPN	Control 8W
ENSRNOG00000015441	1.36662	Il4r	IL4R	Control 8W
ENSRNOG00000015447	1.32224	Calcoco1	CALCOCO1	Control 8W
ENSRNOG00000015461	1.26864	Serpine2	SERPINE2	Control 8W
ENSRNOG00000015498	1.66485	Il17rb	IL17RB	Control 8W
ENSRNOG00000015505	1.65168	Mfap5	MFAP5	Control 8W
ENSRNOG00000015518	1.31143	Rbp4	RBP4	Control 8W
ENSRNOG00000015519	1.3378	Ces1d	CES1	Control 8W
ENSRNOG00000015550	1.0993	Ptgds	PTGDS	Control 8W
ENSRNOG00000015551	1.4872	Fuca2	FUCA2	Control 8W
ENSRNOG00000015562	1.37729	Cdh17	CDH17	Control 8W
ENSRNOG00000015573	1.6169	Ctbs	CTBS	Control 8W
ENSRNOG00000015597	1.01978	LOC100125364	C6orf120	Control 8W
ENSRNOG00000015602	1.54397	Cdh2	CDH2	Control 8W
ENSRNOG00000015615	1.29767	Tnfrsf11a	TNFRSF11A	Control 8W
ENSRNOG00000015618	1.74457	Wnt5a	WNT5A	Control 8W
ENSRNOG00000015654	1.16776	Ghr	GHR	Control 8W
ENSRNOG00000015667	1.67967	Epcam	EPCAM	Control 8W
ENSRNOG00000015668	1.0886	Ccl19	CCL19	Control 8W
ENSRNOG00000015671	1.34048	Tectb	TECTB	Control 8W
ENSRNOG00000015675	1.8699	Nell1	NELL1	Control 8W
ENSRNOG00000015716	1.48397	Gp2	GP2	Control 8W
ENSRNOG00000015727	1.78151	Loxl4	LOXL4	Control 8W
ENSRNOG00000015749	1.55901	Nme3	NME3	Control 8W
ENSRNOG00000015750	1.56257	Wnt7b	WNT7B	Control 8W
ENSRNOG00000015780	1.57723	Rcn2	RCN2	Control 8W
ENSRNOG00000015787	1.56403	P3h4	P3H4	Control 8W
ENSRNOG00000015843	1.6326	Itfg1	ITFG1	Control 8W
ENSRNOG00000015857	1.03634	Ctsa	CTSA	Control 8W
ENSRNOG00000015858	1.24289	Hyal1	HYAL1	Control 8W
ENSRNOG00000015867	1.31384	Chst9	CHST9	Control 8W
ENSRNOG00000015880	0.935462	Dpep1	DPEP1	Control 8W
ENSRNOG00000015902	1.49824	Cpxm2	CPXM2	Control 8W
ENSRNOG00000015904	1.66907	Wfdc1	WFDC1	Control 8W
ENSRNOG00000015941	1.89467	Fkbp10	FKBP10	Control 8W
ENSRNOG00000015957	1.66523	F13a1	F13A1	Control 8W
ENSRNOG00000015962	1.4565	Nmnat1	NMNAT1	Control 8W
ENSRNOG00000015982	1.61008	Wnt11	WNT11	Control 8W
ENSRNOG00000015989	1.62866	Mrpl32	MRPL32	Control 8W
ENSRNOG00000016001	1.697	Chmp1a	CHMP1A	Control 8W
ENSRNOG00000016033	1.3558	Endog	ENDOG	Control 8W
ENSRNOG00000016038	1.21674	Mgmt	MGMT	Control 8W
ENSRNOG00000016055	1.54421	Fkrp	FKRP	Control 8W
ENSRNOG00000016058	0.904926	Kazald1	KAZALD1	Control 8W
ENSRNOG00000016071	1.65898	P3h3	P3H3	Control 8W
ENSRNOG00000016093	1.10762	Hyal3	HYAL3	Control 8W
ENSRNOG00000016097	1.09839	Kyat1	KYAT1	Control 8W
ENSRNOG00000016112	1.85086	Cd274	CD274	Control 8W
ENSRNOG00000016136	1.31904	Pdcd1lg2	PDCD1LG2	Control 8W
ENSRNOG00000016137	1.33694	Rad23b	RAD23B	Control 8W
ENSRNOG00000016143	1.12918	Gpr162	GPR162	Control 8W
ENSRNOG00000016156	1.52618	Nptxr	NPTXR	Control 8W
ENSRNOG00000016164	1.39188	Fcrl2	FCRL2	Control 8W
ENSRNOG00000016180	1.36665	Pdp1	PDP1	Control 8W
ENSRNOG00000016182	1.56218	Tgfa	TGFA	Control 8W
ENSRNOG00000016203	1.3675	Efna2	EFNA2	Control 8W
ENSRNOG00000016207	1.48426	Galnt1	GALNT1	Control 8W
ENSRNOG00000016219	1.44877	Vnn1	VNN1	Control 8W
ENSRNOG00000016234	1.15961	Ciapin1	CIAPIN1	Control 8W
ENSRNOG00000016243	1.07598	Casq2	CASQ2	Control 8W
ENSRNOG00000016249	1.28548	Cep85	CEP85	Control 8W
ENSRNOG00000016251	1.4811	Dnaja2	DNAJA2	Control 8W
ENSRNOG00000016254	1.55119	Sema4c	SEMA4C	Control 8W
ENSRNOG00000016255	1.56228	Podxl2	PODXL2	Control 8W
ENSRNOG00000016256	1.20542	Myo9b	MYO9B	Control 8W
ENSRNOG00000016271	1.43275	Itm2b	ITM2B	Control 8W
ENSRNOG00000016275	1.24772	Ttr	TTR	Control 8W
ENSRNOG00000016278	1.61508	Ccl17	CCL17	Control 8W
ENSRNOG00000016281	1.36922	Col4a1	COL4A1	Control 8W
ENSRNOG00000016294	1.67788	Cd4	CD4	Control 8W
ENSRNOG00000016308	1.6204	Il10ra	IL10RA	Control 8W
ENSRNOG00000016315	0.963882	Cnpy3	CNPY3	Control 8W
ENSRNOG00000016325	1.38364	F2	F2	Control 8W
ENSRNOG00000016326	1.48791	Cx3cl1	CX3CL1	Control 8W
ENSRNOG00000016343	1.27745	Dkk3	DKK3	Control 8W
ENSRNOG00000016366	1.59347	Colec12	COLEC12	Control 8W
ENSRNOG00000016374	1.58421	Fgfr2	FGFR2	Control 8W
ENSRNOG00000016391	1.3156	Arid4b	ARID4B	Control 8W
ENSRNOG00000016397	1.49998	Tmprss13	TMPRSS13	Control 8W
ENSRNOG00000016398	1.76321	Clstn1	CLSTN1	Control 8W
ENSRNOG00000016456	1.89847	Il33	IL33	Control 8W
ENSRNOG00000016460	1.76842	Clu	CLU	Control 8W
ENSRNOG00000016468	1.31238	Tpmt	TPMT	Control 8W
ENSRNOG00000016478	1.53094	Eif5a	EIF5A	Control 8W
ENSRNOG00000016488	1.69508	Pltp	PLTP	Control 8W
ENSRNOG00000016496	1.18153	Ctsc	CTSC	Control 8W
ENSRNOG00000016512	1.82929	Sema3b	SEMA3B	Control 8W
ENSRNOG00000016526	1.6033	Dsg2	DSG2	Control 8W
ENSRNOG00000016535	1.33622	Ccl22	CCL22	Control 8W
ENSRNOG00000016551	1.56998	Bcl2l11	BCL2L11	Control 8W
ENSRNOG00000016567	1.2849	Otos	OTOS	Control 8W
ENSRNOG00000016571	1.5525	Ngf	NGF	Control 8W
ENSRNOG00000016575	1.74048	Tnfrsf1b	TNFRSF1B	Control 8W
ENSRNOG00000016581	1.32749	Serpinb1a	SERPINB1	Control 8W
ENSRNOG00000016587	1.3034	Ninj1	NINJ1	Control 8W
ENSRNOG00000016606	1.6667	Snorc	SNORC	Control 8W
ENSRNOG00000016610	1.50887	Arhgap1	ARHGAP1	Control 8W
ENSRNOG00000016618	1.50578	Tmem52	TMEM52	Control 8W
ENSRNOG00000016623	1.55316	Tmeff2	TMEFF2	Control 8W
ENSRNOG00000016632	1.42613	Dsg3	DSG3	Control 8W
ENSRNOG00000016640	0.976538	Dner	DNER	Control 8W
ENSRNOG00000016643	1.80517	Lpcat2	LPCAT2	Control 8W
ENSRNOG00000016647	1.38213	Pla2g2c	PLA2G2C	Control 8W
ENSRNOG00000016660	1.62141	Cox5b	COX5B	Control 8W
ENSRNOG00000016678	1.60618	Angptl2	ANGPTL2	Control 8W
ENSRNOG00000016687	1.61436	Ssc5d	SSC5D	Control 8W
ENSRNOG00000016695	1.52042	Mmp2	MMP2	Control 8W
ENSRNOG00000016696	1.33443	Angpt2	ANGPT2	Control 8W
ENSRNOG00000016704	1.76491	Pcyox1	PCYOX1	Control 8W
ENSRNOG00000016707	1.35734	Casp2	CASP2	Control 8W
ENSRNOG00000016708	1.36767	E2f1	E2F1	Control 8W
ENSRNOG00000016708	1.36767	Necab3	NECAB3	Control 8W
ENSRNOG00000016734	1.61724	Emilin3	EMILIN3	Control 8W
ENSRNOG00000016752	1.48281	Crispld2	CRISPLD2	Control 8W
ENSRNOG00000016758	1.30669	Loxl2	LOXL2	Control 8W
ENSRNOG00000016763	1.12044	Fgfr4	FGFR4	Control 8W
ENSRNOG00000016781	1.62438	Ppib	PPIB	Control 8W
ENSRNOG00000016782	1.41325	Tnfrsf8	TNFRSF8	Control 8W
ENSRNOG00000016798	1.10998	Pla2g2f	PLA2G2F	Control 8W
ENSRNOG00000016804	1.12624	Il25	IL25	Control 8W
ENSRNOG00000016812	1.71057	Adamts16	ADAMTS16	Control 8W
ENSRNOG00000016813	0.883602	Tia1	TIA1	Control 8W
ENSRNOG00000016818	1.68474	Fgfr3	FGFR3	Control 8W
ENSRNOG00000016826	1.76331	Pla2g2d	PLA2G2D	Control 8W
ENSRNOG00000016831	1.5689	Serpinh1	SERPINH1	Control 8W
ENSRNOG00000016833	1.67583	Ide	IDE	Control 8W
ENSRNOG00000016838	0.934553	Pla2g5	PLA2G5	Control 8W
ENSRNOG00000016855	1.3676	B3galnt2	B3GALNT2	Control 8W
ENSRNOG00000016873	1.80172	Msrb2	MSRB2	Control 8W
ENSRNOG00000016890	1.48893	Tppp3	TPPP3	Control 8W
ENSRNOG00000016936	1.29701	Nadk	NADK	Control 8W
ENSRNOG00000016945	1.43454	Pla2g2a	PLA2G2A	Control 8W
ENSRNOG00000016957	1.08444	Igfbp2	IGFBP2	Control 8W
ENSRNOG00000017052	1.48055	Pianp	PIANP	Control 8W
ENSRNOG00000017063	1.62386	Fcna	FCN3	Control 8W
ENSRNOG00000017073	0.961713	Ca9	CA9	Control 8W
ENSRNOG00000017078	1.55139	Selenon	SELENON	Control 8W
ENSRNOG00000017097	1.05685	Lhpp	LHPP	Control 8W
ENSRNOG00000017118	1.78333	P4ha3	P4HA3	Control 8W
ENSRNOG00000017119	1.57148	Ciao2a	CIAO2A	Control 8W
ENSRNOG00000017123	1.71827	B2m	B2M	Control 8W
ENSRNOG00000017146	1.43703	Nfatc1	NFATC1	Control 8W
ENSRNOG00000017155	1.16522	Nck2	NCK2	Control 8W
ENSRNOG00000017161	1.09468	Lcn8	LCN8	Control 8W
ENSRNOG00000017191	1.63842	Trim5	TRIM5	Control 8W
ENSRNOG00000017194	1.58912	Prdx1	PRDX1	Control 8W
ENSRNOG00000017197	1.28112	Pdgfb	PDGFB	Control 8W
ENSRNOG00000017206	1.61798	Igfbp5	IGFBP5	Control 8W
ENSRNOG00000017223	1.54556	Plg	PLG	Control 8W
ENSRNOG00000017227	1.4626	Ppme1	PPME1	Control 8W
ENSRNOG00000017231	1.29546	Adam9	ADAM9	Control 8W
ENSRNOG00000017237	1.62844	Lama1	LAMA1	Control 8W
ENSRNOG00000017250	1.25682	Gmpr	GMPR	Control 8W
ENSRNOG00000017254	1.64873	Nsun2	NSUN2	Control 8W
ENSRNOG00000017259	1.88908	Tacc3	TACC3	Control 8W
ENSRNOG00000017286	1.3993	Ephx2	EPHX2	Control 8W
ENSRNOG00000017291	1.56838	Sord	SORD	Control 8W
ENSRNOG00000017307	1.6651	Prss23	PRSS23	Control 8W
ENSRNOG00000017319	1.77881	Mertk	MERTK	Control 8W
ENSRNOG00000017381	1.10635	Itih4	ITIH4	Control 8W
ENSRNOG00000017386	0.899251	Il11	IL11	Control 8W
ENSRNOG00000017392	1.64212	Fgf2	FGF2	Control 8W
ENSRNOG00000017395	1.16687	Duox2	DUOX2	Control 8W
ENSRNOG00000017399	1.29457	Acrbp	ACRBP	Control 8W
ENSRNOG00000017409	1.43251	Wnt6	WNT6	Control 8W
ENSRNOG00000017416	1.69788	Ppic	PPIC	Control 8W
ENSRNOG00000017429	1.65146	Lat	LAT	Control 8W
ENSRNOG00000017459	1.41296	C1ql3	C1QL3	Control 8W
ENSRNOG00000017469	1.25797	Anxa1	ANXA1	Control 8W
ENSRNOG00000017494	1.15773	Acp6	ACP6	Control 8W
ENSRNOG00000017510	1.62071	Mfge8	MFGE8	Control 8W
ENSRNOG00000017514	1.60874	Btn1a1	BTN1A1	Control 8W
ENSRNOG00000017523	1.5341	H6pd	H6PD	Control 8W
ENSRNOG00000017525	1.51928	Epha1	EPHA1	Control 8W
ENSRNOG00000017539	1.05976	Mmp9	MMP9	Control 8W
ENSRNOG00000017550	1.68003	Fbln7	FBLN7	Control 8W
ENSRNOG00000017560	1.26518	Mdk	MDK	Control 8W
ENSRNOG00000017602	1.29948	Il34	IL34	Control 8W
ENSRNOG00000017619	1.0535	Aldh1a1	ALDH1A1	Control 8W
ENSRNOG00000017686	1.66128	Pi15	PI15	Control 8W
ENSRNOG00000017689	0.974964	Itih3	ITIH3	Control 8W
ENSRNOG00000017702	1.69843	Gpld1	GPLD1	Control 8W
ENSRNOG00000017704	1.50994	Sema3f	SEMA3F	Control 8W
ENSRNOG00000017714	1.41538	Usp3	USP3	Control 8W
ENSRNOG00000017741	1.28078	Nudt5	NUDT5	Control 8W
ENSRNOG00000017762	1.76459	Cdhr5	CDHR5	Control 8W
ENSRNOG00000017766	1.54623	Ca12	CA12	Control 8W
ENSRNOG00000017773	1.32852	Crispld1	CRISPLD1	Control 8W
ENSRNOG00000017777	0.84581	Ahcy	AHCY	Control 8W
ENSRNOG00000017783	1.55744	Sfrp1	SFRP1	Control 8W
ENSRNOG00000017803	1.50996	Apbb1ip	APBB1IP	Control 8W
ENSRNOG00000017819	1.55507	Cd14	CD14	Control 8W
ENSRNOG00000017850	1.22641	Dctpp1	DCTPP1	Control 8W
ENSRNOG00000017866	1.09534	Sirt5	SIRT5	Control 8W
ENSRNOG00000017895	1.70248	Eno1	ENO1	Control 8W
ENSRNOG00000017897	1.57729	Adam8	ADAM8	Control 8W
ENSRNOG00000017917	1.70821	Cdhr2	CDHR2	Control 8W
ENSRNOG00000017918	1.05155	Iglon5	IGLON5	Control 8W
ENSRNOG00000017932	1.75562	St3gal2	ST3GAL2	Control 8W
ENSRNOG00000017933	1.55923	Ccdc3	CCDC3	Control 8W
ENSRNOG00000017953	1.67725	Gfod2	GFOD2	Control 8W
ENSRNOG00000017960	1.42336	Deaf1	DEAF1	Control 8W
ENSRNOG00000017962	1.09764	Serpinb6a	SERPINB6	Control 8W
ENSRNOG00000017977	1.45966	Smpd1	SMPD1	Control 8W
ENSRNOG00000017983	1.12143	Ubac1	UBAC1	Control 8W
ENSRNOG00000018046	0.852385	Lgals8	LGALS8	Control 8W
ENSRNOG00000018059	1.46861	Ihh	IHH	Control 8W
ENSRNOG00000018092	1.66094	Cd83	CD83	Control 8W
ENSRNOG00000018141	1.58305	RGD1307443	KIAA0319	Control 8W
ENSRNOG00000018148	1.95959	Cd99l2	CD99L2	Control 8W
ENSRNOG00000018159	1.26011	Anxa4	ANXA4	Control 8W
ENSRNOG00000018163	1.7148	Ipcef1	IPCEF1	Control 8W
ENSRNOG00000018176	1.51723	Rab6a	RAB6A	Control 8W
ENSRNOG00000018233	1.90382	Gas6	GAS6	Control 8W
ENSRNOG00000018237	1.39948	Gstp1	GSTP1	Control 8W
ENSRNOG00000018242	1.20566	Camkk1	CAMKK1	Control 8W
ENSRNOG00000018246	1.56905	Tdp2	TDP2	Control 8W
ENSRNOG00000018257	1.76023	Hpx	HPX	Control 8W
ENSRNOG00000018268	1.67211	Hhip	HHIP	Control 8W
ENSRNOG00000018276	1.59219	Mgat4a	MGAT4A	Control 8W
ENSRNOG00000018289	1.72952	Park7	PARK7	Control 8W
ENSRNOG00000018294	1.45444	Hspa5	HSPA5	Control 8W
ENSRNOG00000018316	1.83043	Grap2	GRAP2	Control 8W
ENSRNOG00000018336	1.63051	Eps8l2	EPS8L2	Control 8W
ENSRNOG00000018338	1.58984	Vwa1	VWA1	Control 8W
ENSRNOG00000018384	1.38735	Adam12	ADAM12	Control 8W
ENSRNOG00000018394	1.42338	Chrdl2	CHRDL2	Control 8W
ENSRNOG00000018397	1.35085	Dnph1	DNPH1	Control 8W
ENSRNOG00000018408	1.53781	RGD1307554	C19orf47	Control 8W
ENSRNOG00000018414	1.75309	Csf1r	CSF1R	Control 8W
ENSRNOG00000018426	1.29963	Apoc1	APOC1	Control 8W
ENSRNOG00000018436	0.962715	Apoa5	APOA5	Control 8W
ENSRNOG00000018445	1.13045	Agt	AGT	Control 8W
ENSRNOG00000018454	1.57271	Apoe	APOE	Control 8W
ENSRNOG00000018458	1.64148	Ncr1	NCR1	Control 8W
ENSRNOG00000018461	1.43913	Pdgfrb	PDGFRB	Control 8W
ENSRNOG00000018467	0.972443	Mitd1	MITD1	Control 8W
ENSRNOG00000018483	1.6647	Smad1	SMAD1	Control 8W
ENSRNOG00000018488	1.58909	Cd40	CD40	Control 8W
ENSRNOG00000018517	1.21321	Trim21	TRIM21	Control 8W
ENSRNOG00000018524	1.58962	Ezr	EZR	Control 8W
ENSRNOG00000018547	1.89931	Mrpl46	MRPL46	Control 8W
ENSRNOG00000018566	1.55633	Ctsl	CTSL	Control 8W
ENSRNOG00000018570	0.981581	C1qtnf3	C1QTNF3	Control 8W
ENSRNOG00000018574	1.67057	Qsox2	QSOX2	Control 8W
ENSRNOG00000018580	1.36782	Klk8	KLK8	Control 8W
ENSRNOG00000018591	1.03902	Rabepk	RABEPK	Control 8W
ENSRNOG00000018611	1.42253	Tpsb2	TPSB2	Control 8W
ENSRNOG00000018646	1.24644	Hbegf	HBEGF	Control 8W
ENSRNOG00000018659	1.7204	Csf1	CSF1	Control 8W
ENSRNOG00000018664	1.37731	Klk7	KLK7	Control 8W
ENSRNOG00000018674	1.04725	Ntrk3	NTRK3	Control 8W
ENSRNOG00000018694	1.33968	Lipg	LIPG	Control 8W
ENSRNOG00000018697	1.13951	Abcb6	ABCB6	Control 8W
ENSRNOG00000018706	1.53963	Il15ra	IL15RA	Control 8W
ENSRNOG00000018711	1.39682	Ppcdc	PPCDC	Control 8W
ENSRNOG00000018715	1.80812	Clec10a	CLEC10A	Control 8W
ENSRNOG00000018730	0.997221	Nectin2	NECTIN2	Control 8W
ENSRNOG00000018735	1.71762	Cd74	CD74	Control 8W
ENSRNOG00000018742	1.05813	Klk11	KLK11	Control 8W
ENSRNOG00000018752	1.27115	Clcf1	CLCF1	Control 8W
ENSRNOG00000018757	1.32688	Insl3	INSL3	Control 8W
ENSRNOG00000018764	1.59334	B3gnt3	B3GNT3	Control 8W
ENSRNOG00000018798	1.46239	Bcan	BCAN	Control 8W
ENSRNOG00000018831	1.17713	Klk5	KLK5	Control 8W
ENSRNOG00000018839	1.9153	Ntrk2	NTRK2	Control 8W
ENSRNOG00000018854	1.09557	Nppc	NPPC	Control 8W
ENSRNOG00000018859	1.60519	Pik3ip1	PIK3IP1	Control 8W
ENSRNOG00000018865	1.7532	Adamts12	ADAMTS12	Control 8W
ENSRNOG00000018870	1.43412	Hapln2	HAPLN2	Control 8W
ENSRNOG00000018898	1.44022	Mpi	MPI	Control 8W
ENSRNOG00000018899	1.01195	C5	C5	Control 8W
ENSRNOG00000018906	1.00209	Ghdc	GHDC	Control 8W
ENSRNOG00000018951	1.57005	Col4a5	COL4A5	Control 8W
ENSRNOG00000018952	1.3293	Sema3g	SEMA3G	Control 8W
ENSRNOG00000018962	1.43067	Ctf1	CTF1	Control 8W
ENSRNOG00000018980	1.25176	Tjap1	TJAP1	Control 8W
ENSRNOG00000018991	1.45564	Gsn	GSN	Control 8W
ENSRNOG00000019018	1.59812	Plat	PLAT	Control 8W
ENSRNOG00000019041	1.51842	Psme1	PSME1	Control 8W
ENSRNOG00000019043	1.60186	Pdcd1	PDCD1	Control 8W
ENSRNOG00000019048	1.70249	Sod2	SOD2	Control 8W
ENSRNOG00000019057	1.20837	Prkcq	PRKCQ	Control 8W
ENSRNOG00000019075	1.64825	Stat5b	STAT5B	Control 8W
ENSRNOG00000019077	1.56402	Lipa	LIPA	Control 8W
ENSRNOG00000019093	1.58389	Nrg2	NRG2	Control 8W
ENSRNOG00000019113	1.34726	Hnrnpk	HNRNPK	Control 8W
ENSRNOG00000019128	1.43767	St8sia4	ST8SIA4	Control 8W
ENSRNOG00000019129	1.13171	Fcgbp	FCGBP	Control 8W
ENSRNOG00000019138	1.56814	Clec11a	CLEC11A	Control 8W
ENSRNOG00000019142	1.94623	Fas	FAS	Control 8W
ENSRNOG00000019143	1.12501	Galnt2	GALNT2	Control 8W
ENSRNOG00000019201	1.69967	Naxe	NAXE	Control 8W
ENSRNOG00000019202	1.62213	Pvr	PVR	Control 8W
ENSRNOG00000019211	1.73053	Olfml3	OLFML3	Control 8W
ENSRNOG00000019212	1.58109	Tpp1	TPP1	Control 8W
ENSRNOG00000019216	1.73172	Il12rb1	IL12RB1	Control 8W
ENSRNOG00000019243	1.78634	Glb1l	GLB1L	Control 8W
ENSRNOG00000019246	1.33918	Psme2	PSME2	Control 8W
ENSRNOG00000019264	1.24494	Ltbr	LTBR	Control 8W
ENSRNOG00000019265	1.08788	Pcdh12	PCDH12	Control 8W
ENSRNOG00000019267	1.22506	Dkk4	DKK4	Control 8W
ENSRNOG00000019299	1.66273	Edem2	EDEM2	Control 8W
ENSRNOG00000019301	1.71377	Lipm	LIPM	Control 8W
ENSRNOG00000019302	1.63392	Stx4	STX4	Control 8W
ENSRNOG00000019321	1.20349	Cck	CCK	Control 8W
ENSRNOG00000019322	1.66131	Notch1	NOTCH1	Control 8W
ENSRNOG00000019342	1.42308	Sult1a1	SULT1A1	Control 8W
ENSRNOG00000019351	1.63638	Chid1	CHID1	Control 8W
ENSRNOG00000019377	1.55928	Amh	AMH	Control 8W
ENSRNOG00000019387	1.67806	Ifi30	IFI30	Control 8W
ENSRNOG00000019388	1.35111	Egfl7	EGFL7	Control 8W
ENSRNOG00000019400	1.28766	Dag1	DAG1	Control 8W
ENSRNOG00000019430	1.84449	Coro1a	CORO1A	Control 8W
ENSRNOG00000019445	1.53592	Msln	MSLN	Control 8W
ENSRNOG00000019456	1.28633	Kars1	KARS1	Control 8W
ENSRNOG00000019492	1.17479	Pomgnt2	POMGNT2	Control 8W
ENSRNOG00000019532	1.54793	Emc10	EMC10	Control 8W
ENSRNOG00000019556	1.77842	Cd9	CD9	Control 8W
ENSRNOG00000019573	1.19774	Lcat	LCAT	Control 8W
ENSRNOG00000019577	1.5737	Adamts19	ADAMTS19	Control 8W
ENSRNOG00000019598	0.992559	Vegfa	VEGFA	Control 8W
ENSRNOG00000019615	1.01486	Colq	COLQ	Control 8W
ENSRNOG00000019616	1.58954	Prss8	PRSS8	Control 8W
ENSRNOG00000019643	1.43561	Pcyox1l	PCYOX1L	Control 8W
ENSRNOG00000019648	1.54836	Col6a3	COL6A3	Control 8W
ENSRNOG00000019656	1.61008	Btd	BTD	Control 8W
ENSRNOG00000019661	1.15144	Gdf15	GDF15	Control 8W
ENSRNOG00000019680	1.37661	Mst1	MST1	Control 8W
ENSRNOG00000019689	1.65132	Vwf	VWF	Control 8W
ENSRNOG00000019692	1.22465	Metrn	METRN	Control 8W
ENSRNOG00000019695	1.29827	Il17b	IL17B	Control 8W
ENSRNOG00000019708	1.08609	Ctsf	CTSF	Control 8W
ENSRNOG00000019716	1.01008	Ntf3	NTF3	Control 8W
ENSRNOG00000019724	1.62995	Ganab	GANAB	Control 8W
ENSRNOG00000019728	1.72228	Itgad	ITGAD	Control 8W
ENSRNOG00000019728	1.72228	Itgam	ITGAM	Control 8W
ENSRNOG00000019729	0.966383	Jmjd8	JMJD8	Control 8W
ENSRNOG00000019730	1.82261	Inppl1	INPPL1	Control 8W
ENSRNOG00000019773	1.79123	Egln1	EGLN1	Control 8W
ENSRNOG00000019826	1.69949	Sil1	SIL1	Control 8W
ENSRNOG00000019834	1.21301	Hsp90ab1	HSP90AB1	Control 8W
ENSRNOG00000019842	1.75554	Artn	ARTN	Control 8W
ENSRNOG00000019843	1.35855	St3gal3	ST3GAL3	Control 8W
ENSRNOG00000019846	1.53	Muc5b	MUC5B	Control 8W
ENSRNOG00000019854	1.75915	Napsa	NAPSA	Control 8W
ENSRNOG00000019859	1.42702	Pla2g15	PLA2G15	Control 8W
ENSRNOG00000019862	1.65555	Pinlyp	PINLYP	Control 8W
ENSRNOG00000019864	1.19858	C1qtnf12	C1QTNF12	Control 8W
ENSRNOG00000019883	1.52671	Pak4	PAK4	Control 8W
ENSRNOG00000019890	1.64064	Folr2	FOLR2	Control 8W
ENSRNOG00000019902	1.37536	Folr1	FOLR1	Control 8W
ENSRNOG00000019907	1.57255	Nfkbie	NFKBIE	Control 8W
ENSRNOG00000019918	1.72582	Coasy	COASY	Control 8W
ENSRNOG00000019924	1.63132	Thop1	THOP1	Control 8W
ENSRNOG00000019977	1.75142	Ptprf	PTPRF	Control 8W
ENSRNOG00000019981	1.63578	Sdf4	SDF4	Control 8W
ENSRNOG00000019996	1.62258	Slc16a1	SLC16A1	Control 8W
ENSRNOG00000019999	1.12023	Lypd3	LYPD3	Control 8W
ENSRNOG00000020013	1.50247	Psrc1	PSRC1	Control 8W
ENSRNOG00000020030	1.05423	Crlf1	CRLF1	Control 8W
ENSRNOG00000020078	1.47229	Vstm4	VSTM4	Control 8W
ENSRNOG00000020083	1.15496	Scly	SCLY	Control 8W
ENSRNOG00000020097	1.62661	Inha	INHA	Control 8W
ENSRNOG00000020102	2.02476	Sirt2	SIRT2	Control 8W
ENSRNOG00000020106	1.03078	Tnfrsf4	TNFRSF4	Control 8W
ENSRNOG00000020110	1.37872	B4gat1	B4GAT1	Control 8W
ENSRNOG00000020115	1.5758	Ilkap	ILKAP	Control 8W
ENSRNOG00000020119	1.6762	Pcdhac2	PCDHAC2	Control 8W
ENSRNOG00000020119	1.6762	Pcdhac1	PCDHAC1	Control 8W
ENSRNOG00000020119	1.6762	Pcdha13	PCDHA13	Control 8W
ENSRNOG00000020119	1.6762	Pcdha12	PCDHA12	Control 8W
ENSRNOG00000020119	1.6762	Pcdha11	PCDHA11	Control 8W
ENSRNOG00000020119	1.6762	Pcdha10	PCDHA10	Control 8W
ENSRNOG00000020119	1.6762	Pcdha8	PCDHA8	Control 8W
ENSRNOG00000020119	1.6762	Pcdha7	PCDHA7	Control 8W
ENSRNOG00000020119	1.6762	Pcdha6	PCDHA6	Control 8W
ENSRNOG00000020119	1.6762	Pcdha4	PCDHA4	Control 8W
ENSRNOG00000020119	1.6762	Pcdha9	PCDHA9	Control 8W
ENSRNOG00000020129	1.80284	Cdh3	CDH3	Control 8W
ENSRNOG00000020142	1.11441	Gdf1	GDF1	Control 8W
ENSRNOG00000020148	1.22769	Il4i1	IL4I1	Control 8W
ENSRNOG00000020150	1.15334	Il18bp	IL18BP	Control 8W
ENSRNOG00000020151	1.09077	Cdh1	CDH1	Control 8W
ENSRNOG00000020165	1.236	Ahsp	AHSP	Control 8W
ENSRNOG00000020173	1.82165	Tie1	TIE1	Control 8W
ENSRNOG00000020178	1.56946	Cope	COPE	Control 8W
ENSRNOG00000020191	1.10029	Tbc1d17	TBC1D17	Control 8W
ENSRNOG00000020205	1.58682	Agrn	AGRN	Control 8W
ENSRNOG00000020206	1.63069	Ctsd	CTSD	Control 8W
ENSRNOG00000020242	1.46631	Art5	ART5	Control 8W
ENSRNOG00000020289	1.5847	Akt1s1	AKT1S1	Control 8W
ENSRNOG00000020298	1.21772	Bag3	BAG3	Control 8W
ENSRNOG00000020300	1.02302	Lsp1	LSP1	Control 8W
ENSRNOG00000020305	1.37696	Scgb2a1	SCGB2A1	Control 8W
ENSRNOG00000020309	1.69873	Gfra3	GFRA3	Control 8W
ENSRNOG00000020369	1.47559	Igf2	IGF2	Control 8W
ENSRNOG00000020380	1.37786	Lgals7	LGALS7	Control 8W
ENSRNOG00000020421	1.20172	Fndc7	FNDC7	Control 8W
ENSRNOG00000020433	1.7805	Actn4	ACTN4	Control 8W
ENSRNOG00000020455	0.951719	Cst6	CST6	Control 8W
ENSRNOG00000020456	1.53256	Nucb2	NUCB2	Control 8W
ENSRNOG00000020500	1.36066	Scamp3	SCAMP3	Control 8W
ENSRNOG00000020500	1.36066	Clk2	CLK2	Control 8W
ENSRNOG00000020519	1.10932	Olfm2	OLFM2	Control 8W
ENSRNOG00000020525	1.10617	Col5a3	COL5A3	Control 8W
ENSRNOG00000020531	1.40171	Fen1	FEN1	Control 8W
ENSRNOG00000020533	1.59974	Htra1	HTRA1	Control 8W
ENSRNOG00000020539	1.60547	Muc1	MUC1	Control 8W
ENSRNOG00000020563	1.26376	Cma1	CMA1	Control 8W
ENSRNOG00000020573	1.47727	Efna1	EFNA1	Control 8W
ENSRNOG00000020578	1.43787	Ceacam1	CEACAM1	Control 8W
ENSRNOG00000020579	1.12951	Col7a1	COL7A1	Control 8W
ENSRNOG00000020587	1.76405	Efemp2	EFEMP2	Control 8W
ENSRNOG00000020588	1.15102	Efna4	EFNA4	Control 8W
ENSRNOG00000020590	1.21387	Adam15	ADAM15	Control 8W
ENSRNOG00000020603	1.16106	Angptl6	ANGPTL6	Control 8W
ENSRNOG00000020606	1.69703	B3gnt8	B3GNT8	Control 8W
ENSRNOG00000020622	1.03225	Cilp2	CILP2	Control 8W
ENSRNOG00000020630	1.25145	Il9r	IL9R	Control 8W
ENSRNOG00000020636	1.65981	Spint2	SPINT2	Control 8W
ENSRNOG00000020652	1.72279	Tgfb1	TGFB1	Control 8W
ENSRNOG00000020658	0.913061	Aarsd1	AARSD1	Control 8W
ENSRNOG00000020678	0.97615	Ifi35	IFI35	Control 8W
ENSRNOG00000020679	1.74243	Icam1	ICAM1	Control 8W
ENSRNOG00000020684	1.60199	Vat1	VAT1	Control 8W
ENSRNOG00000020694	1.59248	Icam5	ICAM5	Control 8W
ENSRNOG00000020696	1.32215	Pmvk	PMVK	Control 8W
ENSRNOG00000020705	1.24491	Rnls	RNLS	Control 8W
ENSRNOG00000020716	1.58088	Axl	AXL	Control 8W
ENSRNOG00000020719	1.30931	Hrc	HRC	Control 8W
ENSRNOG00000020723	1.90608	Pten	PTEN	Control 8W
ENSRNOG00000020729	1.56936	Stc2	STC2	Control 8W
ENSRNOG00000020781	1.29536	Tbcb	TBCB	Control 8W
ENSRNOG00000020783	1.20666	Ntf4	NTF4	Control 8W
ENSRNOG00000020805	1.29611	Sost	SOST	Control 8W
ENSRNOG00000020811	1.59175	Il6r	IL6R	Control 8W
ENSRNOG00000020812	1.14096	Gys1	GYS1	Control 8W
ENSRNOG00000020813	1.54033	Ltbp3	LTBP3	Control 8W
ENSRNOG00000020833	1.40944	Cspg5	CSPG5	Control 8W
ENSRNOG00000020837	0.921494	Cd300lg	CD300LG	Control 8W
ENSRNOG00000020851	1.28182	Aplp1	APLP1	Control 8W
ENSRNOG00000020860	1.71689	Tdrkh	TDRKH	Control 8W
ENSRNOG00000020864	1.71846	Kirrel2	KIRREL2	Control 8W
ENSRNOG00000020871	1.54586	Ltbp4	LTBP4	Control 8W
ENSRNOG00000020872	0.949761	Cd5	CD5	Control 8W
ENSRNOG00000020876	1.43028	Bax	BAX	Control 8W
ENSRNOG00000020879	1.89027	Nags	NAGS	Control 8W
ENSRNOG00000020884	1.56767	Cd6	CD6	Control 8W
ENSRNOG00000020889	1.18123	Nucb1	NUCB1	Control 8W
ENSRNOG00000020922	1.16184	Hspb6	HSPB6	Control 8W
ENSRNOG00000020923	1.49726	Tuft1	TUFT1	Control 8W
ENSRNOG00000020927	1.05598	Tulp2	TULP2	Control 8W
ENSRNOG00000020948	1.4418	Pth1r	PTH1R	Control 8W
ENSRNOG00000020957	1.43155	Igflr1	IGFLR1	Control 8W
ENSRNOG00000020990	1.18904	Fgf21	FGF21	Control 8W
ENSRNOG00000021015	1.62529	Sbsn	SBSN	Control 8W
ENSRNOG00000021017	1.41725	Ca11	CA11	Control 8W
ENSRNOG00000021031	1.5603	Grn	GRN	Control 8W
ENSRNOG00000021062	1.38197	Fxyd5	FXYD5	Control 8W
ENSRNOG00000021084	1.53807	Mpeg1	MPEG1	Control 8W
ENSRNOG00000021087	0.989705	Lgi4	LGI4	Control 8W
ENSRNOG00000021095	1.45429	Fxyd3	FXYD3	Control 8W
ENSRNOG00000021102	1.1252	Scn1b	SCN1B	Control 8W
ENSRNOG00000021125	1.56608	Prdx5	PRDX5	Control 8W
ENSRNOG00000021153	1.66465	Fkbp2	FKBP2	Control 8W
ENSRNOG00000021155	1.66418	Ctsk	CTSK	Control 8W
ENSRNOG00000021156	1.32275	Vegfb	VEGFB	Control 8W
ENSRNOG00000021157	1.58687	Ctss	CTSS	Control 8W
ENSRNOG00000021164	1.67009	Stip1	STIP1	Control 8W
ENSRNOG00000021166	1.55521	Ecm1	ECM1	Control 8W
ENSRNOG00000021181	0.966699	Sf3b4	SF3B4	Control 8W
ENSRNOG00000021220	1.44493	Cpxm1	CPXM1	Control 8W
ENSRNOG00000021240	1.62116	Atrn	ATRN	Control 8W
ENSRNOG00000021241	0.932848	Gfra4	GFRA4	Control 8W
ENSRNOG00000021243	1.8026	Siglec1	SIGLEC1	Control 8W
ENSRNOG00000021245	1.52428	RGD1311739	C20orf27	Control 8W
ENSRNOG00000021261	1.66818	Rassf2	RASSF2	Control 8W
ENSRNOG00000021269	1.34459	Chgb	CHGB	Control 8W
ENSRNOG00000021276	1.8468	Bmp2	BMP2	Control 8W
ENSRNOG00000021285	1.52078	Celsr1	CELSR1	Control 8W
ENSRNOG00000021294	1.1045	Mstn	MSTN	Control 8W
ENSRNOG00000021316	1.52468	Tmem98	TMEM98	Control 8W
ENSRNOG00000021323	1.63031	Ca13	CA13	Control 8W
ENSRNOG00000021324	1.18824	RGD1565059	C3orf33	Control 8W
ENSRNOG00000021334	1.42713	Lag3	LAG3	Control 8W
ENSRNOG00000021355	1.5796	Ca6	CA6	Control 8W
ENSRNOG00000021424	1.35122	Cd300lf	CD300LF	Control 8W
ENSRNOG00000021441	1.00183	Reln	RELN	Control 8W
ENSRNOG00000021474	1.29551	Siglec5	SIGLEC6	Control 8W
ENSRNOG00000021497	1.62175	Akt3	AKT3	Control 8W
ENSRNOG00000021513	1.30016	Rtn4rl2	RTN4RL2	Control 8W
ENSRNOG00000021536	1.26107	Plxdc1	PLXDC1	Control 8W
ENSRNOG00000021546	1.67696	Sit1	SIT1	Control 8W
ENSRNOG00000021578	1.31863	Wfikkn1	WFIKKN1	Control 8W
ENSRNOG00000021611	1.24463	Clip2	CLIP2	Control 8W
ENSRNOG00000021619	1.23031	Cela3b	CELA3B	Control 8W
ENSRNOG00000021656	1.19335	RGD1359334	C1orf56	Control 8W
ENSRNOG00000021724	1.75962	Ptprcap	PTPRCAP	Control 8W
ENSRNOG00000021726	1.54307	Tlr3	TLR3	Control 8W
ENSRNOG00000021802	1.21282	Isg15	ISG15	Control 8W
ENSRNOG00000021814	1.86039	Tnfrsf25	TNFRSF25	Control 8W
ENSRNOG00000021824	1.14529	Dnajb1	DNAJB1	Control 8W
ENSRNOG00000021833	1.66743	Myrfl	MYRFL	Control 8W
ENSRNOG00000021855	1.31046	Kcp	KCP	Control 8W
ENSRNOG00000021856	1.32092	Lat2	LAT2	Control 8W
ENSRNOG00000021881	1.67571	Metap2	METAP2	Control 8W
ENSRNOG00000022009	1.5207	Mzb1	MZB1	Control 8W
ENSRNOG00000022012	1.90325	Tnfrsf18	TNFRSF18	Control 8W
ENSRNOG00000022242	1.53792	Cxcl9	CXCL9	Control 8W
ENSRNOG00000022256	1.54395	Cxcl10	CXCL10	Control 8W
ENSRNOG00000022298	1.47604	Cxcl11	CXCL11	Control 8W
ENSRNOG00000022303	0.93611	Pdf	PDF	Control 8W
ENSRNOG00000022309	1.37848	Frem1	FREM1	Control 8W
ENSRNOG00000022321	1.51813	Hapln3	HAPLN3	Control 8W
ENSRNOG00000022337	0.964568	Slitrk6	SLITRK6	Control 8W
ENSRNOG00000022448	1.43759	Htra2	HTRA2	Control 8W
ENSRNOG00000022514	1.59563	Tor2a	TOR2A	Control 8W
ENSRNOG00000022523	1.18128	Fkbp5	FKBP5	Control 8W
ENSRNOG00000022565	1.67739	Lrrc25	LRRC25	Control 8W
ENSRNOG00000022669	1.77353	Cd177	CD177	Control 8W
ENSRNOG00000022697	1.30147	Clec14a	CLEC14A	Control 8W
ENSRNOG00000022721	1.05987	Clec18a	CLEC18A	Control 8W
ENSRNOG00000022792	1.24129	Lamp3	LAMP3	Control 8W
ENSRNOG00000022796	1.12571	Fgfbp3	FGFBP3	Control 8W
ENSRNOG00000022859	1.45455	Trem1	TREM1	Control 8W
ENSRNOG00000022870	1.63324	Smad5	SMAD5	Control 8W
ENSRNOG00000022884	1.44824	Cd84	CD84	Control 8W
ENSRNOG00000022910	1.46328	Emcn	EMCN	Control 8W
ENSRNOG00000022919	1.03452	Chst8	CHST8	Control 8W
ENSRNOG00000022937	1.10379	Bpifc	BPIFC	Control 8W
ENSRNOG00000022939	1.11611	Gpkow	GPKOW	Control 8W
ENSRNOG00000022990	1.03863	Ifnk	IFNK	Control 8W
ENSRNOG00000023007	1.43112	Col6a6	COL6A6	Control 8W
ENSRNOG00000023068	0.940557	Cd5l	CD5L	Control 8W
ENSRNOG00000023085	1.74633	Pmel	PMEL	Control 8W
ENSRNOG00000023109	1.62043	Icoslg	ICOSLG	Control 8W
ENSRNOG00000023148	1.30915	Col11a1	COL11A1	Control 8W
ENSRNOG00000023150	1.25658	Gpi	GPI	Control 8W
ENSRNOG00000023162	1.25583	Ca14	CA14	Control 8W
ENSRNOG00000023209	1.4	Slamf7	SLAMF7	Control 8W
ENSRNOG00000023257	1.392	Adamts9	ADAMTS9	Control 8W
ENSRNOG00000023303	1.55706	Dpep2	DPEP2	Control 8W
ENSRNOG00000023317	1.08105	Colgalt1	COLGALT1	Control 8W
ENSRNOG00000023320	1.67124	Tspan1	TSPAN1	Control 8W
ENSRNOG00000023337	1.0353	Sema3a	SEMA3A	Control 8W
ENSRNOG00000023342	1.23752	Prr27	PRR27	Control 8W
ENSRNOG00000023352	1.66152	Fam78a	FAM78A	Control 8W
ENSRNOG00000023360	1.03212	Fus	FUS	Control 8W
ENSRNOG00000023372	1.35788	Odam	ODAM	Control 8W
ENSRNOG00000023456	1.35822	Rnf41	RNF41	Control 8W
ENSRNOG00000023546	1.04853	Hspb1	HSPB1	Control 8W
ENSRNOG00000023548	1.51665	Sned1	SNED1	Control 8W
ENSRNOG00000023576	1.17525	Ecrg4	ECRG4	Control 8W
ENSRNOG00000023578	1.5299	Oprpn	OPRPN	Control 8W
ENSRNOG00000023643	1.66584	Mmp17	MMP17	Control 8W
ENSRNOG00000023664	1.79723	Lepr	LEPR	Control 8W
ENSRNOG00000023683	1.6544	Nog	NOG	Control 8W
ENSRNOG00000023720	1.09799	Ntm	NTM	Control 8W
ENSRNOG00000023786	1.51435	Ybx1	YBX1	Control 8W
ENSRNOG00000023809	1.49891	Opcml	OPCML	Control 8W
ENSRNOG00000023830	1.74156	Dnase2	DNASE2	Control 8W
ENSRNOG00000023851	1.68053	Igsf3	IGSF3	Control 8W
ENSRNOG00000023881	1.84262	Skap1	SKAP1	Control 8W
ENSRNOG00000023910	1.58085	Man2b1	MAN2B1	Control 8W
ENSRNOG00000023943	1.61819	Gbp1	GBP1	Control 8W
ENSRNOG00000023972	1.3615	Col4a2	COL4A2	Control 8W
ENSRNOG00000024000	1.511	Cd22	CD22	Control 8W
ENSRNOG00000024082	1.42756	Gldn	GLDN	Control 8W
ENSRNOG00000024115	1.56849	C6	C6	Control 8W
ENSRNOG00000024181	1.55217	Tpsab1	TPSAB1	Control 8W
ENSRNOG00000024221	1.45329	Mettl24	METTL24	Control 8W
ENSRNOG00000024382	1.64105	Fcgr3a	FCGR3A	Control 8W
ENSRNOG00000024390	1.1174	Osm	OSM	Control 8W
ENSRNOG00000024410	1.0667	Blvrb	BLVRB	Control 8W
ENSRNOG00000024455	1.7862	Gnptg	GNPTG	Control 8W
ENSRNOG00000024533	1.6618	Eogt	EOGT	Control 8W
ENSRNOG00000024536	1.75932	Ccbe1	CCBE1	Control 8W
ENSRNOG00000024543	1.10258	Mfsd4b	MFSD4B	Control 8W
ENSRNOG00000024553	1.82408	Cyb5d2	CYB5D2	Control 8W
ENSRNOG00000024620	1.52817	Mamdc2	MAMDC2	Control 8W
ENSRNOG00000024631	1.01172	Chadl	CHADL	Control 8W
ENSRNOG00000024688	0.928777	Erfe	ERFE	Control 8W
ENSRNOG00000024705	1.45132	Rarres2	RARRES2	Control 8W
ENSRNOG00000024799	1.42083	Cd93	CD93	Control 8W
ENSRNOG00000024813	1.49992	Mzt1	MZT1	Control 8W
ENSRNOG00000024824	1.66485	Col22a1	COL22A1	Control 8W
ENSRNOG00000024874	1.42542	Prtfdc1	PRTFDC1	Control 8W
ENSRNOG00000024899	1.21486	Cxcl13	CXCL13	Control 8W
ENSRNOG00000024986	1.32292	Mmrn1	MMRN1	Control 8W
ENSRNOG00000025001	1.72477	Pcolce	PCOLCE	Control 8W
ENSRNOG00000025053	1.49657	Lrp1	LRP1	Control 8W
ENSRNOG00000025069	1.26774	Ly9	LY9	Control 8W
ENSRNOG00000025074	1.64421	Fgg	FGG	Control 8W
ENSRNOG00000025075	1.53519	Relt	RELT	Control 8W
ENSRNOG00000025110	1.53923	Vwa3a	VWA3A	Control 8W
ENSRNOG00000025143	1.76679	Icam2	ICAM2	Control 8W
ENSRNOG00000025184	1.23459	Prss35	PRSS35	Control 8W
ENSRNOG00000025274	1.67915	Hexb	HEXB	Control 8W
ENSRNOG00000025293	1.22887	Prss57	PRSS57	Control 8W
ENSRNOG00000025295	1.55489	Mavs	MAVS	Control 8W
ENSRNOG00000025332	1.75246	Cd109	CD109	Control 8W
ENSRNOG00000025349	1.51712	Maneal	MANEAL	Control 8W
ENSRNOG00000025406	1.68214	Iqgap2	IQGAP2	Control 8W
ENSRNOG00000025428	1.4226	Rp2	RP2	Control 8W
ENSRNOG00000025454	1.57681	Rrm2b	RRM2B	Control 8W
ENSRNOG00000025481	1.19867	Dctn2	DCTN2	Control 8W
ENSRNOG00000025570	1.30724	Os9	OS9	Control 8W
ENSRNOG00000025581	1.18753	Vwa2	VWA2	Control 8W
ENSRNOG00000025597	1.51416	Rnase6	RNASE6	Control 8W
ENSRNOG00000025612	0.91265	Sez6l	SEZ6L	Control 8W
ENSRNOG00000025625	1.62182	Rnase4	RNASE4	Control 8W
ENSRNOG00000025676	1.83563	Gask1a	GASK1A	Control 8W
ENSRNOG00000025691	1.11983	Pla2g7	PLA2G7	Control 8W
ENSRNOG00000025725	0.950826	Gml	GML	Control 8W
ENSRNOG00000025725	0.950826	Ly6k	LY6K	Control 8W
ENSRNOG00000025811	1.6366	Cfp	CFP	Control 8W
ENSRNOG00000025930	1.58974	Chst13	CHST13	Control 8W
ENSRNOG00000025940	1.13648	Mettl9	METTL9	Control 8W
ENSRNOG00000025959	1.04631	Gp1ba	GP1BA	Control 8W
ENSRNOG00000026040	1.09059	Prss53	PRSS53	Control 8W
ENSRNOG00000026053	1.35095	Grem1	GREM1	Control 8W
ENSRNOG00000026060	2.05275	Arsi	ARSI	Control 8W
ENSRNOG00000026065	1.31296	Slit1	SLIT1	Control 8W
ENSRNOG00000026133	1.05873	Ly6d	LY6D	Control 8W
ENSRNOG00000026136	1.11788	Tnfaip8	TNFAIP8	Control 8W
ENSRNOG00000026178	1.38963	Adpgk	ADPGK	Control 8W
ENSRNOG00000026293	1.18128	Jun	JUN	Control 8W
ENSRNOG00000026306	1.23948	Clec5a	CLEC5A	Control 8W
ENSRNOG00000026323	1.09902	Eqtn	EQTN	Control 8W
ENSRNOG00000026415	1.56521	Col14a1	COL14A1	Control 8W
ENSRNOG00000026488	1.73499	Gltpd2	GLTPD2	Control 8W
ENSRNOG00000026493	1.10033	Cdnf	CDNF	Control 8W
ENSRNOG00000026508	1.22942	Vmo1	VMO1	Control 8W
ENSRNOG00000026548	1.26888	Dhrs7c	DHRS7C	Control 8W
ENSRNOG00000026604	1.50686	Cercam	CERCAM	Control 8W
ENSRNOG00000026605	1.42675	Ifi27l2b	IFI27L2	Control 8W
ENSRNOG00000026644	1.62873	Glipr1	GLIPR1	Control 8W
ENSRNOG00000026647	1.59882	Cxcl16	CXCL16	Control 8W
ENSRNOG00000026650	1.25727	Tmprss4	TMPRSS4	Control 8W
ENSRNOG00000026937	1.44162	Arsk	ARSK	Control 8W
ENSRNOG00000026963	0.984945	Hsp90b1	HSP90B1	Control 8W
ENSRNOG00000026982	1.81444	LOC691921	C12orf73	Control 8W
ENSRNOG00000027030	1.21866	Adm	ADM	Control 8W
ENSRNOG00000027096	1.71543	Ctsw	CTSW	Control 8W
ENSRNOG00000027098	1.33186	Sez6l2	SEZ6L2	Control 8W
ENSRNOG00000027126	1.61789	Dpy30	DPY30	Control 8W
ENSRNOG00000027175	1.48235	Cnpy4	CNPY4	Control 8W
ENSRNOG00000027232	1.3716	Pcdhga11	PCDHGA11	Control 8W
ENSRNOG00000027463	1.52169	Adamts3	ADAMTS3	Control 8W
ENSRNOG00000027466	1.3035	Cd27	CD27	Control 8W
ENSRNOG00000027502	1.03449	Nmi	NMI	Control 8W
ENSRNOG00000027516	0.990847	Ly6g5b	LY6G5B	Control 8W
ENSRNOG00000027628	1.91703	Elp5	ELP5	Control 8W
ENSRNOG00000027730	1.34304	Nxpe1	NXPE1	Control 8W
ENSRNOG00000027739	1.53535	Cndp1	CNDP1	Control 8W
ENSRNOG00000027742	1.16139	Adamtsl2	ADAMTSL2	Control 8W
ENSRNOG00000027784	1.775	Tsku	TSKU	Control 8W
ENSRNOG00000027801	1.08421	Zpbp	ZPBP	Control 8W
ENSRNOG00000027808	1.29148	Lilra5	LILRA5	Control 8W
ENSRNOG00000027811	1.00096	Lilrb4	LILRB4	Control 8W
ENSRNOG00000027864	1.33799	Ppia	PPIA	Control 8W
ENSRNOG00000027891	1.63006	Dhrs11	DHRS11	Control 8W
ENSRNOG00000027919	1.41376	Rdh13	RDH13	Control 8W
ENSRNOG00000027954	1.21436	Cdh15	CDH15	Control 8W
ENSRNOG00000027976	1.36421	Il22ra1	IL22RA1	Control 8W
ENSRNOG00000027992	1.03609	Dscam	DSCAM	Control 8W
ENSRNOG00000028015	1.0303	Pf4	PF4	Control 8W
ENSRNOG00000028016	1.62646	Ncf2	NCF2	Control 8W
ENSRNOG00000028036	1.16041	Adamts7	ADAMTS7	Control 8W
ENSRNOG00000028072	0.877806	Chit1	CHIT1	Control 8W
ENSRNOG00000028092	1.76983	Cpa2	CPA2	Control 8W
ENSRNOG00000028105	1.61409	Hars1	HARS1	Control 8W
ENSRNOG00000028108	1.35864	Cytl1	CYTL1	Control 8W
ENSRNOG00000028198	1.68063	Sh2b3	SH2B3	Control 8W
ENSRNOG00000028207	1.3445	Colgalt2	COLGALT2	Control 8W
ENSRNOG00000028323	1.82014	Dhrsx	DHRSX	Control 8W
ENSRNOG00000028344	1.35539	Mmp11	MMP11	Control 8W
ENSRNOG00000028358	1.01487	Edem3	EDEM3	Control 8W
ENSRNOG00000028390	1.95484	Hhipl1	HHIPL1	Control 8W
ENSRNOG00000028523	1.35284	Tctn1	TCTN1	Control 8W
ENSRNOG00000028526	1.19727	Mansc1	MANSC1	Control 8W
ENSRNOG00000028541	1.50755	Btnl2	BTNL2	Control 8W
ENSRNOG00000028598	1.68879	Edar	EDAR	Control 8W
ENSRNOG00000028627	1.45919	Hmcn1	HMCN1	Control 8W
ENSRNOG00000028638	1.38223	Il10rb	IL10RB	Control 8W
ENSRNOG00000028670	1.07735	RGD1562726	C21orf62	Control 8W
ENSRNOG00000028677	1.62434	LOC361346	C18orf54	Control 8W
ENSRNOG00000028701	1.20884	C8g	C8G	Control 8W
ENSRNOG00000028713	1.78438	Acvrl1	ACVRL1	Control 8W
ENSRNOG00000028730	1.15409	Lcn12	LCN12	Control 8W
ENSRNOG00000028801	1.44677	Gsap	GSAP	Control 8W
ENSRNOG00000028896	1.42034	A2m	A2M	Control 8W
ENSRNOG00000028908	1.52242	Eppin	EPPIN	Control 8W
ENSRNOG00000028930	1.67864	Dab2	DAB2	Control 8W
ENSRNOG00000028941	1.54628	Zbed3	ZBED3	Control 8W
ENSRNOG00000028983	1.05873	Prp15	PRH2	Control 8W
ENSRNOG00000028992	1.53444	Acan	ACAN	Control 8W
ENSRNOG00000029047	1.77166	Cubn	CUBN	Control 8W
ENSRNOG00000029141	1.48203	Trabd2b	TRABD2B	Control 8W
ENSRNOG00000029148	1.24796	Pdgfd	PDGFD	Control 8W
ENSRNOG00000029165	1.93888	Stx1a	STX1A	Control 8W
ENSRNOG00000029197	1.555	Diablo	DIABLO	Control 8W
ENSRNOG00000029212	1.67368	Vcan	VCAN	Control 8W
ENSRNOG00000029304	1.11627	Aggf1	AGGF1	Control 8W
ENSRNOG00000029399	1.74087	Bcam	BCAM	Control 8W
ENSRNOG00000029449	1.48275	Ror1	ROR1	Control 8W
ENSRNOG00000029450	1.55748	Adgrb1	ADGRB1	Control 8W
ENSRNOG00000029510	1.51624	Plxnb1	PLXNB1	Control 8W
ENSRNOG00000029598	1.44297	Robo2	ROBO2	Control 8W
ENSRNOG00000029614	1.58754	Robo1	ROBO1	Control 8W
ENSRNOG00000029762	1.37122	Acr	ACR	Control 8W
ENSRNOG00000029792	1.84735	Ogn	OGN	Control 8W
ENSRNOG00000029830	1.39689	Adm2	ADM2	Control 8W
ENSRNOG00000029881	1.0684	Clec4m	CLEC4M	Control 8W
ENSRNOG00000029911	1.36863	Cilp	CILP	Control 8W
ENSRNOG00000029980	1.20456	Zbtb16	ZBTB16	Control 8W
ENSRNOG00000029993	1.52832	Kynu	KYNU	Control 8W
ENSRNOG00000030021	1.44119	Ccl6	CCL23	Control 8W
ENSRNOG00000030151	1.80584	Thsd7a	THSD7A	Control 8W
ENSRNOG00000030155	1.15467	Bmp8a	BMP8A	Control 8W
ENSRNOG00000030170	1.9928	Krt10	KRT10	Control 8W
ENSRNOG00000030183	1.21672	Plod2	PLOD2	Control 8W
ENSRNOG00000030187	0.957159	Mmp12	MMP12	Control 8W
ENSRNOG00000030210	1.61317	Fndc1	FNDC1	Control 8W
ENSRNOG00000030238	1.79589	Fndc5	FNDC5	Control 8W
ENSRNOG00000030246	1.38311	Btla	BTLA	Control 8W
ENSRNOG00000030253	1.33213	Tafa3	TAFA3	Control 8W
ENSRNOG00000030281	1.34011	Klk10	KLK10	Control 8W
ENSRNOG00000030285	1.48798	Epha3	EPHA3	Control 8W
ENSRNOG00000030332	1.24054	Ighg1	IGHG1	Control 8W
ENSRNOG00000030462	1.3317	Ostn	OSTN	Control 8W
ENSRNOG00000030515	1.75312	Nfasc	NFASC	Control 8W
ENSRNOG00000030530	1.76292	Gzmm	GZMM	Control 8W
ENSRNOG00000030547	1.50092	Dpp6	DPP6	Control 8W
ENSRNOG00000030622	1.37241	Enox2	ENOX2	Control 8W
ENSRNOG00000030625	1.09573	Tf	TF	Control 8W
ENSRNOG00000030715	1.76254	Cfh	CFH	Control 8W
ENSRNOG00000030729	1.77922	C4b	C4B	Control 8W
ENSRNOG00000030763	1.6195	Dpp4	DPP4	Control 8W
ENSRNOG00000030880	0.978456	Hs6st2	HS6ST2	Control 8W
ENSRNOG00000030920	1.0266	Rtn4r	RTN4R	Control 8W
ENSRNOG00000030954	1.60943	Fat1	FAT1	Control 8W
ENSRNOG00000030983	1.27296	B3galt5	B3GALT5	Control 8W
ENSRNOG00000031004	1.47558	Cyp2j4	CYP2J2	Control 8W
ENSRNOG00000031058	1.40328	Was	WAS	Control 8W
ENSRNOG00000031126	1.37417	Tecta	TECTA	Control 8W
ENSRNOG00000031136	1.34216	Ntng1	NTNG1	Control 8W
ENSRNOG00000031162	1.71653	Ccl24	CCL24	Control 8W
ENSRNOG00000031197	1.53424	F8	F8	Control 8W
ENSRNOG00000031232	1.65686	Nrp2	NRP2	Control 8W
ENSRNOG00000031266	1.61662	Siae	SIAE	Control 8W
ENSRNOG00000031312	1.78606	Tnfrsf1a	TNFRSF1A	Control 8W
ENSRNOG00000031443	1.85362	Havcr2	HAVCR2	Control 8W
ENSRNOG00000031475	1.43767	Col16a1	COL16A1	Control 8W
ENSRNOG00000031665	1.01025	Ace2	ACE2	Control 8W
ENSRNOG00000031700	1.79985	Map3k5	MAP3K5	Control 8W
ENSRNOG00000031716	1.60799	Ecm2	ECM2	Control 8W
ENSRNOG00000031814	1.57785	Sort1	SORT1	Control 8W
ENSRNOG00000031890	1.37299	Ncam1	NCAM1	Control 8W
ENSRNOG00000031930	1.50196	Bin2	BIN2	Control 8W
ENSRNOG00000031934	1.17582	Enah	ENAH	Control 8W
ENSRNOG00000031950	1.1938	Izumo4	IZUMO4	Control 8W
ENSRNOG00000032002	1.0485	Hapln1	HAPLN1	Control 8W
ENSRNOG00000032133	1.54794	Rnase2	RNASE2	Control 8W
ENSRNOG00000032208	1.30056	Eda	EDA	Control 8W
ENSRNOG00000032247	1.09144	Bank1	BANK1	Control 8W
ENSRNOG00000032327	1.49995	Pdia5	PDIA5	Control 8W
ENSRNOG00000032381	1.30997	Naglu	NAGLU	Control 8W
ENSRNOG00000032394	1.20503	Tymp	TYMP	Control 8W
ENSRNOG00000032472	1.82051	Adgrg2	ADGRG2	Control 8W
ENSRNOG00000032576	1.19788	Nlgn1	NLGN1	Control 8W
ENSRNOG00000032626	1.55195	Mmp3	MMP3	Control 8W
ENSRNOG00000032669	0.949434	Serpina1	SERPINA1	Control 8W
ENSRNOG00000032737	1.14772	F7	F7	Control 8W
ENSRNOG00000032832	1.53263	Mmp10	MMP10	Control 8W
ENSRNOG00000032844	1.71986	RT1-Da	HLA-DRA	Control 8W
ENSRNOG00000032908	1.34418	Acaa1a	ACAA1	Control 8W
ENSRNOG00000033064	1.00423	Edil3	EDIL3	Control 8W
ENSRNOG00000033090	1.61297	Ltbp1	LTBP1	Control 8W
ENSRNOG00000033110	1.48088	Svep1	SVEP1	Control 8W
ENSRNOG00000033153	1.37368	Sfn	SFN	Control 8W
ENSRNOG00000033192	1.53065	Osmr	OSMR	Control 8W
ENSRNOG00000033206	1.80999	Entpd5	ENTPD5	Control 8W
ENSRNOG00000033217	1.30712	Esam	ESAM	Control 8W
ENSRNOG00000033280	1.56773	Pam	PAM	Control 8W
ENSRNOG00000033343	1.17901	Prss36	PRSS36	Control 8W
ENSRNOG00000033361	1.2885	Slc39a5	SLC39A5	Control 8W
ENSRNOG00000033386	1.81286	Itih1	ITIH1	Control 8W
ENSRNOG00000033389	1.82354	Susd2	SUSD2	Control 8W
ENSRNOG00000033397	1.25406	Adamts20	ADAMTS20	Control 8W
ENSRNOG00000033426	1.96997	Cdc37	CDC37	Control 8W
ENSRNOG00000033444	1.55291	F10	F10	Control 8W
ENSRNOG00000033527	1.32312	Pappa1	PAPPA	Control 8W
ENSRNOG00000033528	1.59391	Tll1	TLL1	Control 8W
ENSRNOG00000033529	1.03765	Amy1a	AMY2B	Control 8W
ENSRNOG00000033531	1.1717	Cacna2d1	CACNA2D1	Control 8W
ENSRNOG00000033564	1.70125	Cfd	CFD	Control 8W
ENSRNOG00000033575	1.6015	Emid1	EMID1	Control 8W
ENSRNOG00000033588	1.6229	Siglec15	SIGLEC15	Control 8W
ENSRNOG00000033608	1.52642	Cd276	CD276	Control 8W
ENSRNOG00000033618	1.887	Col28a1	COL28A1	Control 8W
ENSRNOG00000033663	1.8342	P4ha2	P4HA2	Control 8W
ENSRNOG00000033672	1.38475	Alpp	ALPP	Control 8W
ENSRNOG00000033697	1.24201	Casp4	CASP4	Control 8W
ENSRNOG00000033772	1.60637	Serpinb9	SERPINB9	Control 8W
ENSRNOG00000033787	1.49673	Adamtsl5	ADAMTSL5	Control 8W
ENSRNOG00000033984	1.08849	Ifnlr1	IFNLR1	Control 8W
ENSRNOG00000034025	1.49919	Ptprj	PTPRJ	Control 8W
ENSRNOG00000034134	1.69047	Cpm	CPM	Control 8W
ENSRNOG00000034164	1.04966	Cr2	CR2	Control 8W
ENSRNOG00000034174	1.16024	Bpifb4	BPIFB4	Control 8W
ENSRNOG00000034195	1.49045	Bpi	BPI	Control 8W
ENSRNOG00000034230	0.895286	Fcrl1	FCRL1	Control 8W
ENSRNOG00000034290	1.08966	Ccl21	CCL21	Control 8W
ENSRNOG00000036673	1.6223	Sectm1b	SECTM1	Control 8W
ENSRNOG00000036685	1.08961	Npb	NPB	Control 8W
ENSRNOG00000036689	1.62009	P4hb	P4HB	Control 8W
ENSRNOG00000036696	1.12737	Hgs	HGS	Control 8W
ENSRNOG00000036726	1.28659	Cd300e	CD300E	Control 8W
ENSRNOG00000036798	1.24526	Dusp3	DUSP3	Control 8W
ENSRNOG00000036921	1.61879	Tmsb10	TMSB10	Control 8W
ENSRNOG00000036942	1.61965	Tnfrsf9	TNFRSF9	Control 8W
ENSRNOG00000037080	1.39619	Adamts17	ADAMTS17	Control 8W
ENSRNOG00000037188	1.70798	Mug1	PZP	Control 8W
ENSRNOG00000037199	1.38553	Spink8	SPINK8	Control 8W
ENSRNOG00000037227	1.86142	Yes1	YES1	Control 8W
ENSRNOG00000037331	1.45876	Cd33	CD33	Control 8W
ENSRNOG00000037339	1.38505	Siglec10	SIGLEC10	Control 8W
ENSRNOG00000037443	0.999055	Pgam5	PGAM5	Control 8W
ENSRNOG00000037466	1.67881	Lrcol1	LRCOL1	Control 8W
ENSRNOG00000037687	1.6254	Rspo2	RSPO2	Control 8W
ENSRNOG00000037814	1.57813	Cxcl17	CXCL17	Control 8W
ENSRNOG00000037853	1.51015	Rarres1	RARRES1	Control 8W
ENSRNOG00000037931	1.08912	Plaur	PLAUR	Control 8W
ENSRNOG00000038132	1.04893	Vsig4	VSIG4	Control 8W
ENSRNOG00000038150	1.23213	RGD1560394	C4orf48	Control 8W
ENSRNOG00000038286	1.83152	Slamf6	SLAMF6	Control 8W
ENSRNOG00000038881	1.57349	Hcls1	HCLS1	Control 8W
ENSRNOG00000038980	1.12909	Lypd6	LYPD6	Control 8W
ENSRNOG00000039048	2.00814	Cd200r1	CD200R1	Control 8W
ENSRNOG00000039079	1.28446	Ces2h	CES2	Control 8W
ENSRNOG00000039197	1.22849	Col15a1	COL15A1	Control 8W
ENSRNOG00000039260	1.05873	RGD1563060	C5orf46	Control 8W
ENSRNOG00000039326	1.50727	Csn2	CSN2	Control 8W
ENSRNOG00000039388	1.24937	Prrt4	PRRT4	Control 8W
ENSRNOG00000039530	1.19905	Ccl27	CCL27	Control 8W
ENSRNOG00000039560	1.86846	Omd	OMD	Control 8W
ENSRNOG00000039666	1.5697	Srpx	SRPX	Control 8W
ENSRNOG00000039668	1.64478	Col8a1	COL8A1	Control 8W
ENSRNOG00000039698	1.72166	Prss22	PRSS22	Control 8W
ENSRNOG00000039745	1.40461	Pm20d1	PM20D1	Control 8W
ENSRNOG00000039969	1.61165	Dsc2	DSC2	Control 8W
ENSRNOG00000039976	1.36673	Ptk7	PTK7	Control 8W
ENSRNOG00000040208	1.33017	Mmp27	MMP27	Control 8W
ENSRNOG00000040300	1.20951	Raet1e	RAET1E	Control 8W
ENSRNOG00000042162	1.64228	Wfdc3	WFDC3	Control 8W
ENSRNOG00000042261	1.68181	Hdgf	HDGF	Control 8W
ENSRNOG00000042318	1.05763	Pglyrp2	PGLYRP2	Control 8W
ENSRNOG00000042326	1.67325	Smpdl3b	SMPDL3B	Control 8W
ENSRNOG00000042352	1.08294	Dnase1l2	DNASE1L2	Control 8W
ENSRNOG00000042355	1.28382	Tarbp2	TARBP2	Control 8W
ENSRNOG00000042359	1.43979	Pigk	PIGK	Control 8W
ENSRNOG00000042478	1.50186	Adam22	ADAM22	Control 8W
ENSRNOG00000042524	1.03925	Milr1	MILR1	Control 8W
ENSRNOG00000042526	1.2011	Wfdc6a	WFDC6	Control 8W
ENSRNOG00000042634	1.3278	Serpina12	SERPINA12	Control 8W
ENSRNOG00000042668	1.13033	Msrb3	MSRB3	Control 8W
ENSRNOG00000042714	1.27948	RGD1559459	UGT2B28	Control 8W
ENSRNOG00000042771	1.66654	Apol3	APOL3	Control 8W
ENSRNOG00000042821	1.64254	Cd59	CD59	Control 8W
ENSRNOG00000042848	1.607	Jam2	JAM2	Control 8W
ENSRNOG00000042860	1.2104	Pappa2	PAPPA2	Control 8W
ENSRNOG00000042889	1.11086	Alpg	ALPG	Control 8W
ENSRNOG00000042916	0.992682	Rwdd1	RWDD1	Control 8W
ENSRNOG00000043007	1.76229	Rcn3	RCN3	Control 8W
ENSRNOG00000043023	1.32724	Msmp	MSMP	Control 8W
ENSRNOG00000043085	1.29829	Clstn2	CLSTN2	Control 8W
ENSRNOG00000043167	1.89304	Itga9	ITGA9	Control 8W
ENSRNOG00000043210	1.10266	Ppp3r1	PPP3R1	Control 8W
ENSRNOG00000043219	1.46923	Fbn2	FBN2	Control 8W
ENSRNOG00000043300	1.57372	Enho	ENHO	Control 8W
ENSRNOG00000043387	1.34449	Cpe	CPE	Control 8W
ENSRNOG00000043414	1.2157	Fcrl5	FCRL5	Control 8W
ENSRNOG00000043451	1.1023	Spp1	SPP1	Control 8W
ENSRNOG00000045558	1.59639	Cd34	CD34	Control 8W
ENSRNOG00000045605	1.39349	Uxs1	UXS1	Control 8W
ENSRNOG00000045654	1.38214	Hspa1a	HSPA1A	Control 8W
ENSRNOG00000045654	1.38214	Hspa1b	HSPA1B	Control 8W
ENSRNOG00000045668	1.3316	Ifnar2	IFNAR2	Control 8W
ENSRNOG00000045670	1.57872	Tnfsf12	TNFSF12	Control 8W
ENSRNOG00000045679	1.74964	Apoa1	APOA1	Control 8W
ENSRNOG00000045740	1.52938	Tmx3	TMX3	Control 8W
ENSRNOG00000045771	1.62435	Chl1	CHL1	Control 8W
ENSRNOG00000045795	1.06901	Gatd1	GATD1	Control 8W
ENSRNOG00000045797	1.0574	Lep	LEP	Control 8W
ENSRNOG00000045829	1.39393	Thbs1	THBS1	Control 8W
ENSRNOG00000045889	1.07033	LOC688282	C17orf99	Control 8W
ENSRNOG00000045952	1.19609	Ephb4	EPHB4	Control 8W
[truncated: 9,241 more rows]

## Sheet: WATSC_to_CORTEX
Gene	Ssec	RAT_SYMBOL	Human_Gene	Condition
ENSRNOG00000000010	1.12337	Cbln1	CBLN1	Control 8W
ENSRNOG00000000024	1.2489	Hebp1	HEBP1	Control 8W
ENSRNOG00000000043	1.33707	Idua	IDUA	Control 8W
ENSRNOG00000000053	1.66588	Crp	CRP	Control 8W
ENSRNOG00000000081	1.21264	Antxr2	ANTXR2	Control 8W
ENSRNOG00000000097	1.177	Cd160	CD160	Control 8W
ENSRNOG00000000108	1.19936	Aga	AGA	Control 8W
ENSRNOG00000000133	1.07574	Txndc15	TXNDC15	Control 8W
ENSRNOG00000000137	1.0919	Ly86	LY86	Control 8W
ENSRNOG00000000156	1.25879	Megf6	MEGF6	Control 8W
ENSRNOG00000000164	1.29155	Lamp2	LAMP2	Control 8W
ENSRNOG00000000186	1.33539	Tst	TST	Control 8W
ENSRNOG00000000239	1.26107	Ccl7	CCL7	Control 8W
ENSRNOG00000000288	1.31261	Scarf2	SCARF2	Control 8W
ENSRNOG00000000299	1.26407	Foxo3	FOXO3	Control 8W
ENSRNOG00000000304	1.24595	Cd164	CD164	Control 8W
ENSRNOG00000000321	1.26461	Cd24	CD24	Control 8W
ENSRNOG00000000341	1.32972	Nid2	NID2	Control 8W
ENSRNOG00000000368	1.27452	Grik2	GRIK2	Control 8W
ENSRNOG00000000386	1.33921	Pbld1	PBLD	Control 8W
ENSRNOG00000000394	1.1347	Srgn	SRGN	Control 8W
ENSRNOG00000000395	1.14546	Kifbp	KIFBP	Control 8W
ENSRNOG00000000408	1.32168	Gopc	GOPC	Control 8W
ENSRNOG00000000419	1.5215	Cfb	CFB	Control 8W
ENSRNOG00000000435	1.46057	Ppt2	PPT2	Control 8W
ENSRNOG00000000436	1.24103	Egfl8	EGFL8	Control 8W
ENSRNOG00000000439	1.27981	Ager	AGER	Control 8W
ENSRNOG00000000443	1.20655	C4a	C4A	Control 8W
ENSRNOG00000000463	1.19877	Col11a2	COL11A2	Control 8W
ENSRNOG00000000481	1.16758	Cuta	CUTA	Control 8W
ENSRNOG00000000500	1.22361	Scube3	SCUBE3	Control 8W
ENSRNOG00000000521	1.49536	Cdkn1a	CDKN1A	Control 8W
ENSRNOG00000000525	1.16356	Pi16	PI16	Control 8W
ENSRNOG00000000536	1.11938	Mdga1	MDGA1	Control 8W
ENSRNOG00000000541	1.15442	Glo1	GLO1	Control 8W
ENSRNOG00000000562	1.09578	Prf1	PRF1	Control 8W
ENSRNOG00000000563	1.33689	Adamts14	ADAMTS14	Control 8W
ENSRNOG00000000569	1.26519	Vsir	VSIR	Control 8W
ENSRNOG00000000571	1.193	Psap	PSAP	Control 8W
ENSRNOG00000000597	1.39248	Ccn6	CCN6	Control 8W
ENSRNOG00000000599	1.29521	Lama4	LAMA4	Control 8W
ENSRNOG00000000606	1.03405	Pcdh15	PCDH15	Control 8W
ENSRNOG00000000655	1.10253	Ptprc	PTPRC	Control 8W
ENSRNOG00000000658	1.24842	Acacb	ACACB	Control 8W
ENSRNOG00000000664	1.03188	Tpst2	TPST2	Control 8W
ENSRNOG00000000699	1.11412	Selplg	SELPLG	Control 8W
ENSRNOG00000000700	1.21517	Tmem119	TMEM119	Control 8W
ENSRNOG00000000774	1.32281	Gabbr1	GABBR1	Control 8W
ENSRNOG00000000775	1.48231	Mog	MOG	Control 8W
ENSRNOG00000000777	1.16937	RT1-S3	HLA-E	Control 8W
ENSRNOG00000000809	1.18035	Atat1	ATAT1	Control 8W
ENSRNOG00000000815	1.30217	Smpdl3a	SMPDL3A	Control 8W
ENSRNOG00000000824	1.2733	Dse	DSE	Control 8W
ENSRNOG00000000837	1.14136	Tnf	TNF	Control 8W
ENSRNOG00000000838	1.08798	Lta	LTA	Control 8W
ENSRNOG00000000844	1.21389	Ly6g6d	LY6G6D	Control 8W
ENSRNOG00000000850	1.15386	Apom	APOM	Control 8W
ENSRNOG00000000851	1.07337	Bag6	BAG6	Control 8W
ENSRNOG00000000853	1.11843	Aif1	AIF1	Control 8W
ENSRNOG00000000860	1.06762	Vwa7	VWA7	Control 8W
ENSRNOG00000000871	1.07687	Cd40lg	CD40LG	Control 8W
ENSRNOG00000000900	1.21292	Tpst1	TPST1	Control 8W
ENSRNOG00000000913	1.31522	Gusb	GUSB	Control 8W
ENSRNOG00000000922	1.13171	Sumf2	SUMF2	Control 8W
ENSRNOG00000000940	1.36671	Flt1	FLT1	Control 8W
ENSRNOG00000000981	1.18238	Scarb1	SCARB1	Control 8W
ENSRNOG00000001001	1.31871	Retn	RETN	Control 8W
ENSRNOG00000001005	1.09955	Fcer2	FCER2	Control 8W
ENSRNOG00000001006	1.17551	Nptx2	NPTX2	Control 8W
ENSRNOG00000001017	1.14866	Cd209	CD209	Control 8W
ENSRNOG00000001049	1.05728	Tpt1	TPT1	Control 8W
ENSRNOG00000001092	1.03264	Kl	KL	Control 8W
ENSRNOG00000001130	1.09984	Nos1	NOS1	Control 8W
ENSRNOG00000001136	1.22907	Pebp1	PEBP1	Control 8W
ENSRNOG00000001142	1.11754	Prkab1	PRKAB1	Control 8W
ENSRNOG00000001149	1.13021	Pxn	PXN	Control 8W
ENSRNOG00000001160	1.0285	Triap1	TRIAP1	Control 8W
ENSRNOG00000001201	1.19263	Cstb	CSTB	Control 8W
ENSRNOG00000001219	1.12369	Tspear	TSPEAR	Control 8W
ENSRNOG00000001224	1.08891	Itgb2	ITGB2	Control 8W
ENSRNOG00000001228	1.26577	Pofut2	POFUT2	Control 8W
ENSRNOG00000001229	1.37025	Col18a1	COL18A1	Control 8W
ENSRNOG00000001249	1.25564	Col6a1	COL6A1	Control 8W
ENSRNOG00000001250	1.21947	Lfng	LFNG	Control 8W
ENSRNOG00000001254	1.26618	Col6a2	COL6A2	Control 8W
ENSRNOG00000001265	1.40553	Mad1l1	MAD1L1	Control 8W
ENSRNOG00000001273	1.17645	Psmg3	PSMG3	Control 8W
ENSRNOG00000001295	1.35067	S100b	S100B	Control 8W
ENSRNOG00000001304	1.07531	Bcr	BCR	Control 8W
ENSRNOG00000001312	1.32955	Pdgfa	PDGFA	Control 8W
ENSRNOG00000001314	1.25844	Fam20c	FAM20C	Control 8W
ENSRNOG00000001325	1.33348	Il3ra	IL3RA	Control 8W
ENSRNOG00000001333	1.20579	Azgp1	AZGP1	Control 8W
ENSRNOG00000001339	1.45601	Psmd9	PSMD9	Control 8W
ENSRNOG00000001348	1.11714	Erp29	ERP29	Control 8W
ENSRNOG00000001367	1.28308	Gpc2	GPC2	Control 8W
ENSRNOG00000001369	1.18615	Oas1a	OAS1	Control 8W
ENSRNOG00000001385	1.23433	Plbd2	PLBD2	Control 8W
ENSRNOG00000001414	1.35347	Serpine1	SERPINE1	Control 8W
ENSRNOG00000001417	1.36931	Plod3	PLOD3	Control 8W
ENSRNOG00000001420	1.36577	Fis1	FIS1	Control 8W
ENSRNOG00000001422	1.20029	Col26a1	COL26A1	Control 8W
ENSRNOG00000001435	1.18235	Ssc4d	SSC4D	Control 8W
ENSRNOG00000001465	1.18065	Ids	IDS	Control 8W
ENSRNOG00000001469	1.28257	Eln	ELN	Control 8W
ENSRNOG00000001499	1.24857	Mia	MIA	Control 8W
ENSRNOG00000001518	1.13995	Itga6	ITGA6	Control 8W
ENSRNOG00000001527	1.13969	Cd80	CD80	Control 8W
ENSRNOG00000001531	1.23231	Chac2	CHAC2	Control 8W
ENSRNOG00000001557	1.1167	Cxadr	CXADR	Control 8W
ENSRNOG00000001582	1.1071	Bach1	BACH1	Control 8W
ENSRNOG00000001597	1.08444	Atf2	ATF2	Control 8W
ENSRNOG00000001607	1.18743	Adamts1	ADAMTS1	Control 8W
ENSRNOG00000001608	1.49761	Nxpe3	NXPE3	Control 8W
ENSRNOG00000001622	1.14064	Impg2	IMPG2	Control 8W
ENSRNOG00000001627	1.11926	Abi3bp	ABI3BP	Control 8W
ENSRNOG00000001642	1.06275	Tbc1d23	TBC1D23	Control 8W
ENSRNOG00000001713	1.22109	Il13ra1	IL13RA1	Control 8W
ENSRNOG00000001733	1.20854	Ppp1r2	PPP1R2	Control 8W
ENSRNOG00000001738	1.21714	Eif4g1	EIF4G1	Control 8W
ENSRNOG00000001739	1.12392	Meltf	MELTF	Control 8W
ENSRNOG00000001750	1.28931	Chrd	CHRD	Control 8W
ENSRNOG00000001766	1.25308	Tfrc	TFRC	Control 8W
ENSRNOG00000001776	1.19792	Muc20	MUC20	Control 8W
ENSRNOG00000001777	1.24515	Muc4	MUC4	Control 8W
ENSRNOG00000001793	1.25023	Heg1	HEG1	Control 8W
ENSRNOG00000001795	1.32986	Itgb5	ITGB5	Control 8W
ENSRNOG00000001803	1.28795	Dnajb11	DNAJB11	Control 8W
ENSRNOG00000001821	1.33196	Adipoq	ADIPOQ	Control 8W
ENSRNOG00000001823	1.20169	St6gal1	ST6GAL1	Control 8W
ENSRNOG00000001827	1.15417	Masp1	MASP1	Control 8W
ENSRNOG00000001859	1.08836	Sdf2l1	SDF2L1	Control 8W
ENSRNOG00000001867	1.29008	Snap29	SNAP29	Control 8W
ENSRNOG00000001868	1.10857	Crkl	CRKL	Control 8W
ENSRNOG00000001889	1.27187	Comt	COMT	Control 8W
ENSRNOG00000001928	1.31772	Il1rap	IL1RAP	Control 8W
ENSRNOG00000001942	1.30086	Smr3b	SMR3B	Control 8W
ENSRNOG00000001951	1.24669	Csn3	CSN3	Control 8W
ENSRNOG00000001953	1.29261	Bace2	BACE2	Control 8W
ENSRNOG00000001962	1.20357	Fam3b	FAM3B	Control 8W
ENSRNOG00000001976	1.11956	Tmprss2	TMPRSS2	Control 8W
ENSRNOG00000001989	1.15331	Alcam	ALCAM	Control 8W
ENSRNOG00000001991	1.12772	Atp5po	ATP5PO	Control 8W
ENSRNOG00000002032	1.14591	Ifngr2	IFNGR2	Control 8W
ENSRNOG00000002041	1.34052	Boc	BOC	Control 8W
ENSRNOG00000002045	1.19257	Anxa3	ANXA3	Control 8W
ENSRNOG00000002050	1.43687	Igfbp7	IGFBP7	Control 8W
ENSRNOG00000002052	1.20877	Ccdc80	CCDC80	Control 8W
ENSRNOG00000002053	1.31525	Fras1	FRAS1	Control 8W
ENSRNOG00000002093	1.237	Tgfbr3	TGFBR3	Control 8W
ENSRNOG00000002115	1.25265	Sod1	SOD1	Control 8W
ENSRNOG00000002126	1.26161	Ncam2	NCAM2	Control 8W
ENSRNOG00000002141	1.28965	Cd200	CD200	Control 8W
ENSRNOG00000002146	1.25548	Pkd2	PKD2	Control 8W
ENSRNOG00000002158	1.18112	Ibsp	IBSP	Control 8W
ENSRNOG00000002167	1.45489	Dmp1	DMP1	Control 8W
ENSRNOG00000002186	1.25395	Nudt9	NUDT9	Control 8W
ENSRNOG00000002188	1.10177	Hpse	HPSE	Control 8W
ENSRNOG00000002225	1.17861	Scarb2	SCARB2	Control 8W
ENSRNOG00000002227	1.26457	Kit	KIT	Control 8W
ENSRNOG00000002244	1.24798	Pdgfra	PDGFRA	Control 8W
ENSRNOG00000002256	1.28954	Art3	ART3	Control 8W
ENSRNOG00000002272	1.1833	Lnx1	LNX1	Control 8W
ENSRNOG00000002273	1.23452	Naaa	NAAA	Control 8W
ENSRNOG00000002289	1.25225	Ildr1	ILDR1	Control 8W
ENSRNOG00000002301	1.63014	Uso1	USO1	Control 8W
ENSRNOG00000002302	1.39624	Corin	CORIN	Control 8W
ENSRNOG00000002304	1.10089	Tnfrsf13b	TNFRSF13B	Control 8W
ENSRNOG00000002331	1.1129	Aldh3a1	ALDH3A1	Control 8W
ENSRNOG00000002358	1.25385	Scpep1	SCPEP1	Control 8W
ENSRNOG00000002365	1.28067	Itm2a	ITM2A	Control 8W
ENSRNOG00000002381	1.16849	Bmp3	BMP3	Control 8W
ENSRNOG00000002382	1.07787	Mfap4	MFAP4	Control 8W
ENSRNOG00000002385	1.61074	Prg4	PRG4	Control 8W
ENSRNOG00000002396	1.08864	Serpinb8	SERPINB8	Control 8W
ENSRNOG00000002413	1.33695	Gpc4	GPC4	Control 8W
ENSRNOG00000002418	1.25696	Tgfb2	TGFB2	Control 8W
ENSRNOG00000002443	1.09059	Mfap3	MFAP3	Control 8W
ENSRNOG00000002460	1.21989	Serpinb2	SERPINB2	Control 8W
ENSRNOG00000002461	1.28366	Nid1	NID1	Control 8W
ENSRNOG00000002468	1.44455	Tnr	TNR	Control 8W
ENSRNOG00000002488	1.28278	Galnt10	GALNT10	Control 8W
ENSRNOG00000002511	1.15982	Flt4	FLT4	Control 8W
ENSRNOG00000002524	1.20032	Gpr37	GPR37	Control 8W
ENSRNOG00000002525	1.23978	Ptgs2	PTGS2	Control 8W
ENSRNOG00000002548	1.13244	Tnn	TNN	Control 8W
ENSRNOG00000002609	1.26454	Ero1b	ERO1B	Control 8W
ENSRNOG00000002610	1.33919	Carhsp1	CARHSP1	Control 8W
ENSRNOG00000002640	1.29487	Serpinb5	SERPINB5	Control 8W
ENSRNOG00000002657	1.20894	Pla2g4a	PLA2G4A	Control 8W
ENSRNOG00000002667	1.09193	Lamc2	LAMC2	Control 8W
ENSRNOG00000002680	1.25398	Lamc1	LAMC1	Control 8W
ENSRNOG00000002710	1.19653	Cnst	CNST	Control 8W
ENSRNOG00000002723	0.99668	Sele	SELE	Control 8W
ENSRNOG00000002728	1.20224	Btc	BTC	Control 8W
ENSRNOG00000002736	1.24772	Rabgap1l	RABGAP1L	Control 8W
ENSRNOG00000002746	1.21886	Fstl1	FSTL1	Control 8W
ENSRNOG00000002754	1.16646	Areg	AREG	Control 8W
ENSRNOG00000002771	1.23628	Ereg	EREG	Control 8W
ENSRNOG00000002783	1.1228	Serpinc1	SERPINC1	Control 8W
ENSRNOG00000002794	1.39089	Selp	SELP	Control 8W
ENSRNOG00000002802	1.27366	Cxcl1	CXCL1	Control 8W
ENSRNOG00000002807	1.35097	Septin9	SEPTIN9	Control 8W
ENSRNOG00000002823	1.0671	Mapk9	MAPK9	Control 8W
ENSRNOG00000002831	1.08679	Wfikkn2	WFIKKN2	Control 8W
ENSRNOG00000002838	1.26443	Pdzd11	PDZD11	Control 8W
ENSRNOG00000002843	1.53637	Cxcl6	CXCL6	Control 8W
ENSRNOG00000002889	1.24253	Afp	AFP	Control 8W
ENSRNOG00000002896	1.26414	Prdx6	PRDX6	Control 8W
ENSRNOG00000002911	1.35129	Alb	ALB	Control 8W
ENSRNOG00000002916	1.3699	Ca4	CA4	Control 8W
ENSRNOG00000002919	1.0241	Gfap	GFAP	Control 8W
ENSRNOG00000002943	1.37004	Mrpl55	MRPL55	Control 8W
ENSRNOG00000002947	1.28751	Dpt	DPT	Control 8W
ENSRNOG00000002960	1.18225	Ndp	NDP	Control 8W
ENSRNOG00000002964	1.14307	Xcl1	XCL1	Control 8W
ENSRNOG00000002978	1.28876	Faslg	FASLG	Control 8W
ENSRNOG00000002984	1.10396	Bmp15	BMP15	Control 8W
ENSRNOG00000003014	1.2682	Poglut1	POGLUT1	Control 8W
ENSRNOG00000003018	1.35306	Olfml2b	OLFML2B	Control 8W
ENSRNOG00000003029	1.23242	Calr	CALR	Control 8W
ENSRNOG00000003059	1.11505	Optc	OPTC	Control 8W
ENSRNOG00000003064	1.02933	Bst1	BST1	Control 8W
ENSRNOG00000003066	1.17492	Wnt9a	WNT9A	Control 8W
ENSRNOG00000003069	1.11746	Cd38	CD38	Control 8W
ENSRNOG00000003084	1.47403	Parp1	PARP1	Control 8W
ENSRNOG00000003114	1.33382	B4galt4	B4GALT4	Control 8W
ENSRNOG00000003120	1.30046	Prelp	PRELP	Control 8W
ENSRNOG00000003121	1.28376	Rtn4rl1	RTN4RL1	Control 8W
ENSRNOG00000003135	1.22001	Fcrlb	FCRLB	Control 8W
ENSRNOG00000003136	1.0418	Fcrla	FCRLA	Control 8W
ENSRNOG00000003148	1.22068	Timp2	TIMP2	Control 8W
ENSRNOG00000003172	1.26344	Serpinf1	SERPINF1	Control 8W
ENSRNOG00000003183	1.48828	Fmod	FMOD	Control 8W
ENSRNOG00000003203	1.11597	Hexim1	HEXIM1	Control 8W
ENSRNOG00000003207	1.09192	Fmnl1	FMNL1	Control 8W
ENSRNOG00000003217	1.2434	Lgals3bp	LGALS3BP	Control 8W
ENSRNOG00000003221	1.36061	Myoc	MYOC	Control 8W
ENSRNOG00000003233	1.41328	Serpinf2	SERPINF2	Control 8W
ENSRNOG00000003239	1.16582	Cant1	CANT1	Control 8W
ENSRNOG00000003253	1.26228	Qdpr	QDPR	Control 8W
ENSRNOG00000003254	1.17677	Il23a	IL23A	Control 8W
ENSRNOG00000003259	1.23339	C1qtnf1	C1QTNF1	Control 8W
ENSRNOG00000003263	1.24534	Lefty1	LEFTY1	Control 8W
ENSRNOG00000003289	1.30328	Lap3	LAP3	Control 8W
ENSRNOG00000003291	1.2643	Creg1	CREG1	Control 8W
ENSRNOG00000003304	1.25495	Chad	CHAD	Control 8W
ENSRNOG00000003357	1.17169	Col3a1	COL3A1	Control 8W
ENSRNOG00000003365	1.05928	Cadm3	CADM3	Control 8W
ENSRNOG00000003384	1.29748	Hs3st3b1	HS3ST3B1	Control 8W
ENSRNOG00000003402	1.37641	Stx6	STX6	Control 8W
ENSRNOG00000003439	1.26595	Il15	IL15	Control 8W
ENSRNOG00000003453	1.25141	Lypd1	LYPD1	Control 8W
ENSRNOG00000003479	1.15842	Rnf150	RNF150	Control 8W
ENSRNOG00000003522	1.04143	Mr1	MR1	Control 8W
ENSRNOG00000003538	1.72226	Adamts4	ADAMTS4	Control 8W
ENSRNOG00000003546	1.26281	Tnfrsf12a	TNFRSF12A	Control 8W
ENSRNOG00000003549	1.2246	Cnpy2	CNPY2	Control 8W
ENSRNOG00000003553	1.27733	Efemp1	EFEMP1	Control 8W
ENSRNOG00000003559	1.27316	Ccdc112	CCDC112	Control 8W
ENSRNOG00000003562	1.1326	Susd4	SUSD4	Control 8W
ENSRNOG00000003563	1.23159	Blmh	BLMH	Control 8W
ENSRNOG00000003587	1.2232	Vegfd	VEGFD	Control 8W
ENSRNOG00000003596	1.21184	Itgb1bp2	ITGB1BP2	Control 8W
ENSRNOG00000003600	1.09844	Pnpt1	PNPT1	Control 8W
ENSRNOG00000003614	1.0719	Mgat5	MGAT5	Control 8W
ENSRNOG00000003616	1.18724	Grem2	GREM2	Control 8W
ENSRNOG00000003649	1.25068	Qsox1	QSOX1	Control 8W
ENSRNOG00000003666	1.09021	Jchain	JCHAIN	Control 8W
ENSRNOG00000003686	1.26268	Tbl1x	TBL1X	Control 8W
ENSRNOG00000003715	1.31803	Srpx2	SRPX2	Control 8W
ENSRNOG00000003728	1.28395	Xylt2	XYLT2	Control 8W
ENSRNOG00000003732	1.16062	Flrt2	FLRT2	Control 8W
ENSRNOG00000003736	1.26119	Col5a2	COL5A2	Control 8W
ENSRNOG00000003738	1.44856	Ush2a	USH2A	Control 8W
ENSRNOG00000003741	1.12047	Nptx1	NPTX1	Control 8W
ENSRNOG00000003743	1.26766	Dars1	DARS1	Control 8W
ENSRNOG00000003759	1.29356	Galc	GALC	Control 8W
ENSRNOG00000003763	1.22925	Prdx4	PRDX4	Control 8W
ENSRNOG00000003773	1.1974	Hmox2	HMOX2	Control 8W
ENSRNOG00000003784	1.42954	Rilp	RILP	Control 8W
ENSRNOG00000003807	1.37649	Wnt9b	WNT9B	Control 8W
ENSRNOG00000003812	1.35432	Nlgn3	NLGN3	Control 8W
ENSRNOG00000003832	1.11516	Vash2	VASH2	Control 8W
ENSRNOG00000003833	1.43577	Nenf	NENF	Control 8W
ENSRNOG00000003840	1.29507	Slit2	SLIT2	Control 8W
ENSRNOG00000003845	0	Wnt3	WNT3	Control 8W
ENSRNOG00000003849	1.09352	Stx8	STX8	Control 8W
ENSRNOG00000003858	1.42675	Atp6ap2	ATP6AP2	Control 8W
ENSRNOG00000003869	1.26699	Sod3	SOD3	Control 8W
ENSRNOG00000003870	1.20644	C1qtnf2	C1QTNF2	Control 8W
ENSRNOG00000003887	1.07254	Lgi2	LGI2	Control 8W
ENSRNOG00000003897	1.14126	Col1a1	COL1A1	Control 8W
ENSRNOG00000003927	1.18234	Cd55	CD55	Control 8W
ENSRNOG00000003931	1.21178	Arsg	ARSG	Control 8W
ENSRNOG00000003947	1.27423	Ntn1	NTN1	Control 8W
ENSRNOG00000003969	1.26791	Fam20a	FAM20A	Control 8W
ENSRNOG00000003972	1.24782	Tshr	TSHR	Control 8W
ENSRNOG00000003983	1.1369	Pfdn2	PFDN2	Control 8W
ENSRNOG00000003984	1.25881	Apln	APLN	Control 8W
ENSRNOG00000003998	1.14761	Sgca	SGCA	Control 8W
ENSRNOG00000004006	1.2978	Dnajb9	DNAJB9	Control 8W
ENSRNOG00000004009	1.26276	Xpnpep2	XPNPEP2	Control 8W
ENSRNOG00000004027	1.27059	Aldh9a1	ALDH9A1	Control 8W
ENSRNOG00000004029	1.12689	Nectin4	NECTIN4	Control 8W
ENSRNOG00000004049	1.23252	Baiap2	BAIAP2	Control 8W
ENSRNOG00000004062	1.24389	C4bpa	C4BPA	Control 8W
ENSRNOG00000004067	1.2134	Nrcam	NRCAM	Control 8W
ENSRNOG00000004089	1.26727	Enpp2	ENPP2	Control 8W
ENSRNOG00000004125	1.06514	C4bpb	C4BPB	Control 8W
ENSRNOG00000004141	1.23683	Vasn	VASN	Control 8W
ENSRNOG00000004162	1.27324	Pfkfb2	PFKFB2	Control 8W
ENSRNOG00000004205	1.45342	Pkdcc	PKDCC	Control 8W
ENSRNOG00000004208	1.3144	Crim1	CRIM1	Control 8W
ENSRNOG00000004220	1.28706	Ebag9	EBAG9	Control 8W
ENSRNOG00000004265	1.42113	Dipk2b	DIPK2B	Control 8W
ENSRNOG00000004275	1.16828	Egfl6	EGFL6	Control 8W
ENSRNOG00000004279	1.22346	Adgra3	ADGRA3	Control 8W
ENSRNOG00000004280	1.29525	Tcn2	TCN2	Control 8W
ENSRNOG00000004303	1.31343	Timp3	TIMP3	Control 8W
ENSRNOG00000004307	1.18853	Tor3a	TOR3A	Control 8W
ENSRNOG00000004327	1.21105	Ddc	DDC	Control 8W
ENSRNOG00000004330	1.26173	Chrdl1	CHRDL1	Control 8W
ENSRNOG00000004332	1.27659	Egfr	EGFR	Control 8W
ENSRNOG00000004346	1.61774	Notch3	NOTCH3	Control 8W
ENSRNOG00000004380	1.11106	Il12b	IL12B	Control 8W
ENSRNOG00000004404	1.17118	Tac4	TAC4	Control 8W
ENSRNOG00000004405	1.32708	Pigr	PIGR	Control 8W
ENSRNOG00000004414	1.19039	F11r	F11R	Control 8W
ENSRNOG00000004437	1.21884	Map2k6	MAP2K6	Control 8W
ENSRNOG00000004438	1.28425	Cntn1	CNTN1	Control 8W
ENSRNOG00000004441	1.10477	Fcmr	FCMR	Control 8W
ENSRNOG00000004464	1.16013	Sel1l	SEL1L	Control 8W
ENSRNOG00000004470	1.20257	Il24	IL24	Control 8W
ENSRNOG00000004476	1.291	Wif1	WIF1	Control 8W
ENSRNOG00000004483	1.29704	Ptprr	PTPRR	Control 8W
ENSRNOG00000004489	1.1574	Adgre5	ADGRE5	Control 8W
ENSRNOG00000004494	1.1625	Lta4h	LTA4H	Control 8W
ENSRNOG00000004516	1.19663	Itgbl1	ITGBL1	Control 8W
ENSRNOG00000004517	1.2805	Igf1	IGF1	Control 8W
ENSRNOG00000004540	1.25426	Clec3b	CLEC3B	Control 8W
ENSRNOG00000004554	1.21872	Dcn	DCN	Control 8W
ENSRNOG00000004578	1.10508	Cthrc1	CTHRC1	Control 8W
ENSRNOG00000004583	1.12591	Mb	MB	Control 8W
ENSRNOG00000004610	1.19528	Lum	LUM	Control 8W
ENSRNOG00000004614	1.29199	Lypd6b	LYPD6B	Control 8W
ENSRNOG00000004616	1.17594	Npm1	NPM1	Control 8W
ENSRNOG00000004649	1.17358	Il1b	IL1B	Control 8W
ENSRNOG00000004659	1.30406	Creld2	CRELD2	Control 8W
ENSRNOG00000004687	1.18205	Thbd	THBD	Control 8W
ENSRNOG00000004698	1.22075	Cd244	CD244	Control 8W
ENSRNOG00000004699	1.1057	Fibin	FIBIN	Control 8W
ENSRNOG00000004703	1.24943	Muc15	MUC15	Control 8W
ENSRNOG00000004706	1.27652	Vit	VIT	Control 8W
ENSRNOG00000004710	1.21789	Rbks	RBKS	Control 8W
ENSRNOG00000004712	1.28684	Angptl1	ANGPTL1	Control 8W
ENSRNOG00000004725	1.27045	Cela1	CELA1	Control 8W
ENSRNOG00000004733	1.38728	Wdr25	WDR25	Control 8W
ENSRNOG00000004737	1.25795	Cd48	CD48	Control 8W
ENSRNOG00000004743	1.18035	Cdcp1	CDCP1	Control 8W
ENSRNOG00000004763	1.28637	Sirpa	SIRPA	Control 8W
ENSRNOG00000004812	1.29754	Sema6d	SEMA6D	Control 8W
ENSRNOG00000004828	1.28406	Acvr1c	ACVR1C	Control 8W
ENSRNOG00000004839	1.21509	B4galnt1	B4GALNT1	Control 8W
ENSRNOG00000004861	1.09178	Itga4	ITGA4	Control 8W
ENSRNOG00000004874	1.24821	Flrt3	FLRT3	Control 8W
ENSRNOG00000004912	1.25	Itgav	ITGAV	Control 8W
ENSRNOG00000004923	1.25278	Map4k5	MAP4K5	Control 8W
ENSRNOG00000004925	1.11706	Ppp1r12a	PPP1R12A	Control 8W
ENSRNOG00000004964	1.09368	Erbb3	ERBB3	Control 8W
ENSRNOG00000005003	1.06604	Ptprn2	PTPRN2	Control 8W
ENSRNOG00000005008	1.06059	Angpt4	ANGPT4	Control 8W
ENSRNOG00000005016	1.10916	Tmed4	TMED4	Control 8W
ENSRNOG00000005023	1.03161	Agr2	AGR2	Control 8W
ENSRNOG00000005039	1.28804	Tfpi	TFPI	Control 8W
ENSRNOG00000005041	1.2252	Crip2	CRIP2	Control 8W
ENSRNOG00000005094	1.30694	C1qtnf7	C1QTNF7	Control 8W
ENSRNOG00000005101	1.28845	Mia2	MIA2	Control 8W
ENSRNOG00000005129	1.35983	Dtx3	DTX3	Control 8W
ENSRNOG00000005133	1.18892	Mapt	MAPT	Control 8W
ENSRNOG00000005185	1.31798	Nxph3	NXPH3	Control 8W
ENSRNOG00000005195	1.23349	Cst3	CST3	Control 8W
ENSRNOG00000005234	1.16224	Gxylt1	GXYLT1	Control 8W
ENSRNOG00000005269	1.09961	Srl	SRL	Control 8W
ENSRNOG00000005275	1.31761	Shmt1	SHMT1	Control 8W
ENSRNOG00000005281	1.24071	Stx16	STX16	Control 8W
ENSRNOG00000005286	1.17865	Coch	COCH	Control 8W
ENSRNOG00000005336	1.20079	Prss27	PRSS27	Control 8W
ENSRNOG00000005347	1.23213	Fjx1	FJX1	Control 8W
ENSRNOG00000005348	1.26584	Pamr1	PAMR1	Control 8W
ENSRNOG00000005386	1.18289	Kitlg	KITLG	Control 8W
ENSRNOG00000005397	1.03948	Maea	MAEA	Control 8W
ENSRNOG00000005438	1.09372	Pcsk2	PCSK2	Control 8W
ENSRNOG00000005478	1.23583	Fkbp9	FKBP9	Control 8W
ENSRNOG00000005492	1.21735	Hpcal1	HPCAL1	Control 8W
ENSRNOG00000005561	1.11056	Brinp1	BRINP1	Control 8W
ENSRNOG00000005569	1.16665	Phospho1	PHOSPHO1	Control 8W
ENSRNOG00000005573	1.26513	Ntn4	NTN4	Control 8W
ENSRNOG00000005574	1.16254	Adamts8	ADAMTS8	Control 8W
ENSRNOG00000005592	1.1122	Brinp2	BRINP2	Control 8W
ENSRNOG00000005650	1.38273	Pgf	PGF	Control 8W
ENSRNOG00000005652	1.28393	Cntn4	CNTN4	Control 8W
ENSRNOG00000005670	1.15253	Art4	ART4	Control 8W
ENSRNOG00000005678	1.27767	Lamb1	LAMB1	Control 8W
ENSRNOG00000005679	1.33237	Fap	FAP	Control 8W
ENSRNOG00000005695	1.23176	Mgp	MGP	Control 8W
ENSRNOG00000005701	1.23553	Il36g	IL36G	Control 8W
ENSRNOG00000005705	1.165	Qpct	QPCT	Control 8W
ENSRNOG00000005708	1.23568	Mmp16	MMP16	Control 8W
ENSRNOG00000005711	1.25103	Ptprd	PTPRD	Control 8W
ENSRNOG00000005727	1.2768	Galnt3	GALNT3	Control 8W
ENSRNOG00000005749	1.14026	Foxred2	FOXRED2	Control 8W
ENSRNOG00000005751	1.57895	Il36rn	IL36RN	Control 8W
ENSRNOG00000005767	1.42252	Tulp3	TULP3	Control 8W
ENSRNOG00000005770	1.29079	Sostdc1	SOSTDC1	Control 8W
ENSRNOG00000005780	1.25295	Adamts13	ADAMTS13	Control 8W
ENSRNOG00000005781	1.17474	Wnt16	WNT16	Control 8W
ENSRNOG00000005787	1.39496	Erp27	ERP27	Control 8W
ENSRNOG00000005825	1.11211	Lyz2	LYZ	Control 8W
ENSRNOG00000005841	1.23653	Erp44	ERP44	Control 8W
ENSRNOG00000005854	1.25666	Angpt1	ANGPT1	Control 8W
ENSRNOG00000005861	1.2571	Hsd11b1	HSD11B1	Control 8W
ENSRNOG00000005871	1.15346	Il1rn	IL1RN	Control 8W
ENSRNOG00000005904	1.2544	Cdc27	CDC27	Control 8W
ENSRNOG00000005916	1.19771	Ppm1a	PPM1A	Control 8W
ENSRNOG00000005929	1.15913	Them6	THEM6	Control 8W
ENSRNOG00000005931	1.27713	Cpq	CPQ	Control 8W
ENSRNOG00000005932	1.16289	Megf9	MEGF9	Control 8W
ENSRNOG00000005954	1.23542	Il5ra	IL5RA	Control 8W
ENSRNOG00000005965	1.42218	Irak4	IRAK4	Control 8W
ENSRNOG00000005981	1.2941	Nt5c3a	NT5C3A	Control 8W
ENSRNOG00000005998	1.3447	Smoc1	SMOC1	Control 8W
ENSRNOG00000006025	1.19594	Lamb3	LAMB3	Control 8W
ENSRNOG00000006030	1.45314	Ptprz1	PTPRZ1	Control 8W
ENSRNOG00000006033	1.24695	Spon2	SPON2	Control 8W
ENSRNOG00000006052	1.19007	Sulf2	SULF2	Control 8W
ENSRNOG00000006060	1.29805	Matn2	MATN2	Control 8W
ENSRNOG00000006067	1.20039	Aifm1	AIFM1	Control 8W
ENSRNOG00000006094	1.11983	Cd44	CD44	Control 8W
ENSRNOG00000006104	1.47885	Tg	TG	Control 8W
ENSRNOG00000006144	1.12426	Cntn3	CNTN3	Control 8W
ENSRNOG00000006151	1.23026	Reg3b	REG3A	Control 8W
ENSRNOG00000006197	1.16275	Calu	CALU	Control 8W
ENSRNOG00000006228	1.38816	Pdia4	PDIA4	Control 8W
ENSRNOG00000006231	1.28645	Ptpro	PTPRO	Control 8W
ENSRNOG00000006235	1.34394	Nell2	NELL2	Control 8W
ENSRNOG00000006238	1.22847	Traf2	TRAF2	Control 8W
ENSRNOG00000006247	1.2085	Copa	COPA	Control 8W
ENSRNOG00000006263	1.11599	Sh2d1a	SH2D1A	Control 8W
ENSRNOG00000006334	1.27798	Txndc16	TXNDC16	Control 8W
ENSRNOG00000006353	1.09126	Large2	LARGE2	Control 8W
ENSRNOG00000006384	1.10795	Ddx58	DDX58	Control 8W
ENSRNOG00000006403	1.43614	Nectin1	NECTIN1	Control 8W
ENSRNOG00000006444	1.2216	Fkbp4	FKBP4	Control 8W
ENSRNOG00000006450	1.05504	Erbb2	ERBB2	Control 8W
ENSRNOG00000006462	1.1632	Ero1a	ERO1A	Control 8W
ENSRNOG00000006471	1.11149	Pvalb	PVALB	Control 8W
ENSRNOG00000006508	1.09341	Thnsl2	THNSL2	Control 8W
ENSRNOG00000006526	1.21697	Sema3c	SEMA3C	Control 8W
ENSRNOG00000006565	1.55848	Fstl4	FSTL4	Control 8W
ENSRNOG00000006579	1.05241	Reg3g	REG3G	Control 8W
ENSRNOG00000006583	1.08754	Hpgds	HPGDS	Control 8W
ENSRNOG00000006589	1.24864	Mif	MIF	Control 8W
ENSRNOG00000006593	1.15763	Grpel1	GRPEL1	Control 8W
ENSRNOG00000006604	1.28827	Thy1	THY1	Control 8W
ENSRNOG00000006617	1.28158	Cntnap2	CNTNAP2	Control 8W
ENSRNOG00000006623	1.29104	Cd302	CD302	Control 8W
ENSRNOG00000006631	1.26072	Sema3e	SEMA3E	Control 8W
ENSRNOG00000006720	1.08913	Rnpep	RNPEP	Control 8W
ENSRNOG00000006723	1.25001	Itga11	ITGA11	Control 8W
ENSRNOG00000006741	1.11364	Podnl1	PODNL1	Control 8W
ENSRNOG00000006747	1.47556	Cc2d1a	CC2D1A	Control 8W
ENSRNOG00000006756	1.7172	Maged1	MAGED1	Control 8W
ENSRNOG00000006767	1.11356	Cst7	CST7	Control 8W
ENSRNOG00000006778	1.34563	Mmp19	MMP19	Control 8W
ENSRNOG00000006802	1.48446	Lrrn1	LRRN1	Control 8W
ENSRNOG00000006806	1.23769	Setmar	SETMAR	Control 8W
ENSRNOG00000006813	1.05454	Sumf1	SUMF1	Control 8W
ENSRNOG00000006845	1.22654	Psapl1	PSAPL1	Control 8W
ENSRNOG00000006855	0.9803	Padi4	PADI4	Control 8W
ENSRNOG00000006873	1.54125	Dnase1	DNASE1	Control 8W
ENSRNOG00000006894	1.1792	Tor1a	TOR1A	Control 8W
ENSRNOG00000006895	1.28972	Vps53	VPS53	Control 8W
ENSRNOG00000006930	1.11488	Casq1	CASQ1	Control 8W
ENSRNOG00000006949	1.04761	C1qbp	C1QBP	Control 8W
ENSRNOG00000006957	1.26497	Gria4	GRIA4	Control 8W
ENSRNOG00000006963	1.08298	Ctse	CTSE	Control 8W
ENSRNOG00000006970	1.17086	Ntn3	NTN3	Control 8W
ENSRNOG00000006997	1.31738	App	APP	Control 8W
ENSRNOG00000007002	1.228	Lif	LIF	Control 8W
ENSRNOG00000007012	1.23398	Ly75	LY75	Control 8W
ENSRNOG00000007027	1.31632	Hgf	HGF	Control 8W
ENSRNOG00000007030	1.29571	Epha7	EPHA7	Control 8W
ENSRNOG00000007032	1.35086	Amigo2	AMIGO2	Control 8W
ENSRNOG00000007033	1.1984	Sorcs2	SORCS2	Control 8W
ENSRNOG00000007036	1.06565	Tgfbr1	TGFBR1	Control 8W
ENSRNOG00000007078	1.00784	Ccn4	CCN4	Control 8W
ENSRNOG00000007081	1.25898	Xdh	XDH	Control 8W
ENSRNOG00000007089	1.30891	Lgmn	LGMN	Control 8W
ENSRNOG00000007091	1.1651	Ly6e	LY6E	Control 8W
ENSRNOG00000007092	1.24257	Fgb	FGB	Control 8W
ENSRNOG00000007112	1.18426	Pcsk1n	PCSK1N	Control 8W
ENSRNOG00000007129	1.304	Cd8b	CD8B	Control 8W
ENSRNOG00000007133	1.19493	Plxnb2	PLXNB2	Control 8W
ENSRNOG00000007159	1.14728	Ccl2	CCL2	Control 8W
ENSRNOG00000007175	1.19535	Mier1	MIER1	Control 8W
ENSRNOG00000007177	1.35871	Poglut3	POGLUT3	Control 8W
ENSRNOG00000007178	1.08088	Cd8a	CD8A	Control 8W
ENSRNOG00000007202	1.13698	Sema3d	SEMA3D	Control 8W
ENSRNOG00000007243	1.04186	Havcr1	HAVCR1	Control 8W
ENSRNOG00000007255	1.21811	Zpbp2	ZPBP2	Control 8W
ENSRNOG00000007258	1.1949	Sbspon	SBSPON	Control 8W
ENSRNOG00000007262	1.24095	Ccdc134	CCDC134	Control 8W
ENSRNOG00000007270	1.08722	Il12rb2	IL12RB2	Control 8W
ENSRNOG00000007271	1.39987	Map3k9	MAP3K9	Control 8W
ENSRNOG00000007283	1.09879	Erlec1	ERLEC1	Control 8W
ENSRNOG00000007300	1.11257	C1qtnf6	C1QTNF6	Control 8W
ENSRNOG00000007302	1.1874	Fbn1	FBN1	Control 8W
ENSRNOG00000007310	1.19015	Klrb1a	KLRB1	Control 8W
ENSRNOG00000007320	1.22751	Fam3d	FAM3D	Control 8W
ENSRNOG00000007334	1.5736	Ly6h	LY6H	Control 8W
ENSRNOG00000007335	1.13345	Ccl11	CCL11	Control 8W
ENSRNOG00000007338	1.27744	Fbln2	FBLN2	Control 8W
ENSRNOG00000007351	1.2523	Ggh	GGH	Control 8W
ENSRNOG00000007377	1.34623	Slit3	SLIT3	Control 8W
ENSRNOG00000007392	1.1966	Atp6v1f	ATP6V1F	Control 8W
ENSRNOG00000007393	1.20787	Ndrg1	NDRG1	Control 8W
ENSRNOG00000007404	1.27176	Svbp	SVBP	Control 8W
ENSRNOG00000007415	1.00907	Ptgs1	PTGS1	Control 8W
ENSRNOG00000007427	1.2281	Entpd6	ENTPD6	Control 8W
ENSRNOG00000007456	1.27408	Calb1	CALB1	Control 8W
ENSRNOG00000007457	1.26683	Serping1	SERPING1	Control 8W
ENSRNOG00000007475	1.282	Gpihbp1	GPIHBP1	Control 8W
ENSRNOG00000007477	1.2821	Edn3	EDN3	Control 8W
ENSRNOG00000007512	1.21341	Srp14	SRP14	Control 8W
ENSRNOG00000007542	1.32572	Scg5	SCG5	Control 8W
ENSRNOG00000007545	1.23853	Angptl4	ANGPTL4	Control 8W
ENSRNOG00000007561	1.16303	Glb1l2	GLB1L2	Control 8W
ENSRNOG00000007568	1.27864	Spata6	SPATA6	Control 8W
ENSRNOG00000007574	1.19164	Padi2	PADI2	Control 8W
ENSRNOG00000007600	1.23049	Igsf1	IGSF1	Control 8W
ENSRNOG00000007604	1.26032	Igsf8	IGSF8	Control 8W
ENSRNOG00000007610	1.47734	Gdf11	GDF11	Control 8W
ENSRNOG00000007613	1.39224	C1qtnf5	C1QTNF5	Control 8W
ENSRNOG00000007650	1.23635	Cd63	CD63	Control 8W
ENSRNOG00000007657	1.57004	Col27a1	COL27A1	Control 8W
ENSRNOG00000007664	1.18829	Tnfrsf13c	TNFRSF13C	Control 8W
ENSRNOG00000007682	1.10193	Gria3	GRIA3	Control 8W
ENSRNOG00000007687	1.34107	Sema7a	SEMA7A	Control 8W
ENSRNOG00000007726	1.35174	Mcam	MCAM	Control 8W
ENSRNOG00000007728	1.20378	Gsdmd	GSDMD	Control 8W
ENSRNOG00000007740	1.2095	Tacstd2	TACSTD2	Control 8W
ENSRNOG00000007763	1.24681	Plod1	PLOD1	Control 8W
ENSRNOG00000007765	1.33181	Frzb	FRZB	Control 8W
ENSRNOG00000007766	1.24017	Pqbp1	PQBP1	Control 8W
ENSRNOG00000007775	1.13117	Cmpk1	CMPK1	Control 8W
ENSRNOG00000007788	1.19324	Glod4	GLOD4	Control 8W
ENSRNOG00000007810	1.18371	Gdf6	GDF6	Control 8W
ENSRNOG00000007829	1.06493	Lactb2	LACTB2	Control 8W
ENSRNOG00000007886	1.23226	Orm1	ORM1	Control 8W
ENSRNOG00000007917	1.24561	Cd46	CD46	Control 8W
ENSRNOG00000007923	1.2521	Cgref1	CGREF1	Control 8W
ENSRNOG00000007955	1.38657	Timp4	TIMP4	Control 8W
ENSRNOG00000007989	1.21453	Chst1	CHST1	Control 8W
ENSRNOG00000007998	1.1246	Ssb	SSB	Control 8W
ENSRNOG00000008016	1.25412	Ckap4	CKAP4	Control 8W
ENSRNOG00000008049	1.24764	Max	MAX	Control 8W
ENSRNOG00000008058	1.13893	Tmprss5	TMPRSS5	Control 8W
ENSRNOG00000008064	1.39825	Naga	NAGA	Control 8W
ENSRNOG00000008067	1.36917	Rcor1	RCOR1	Control 8W
ENSRNOG00000008090	1.36959	Txndc12	TXNDC12	Control 8W
ENSRNOG00000008129	1.33176	Pla2r1	PLA2R1	Control 8W
ENSRNOG00000008133	1.18626	Mfng	MFNG	Control 8W
ENSRNOG00000008153	1.19094	Crtam	CRTAM	Control 8W
ENSRNOG00000008168	1.27765	Wnt5b	WNT5B	Control 8W
ENSRNOG00000008180	1.23103	Lyn	LYN	Control 8W
ENSRNOG00000008182	1.24987	Htra3	HTRA3	Control 8W
ENSRNOG00000008193	1.06495	Cr1l	CR1L	Control 8W
ENSRNOG00000008209	1.19589	St3gal1	ST3GAL1	Control 8W
ENSRNOG00000008236	1.18435	Decr1	DECR1	Control 8W
ENSRNOG00000008246	1.15701	Emilin1	EMILIN1	Control 8W
ENSRNOG00000008257	1.14951	Mfap2	MFAP2	Control 8W
ENSRNOG00000008310	1.13653	Mpo	MPO	Control 8W
ENSRNOG00000008336	1.28764	Tnfrsf11b	TNFRSF11B	Control 8W
ENSRNOG00000008340	1.11245	RGD1309779	C15orf61	Control 8W
ENSRNOG00000008346	1.18047	Itgb6	ITGB6	Control 8W
ENSRNOG00000008373	1.35198	Colec11	COLEC11	Control 8W
ENSRNOG00000008394	1.15262	Prg2	PRG2	Control 8W
ENSRNOG00000008414	1.14656	Bsg	BSG	Control 8W
ENSRNOG00000008422	1.21266	Lpo	LPO	Control 8W
ENSRNOG00000008451	1.39179	Fut8	FUT8	Control 8W
ENSRNOG00000008455	1.26852	Tmem87a	TMEM87A	Control 8W
ENSRNOG00000008478	1.27789	Mmp13	MMP13	Control 8W
ENSRNOG00000008479	1.30571	Slc8a1	SLC8A1	Control 8W
ENSRNOG00000008507	1.06419	Cradd	CRADD	Control 8W
ENSRNOG00000008519	1.07531	Dipk2a	DIPK2A	Control 8W
ENSRNOG00000008525	1.27192	Csf3	CSF3	Control 8W
ENSRNOG00000008575	1.28686	Aoc1	AOC1	Control 8W
ENSRNOG00000008580	1.09188	Nbn	NBN	Control 8W
ENSRNOG00000008584	1.2134	Rnaseh1	RNASEH1	Control 8W
ENSRNOG00000008587	1.36046	Tek	TEK	Control 8W
ENSRNOG00000008604	1.05539	Nsfl1c	NSFL1C	Control 8W
ENSRNOG00000008628	1.28397	Ica1	ICA1	Control 8W
ENSRNOG00000008656	1.24271	Snca	SNCA	Control 8W
ENSRNOG00000008678	1.30106	Antxr1	ANTXR1	Control 8W
ENSRNOG00000008680	1.17344	Loxl1	LOXL1	Control 8W
ENSRNOG00000008697	1.27281	Ccn3	CCN3	Control 8W
ENSRNOG00000008736	1.32261	Slamf8	SLAMF8	Control 8W
ENSRNOG00000008749	1.23595	Col5a1	COL5A1	Control 8W
ENSRNOG00000008755	1.26975	Acox1	ACOX1	Control 8W
ENSRNOG00000008759	1.09591	Csf3r	CSF3R	Control 8W
ENSRNOG00000008761	1.54715	Ncs1	NCS1	Control 8W
ENSRNOG00000008816	1.24785	Gpnmb	GPNMB	Control 8W
ENSRNOG00000008830	1.30621	Nfe2l1	NFE2L1	Control 8W
ENSRNOG00000008857	1.3144	Adamts10	ADAMTS10	Control 8W
ENSRNOG00000008859	1.19781	Tank	TANK	Control 8W
ENSRNOG00000008897	1.0769	Gga1	GGA1	Control 8W
ENSRNOG00000008902	1.37641	Pon1	PON1	Control 8W
ENSRNOG00000008904	1.09561	Fli1	FLI1	Control 8W
ENSRNOG00000008911	1.09399	Draxin	DRAXIN	Control 8W
ENSRNOG00000008924	1.28212	Arhgef12	ARHGEF12	Control 8W
ENSRNOG00000008930	1.41714	Tnfsf15	TNFSF15	Control 8W
ENSRNOG00000008933	1.19523	Plbd1	PLBD1	Control 8W
ENSRNOG00000008943	1.21302	Penk	PENK	Control 8W
ENSRNOG00000008944	1.44643	Ext2	EXT2	Control 8W
ENSRNOG00000008947	1.16252	Cpz	CPZ	Control 8W
ENSRNOG00000008960	1.61934	Fgf22	FGF22	Control 8W
ENSRNOG00000008970	1.21464	Pcdh17	PCDH17	Control 8W
ENSRNOG00000008981	1.28789	Pdcd6ip	PDCD6IP	Control 8W
ENSRNOG00000009029	1.1879	Nptn	NPTN	Control 8W
ENSRNOG00000009033	1.15558	Cntn2	CNTN2	Control 8W
ENSRNOG00000009037	1.2319	Sulf1	SULF1	Control 8W
ENSRNOG00000009088	1.4046	Txnrd1	TXNRD1	Control 8W
ENSRNOG00000009096	1.2715	Pon3	PON3	Control 8W
ENSRNOG00000009112	1.29287	Pon2	PON2	Control 8W
ENSRNOG00000009140	1.16056	C1qtnf4	C1QTNF4	Control 8W
ENSRNOG00000009144	1.07104	Lad1	LAD1	Control 8W
ENSRNOG00000009149	1.05832	Jam3	JAM3	Control 8W
ENSRNOG00000009172	1.1127	Cpvl	CPVL	Control 8W
ENSRNOG00000009204	1.21564	Il17re	IL17RE	Control 8W
ENSRNOG00000009208	1.2689	Pibf1	PIBF1	Control 8W
ENSRNOG00000009209	1.26599	Slitrk1	SLITRK1	Control 8W
ENSRNOG00000009222	1.21551	Epha2	EPHA2	Control 8W
ENSRNOG00000009243	1.20482	Oaf	OAF	Control 8W
ENSRNOG00000009250	1.33711	Pts	PTS	Control 8W
ENSRNOG00000009274	1.24429	Fut11	FUT11	Control 8W
ENSRNOG00000009282	1.14237	Nub1	NUB1	Control 8W
ENSRNOG00000009291	1.1596	Dnase1l3	DNASE1L3	Control 8W
ENSRNOG00000009311	1.39655	Fstl3	FSTL3	Control 8W
ENSRNOG00000009313	1.03054	Lrpap1	LRPAP1	Control 8W
ENSRNOG00000009316	1.10741	Bmp10	BMP10	Control 8W
ENSRNOG00000009322	1.21461	Ccdc126	CCDC126	Control 8W
ENSRNOG00000009325	1.0478	Fuca1	FUCA1	Control 8W
ENSRNOG00000009342	1.28785	Fcnb	FCN1	Control 8W
ENSRNOG00000009347	1.10965	Arhgap25	ARHGAP25	Control 8W
ENSRNOG00000009348	1.47451	Nos3	NOS3	Control 8W
ENSRNOG00000009355	1.1663	Ogfr	OGFR	Control 8W
ENSRNOG00000009371	1.1269	Abl1	ABL1	Control 8W
ENSRNOG00000009414	1.32599	Creld1	CRELD1	Control 8W
ENSRNOG00000009421	1.10062	Ivd	IVD	Control 8W
ENSRNOG00000009425	1.20737	Fgf7	FGF7	Control 8W
ENSRNOG00000009448	1.28957	Papln	PAPLN	Control 8W
ENSRNOG00000009465	1.17164	Sfrp2	SFRP2	Control 8W
ENSRNOG00000009468	1.35997	Il12a	IL12A	Control 8W
ENSRNOG00000009478	1.39311	RGD1359108	C9orf72	Control 8W
ENSRNOG00000009495	1.24851	Src	SRC	Control 8W
ENSRNOG00000009513	1.31748	Akr1b1	AKR1B1	Control 8W
ENSRNOG00000009514	1.34387	Mme	MME	Control 8W
ENSRNOG00000009531	1.26023	Col9a3	COL9A3	Control 8W
ENSRNOG00000009559	1.18313	Tnfsf11	TNFSF11	Control 8W
ENSRNOG00000009572	1.14469	Hgfac	HGFAC	Control 8W
ENSRNOG00000009589	1.55779	Angptl7	ANGPTL7	Control 8W
ENSRNOG00000009629	1.2686	Car2	CA2	Control 8W
ENSRNOG00000009636	1.26384	Scrn1	SCRN1	Control 8W
ENSRNOG00000009646	1.40219	Nyx	NYX	Control 8W
ENSRNOG00000009656	1.20961	Rspo1	RSPO1	Control 8W
ENSRNOG00000009660	1.10675	Enpp6	ENPP6	Control 8W
ENSRNOG00000009662	1.4534	Rspo4	RSPO4	Control 8W
ENSRNOG00000009663	1.25276	Apex1	APEX1	Control 8W
ENSRNOG00000009673	1.19166	Dhrs13	DHRS13	Control 8W
ENSRNOG00000009683	1.24446	Sdcbp	SDCBP	Control 8W
ENSRNOG00000009694	1.09086	Bmp4	BMP4	Control 8W
ENSRNOG00000009719	1.26272	C2cd2l	C2CD2L	Control 8W
ENSRNOG00000009734	1.30621	Akr1b10	AKR1B10	Control 8W
ENSRNOG00000009751	1.25152	Gpx7	GPX7	Control 8W
ENSRNOG00000009754	1.20156	Nampt	NAMPT	Control 8W
ENSRNOG00000009768	1.26496	Npy	NPY	Control 8W
ENSRNOG00000009772	1.26455	Kirrel3	KIRREL3	Control 8W
ENSRNOG00000009826	1.3245	Bche	BCHE	Control 8W
ENSRNOG00000009832	1.36127	Slc39a14	SLC39A14	Control 8W
ENSRNOG00000009848	1.22561	Il18	IL18	Control 8W
ENSRNOG00000009850	1.31521	St3gal4	ST3GAL4	Control 8W
ENSRNOG00000009862	1.20552	Olfm1	OLFM1	Control 8W
ENSRNOG00000009863	1.10045	Prrt3	PRRT3	Control 8W
ENSRNOG00000009867	1.17515	Tgfb3	TGFB3	Control 8W
ENSRNOG00000009884	1.3107	Lgals1	LGALS1	Control 8W
ENSRNOG00000009886	1.254	Fkbp14	FKBP14	Control 8W
ENSRNOG00000009892	1.66817	Adamts15	ADAMTS15	Control 8W
ENSRNOG00000009907	1.24887	Mmp8	MMP8	Control 8W
ENSRNOG00000009912	1.21494	Fgr	FGR	Control 8W
ENSRNOG00000009946	1.14519	Ldlr	LDLR	Control 8W
ENSRNOG00000009997	1.25302	Erap1	ERAP1	Control 8W
ENSRNOG00000010018	1.19534	Clec4a3	CLEC4A	Control 8W
ENSRNOG00000010031	1.58868	Vtn	VTN	Control 8W
ENSRNOG00000010034	1.28292	Asah1	ASAH1	Control 8W
ENSRNOG00000010048	1.1159	Dctn1	DCTN1	Control 8W
ENSRNOG00000010058	1.33707	Spry2	SPRY2	Control 8W
ENSRNOG00000010079	1.25362	Ca3	CA3	Control 8W
ENSRNOG00000010084	1.24785	Ythdf3	YTHDF3	Control 8W
ENSRNOG00000010103	1.09217	Eif4b	EIF4B	Control 8W
ENSRNOG00000010104	1.15833	Pofut1	POFUT1	Control 8W
ENSRNOG00000010105	1.33318	S100a11	S100A11	Control 8W
ENSRNOG00000010181	1.29578	Clec4d	CLEC4D	Control 8W
ENSRNOG00000010184	1.23378	Brk1	BRK1	Control 8W
ENSRNOG00000010185	1.16617	RGD1306941	C2orf69	Control 8W
ENSRNOG00000010196	1.22855	Glb1	GLB1	Control 8W
ENSRNOG00000010208	1.21888	Timp1	TIMP1	Control 8W
ENSRNOG00000010232	1.12599	Enpp5	ENPP5	Control 8W
ENSRNOG00000010248	1.03231	Serpini1	SERPINI1	Control 8W
ENSRNOG00000010252	1.23363	Hexa	HEXA	Control 8W
ENSRNOG00000010253	1.1956	Cd163	CD163	Control 8W
ENSRNOG00000010265	1.08203	Ada	ADA	Control 8W
ENSRNOG00000010278	1.15214	Il6	IL6	Control 8W
ENSRNOG00000010283	1.11135	Cd28	CD28	Control 8W
ENSRNOG00000010326	1.35963	Col20a1	COL20A1	Control 8W
ENSRNOG00000010331	1.22513	Ctsb	CTSB	Control 8W
ENSRNOG00000010352	1.2866	Dnajc3	DNAJC3	Control 8W
ENSRNOG00000010362	1.32077	Anxa2	ANXA2	Control 8W
ENSRNOG00000010390	1.21204	Hmbs	HMBS	Control 8W
ENSRNOG00000010392	1.09679	Nrg1	NRG1	Control 8W
ENSRNOG00000010406	1.28631	Cel	CEL	Control 8W
ENSRNOG00000010436	1.01889	Zbtb17	ZBTB17	Control 8W
ENSRNOG00000010457	1.1911	Vash1	VASH1	Control 8W
ENSRNOG00000010463	1.32787	Cpa4	CPA4	Control 8W
ENSRNOG00000010466	1.2875	Chpf2	CHPF2	Control 8W
ENSRNOG00000010475	1.25017	Casp3	CASP3	Control 8W
ENSRNOG00000010482	1.25652	Impa1	IMPA1	Control 8W
ENSRNOG00000010495	1.4698	Ttc17	TTC17	Control 8W
ENSRNOG00000010507	1.15523	Mmp7	MMP7	Control 8W
ENSRNOG00000010513	1.39193	Tfpi2	TFPI2	Control 8W
ENSRNOG00000010516	1.03303	Plau	PLAU	Control 8W
ENSRNOG00000010518	1.08993	Cer1	CER1	Control 8W
ENSRNOG00000010522	1.22983	Tlr4	TLR4	Control 8W
ENSRNOG00000010524	1.16006	Cryab	CRYAB	Control 8W
ENSRNOG00000010529	1.29168	Thbs2	THBS2	Control 8W
ENSRNOG00000010567	1.27132	Angel1	ANGEL1	Control 8W
ENSRNOG00000010574	1.08708	Ptpn1	PTPN1	Control 8W
ENSRNOG00000010575	1.08364	Dapp1	DAPP1	Control 8W
ENSRNOG00000010598	1.09048	Hs3st1	HS3ST1	Control 8W
ENSRNOG00000010601	1.19684	Srpk2	SRPK2	Control 8W
ENSRNOG00000010603	1.29912	Gzma	GZMA	Control 8W
ENSRNOG00000010617	1.19682	Scube1	SCUBE1	Control 8W
ENSRNOG00000010630	1.29107	Prcp	PRCP	Control 8W
ENSRNOG00000010635	1.345	Igfbp4	IGFBP4	Control 8W
ENSRNOG00000010637	1.04654	Tbc1d5	TBC1D5	Control 8W
ENSRNOG00000010645	1.34941	Lgals3	LGALS3	Control 8W
ENSRNOG00000010661	1.14481	Gzmk	GZMK	Control 8W
ENSRNOG00000010663	1.20284	Col6a5	COL6A5	Control 8W
ENSRNOG00000010666	0.980385	Ccn5	CCN5	Control 8W
ENSRNOG00000010695	1.28278	Pdgfc	PDGFC	Control 8W
ENSRNOG00000010698	1.38237	Car1	CA1	Control 8W
ENSRNOG00000010714	1.24402	Fgl1	FGL1	Control 8W
ENSRNOG00000010725	1.21528	Cpa1	CPA1	Control 8W
ENSRNOG00000010729	1.21059	Usp8	USP8	Control 8W
ENSRNOG00000010744	1.33594	Nrp1	NRP1	Control 8W
ENSRNOG00000010771	1.32607	Pkd1	PKD1	Control 8W
ENSRNOG00000010784	1.29706	Scg3	SCG3	Control 8W
ENSRNOG00000010797	1.32228	Esm1	ESM1	Control 8W
ENSRNOG00000010805	1.31086	Fabp4	FABP4	Control 8W
ENSRNOG00000010811	1.23966	Lalba	LALBA	Control 8W
ENSRNOG00000010821	1.35818	Ankrd54	ANKRD54	Control 8W
ENSRNOG00000010832	1.33107	Pdgfrl	PDGFRL	Control 8W
ENSRNOG00000010840	1.32782	Adamtsl3	ADAMTSL3	Control 8W
ENSRNOG00000010841	1.42978	Col8a2	COL8A2	Control 8W
ENSRNOG00000010843	1.31075	Nhlrc3	NHLRC3	Control 8W
ENSRNOG00000010886	1.26157	Nfe2l3	NFE2L3	Control 8W
ENSRNOG00000010890	1.28484	Bmp1	BMP1	Control 8W
ENSRNOG00000010902	1.28163	Eloa	ELOA	Control 8W
ENSRNOG00000010906	1.18033	Ccl5	CCL5	Control 8W
ENSRNOG00000010911	1.13725	Tmem108	TMEM108	Control 8W
ENSRNOG00000010917	1.10385	Bmp5	BMP5	Control 8W
ENSRNOG00000010944	1.15156	Hyou1	HYOU1	Control 8W
ENSRNOG00000010958	1.23081	Prdx3	PRDX3	Control 8W
ENSRNOG00000010966	1.37311	Itgb1	ITGB1	Control 8W
ENSRNOG00000010977	1.23678	Igfbp6	IGFBP6	Control 8W
ENSRNOG00000010984	1.11509	Anxa11	ANXA11	Control 8W
ENSRNOG00000011011	1.20181	Nmb	NMB	Control 8W
ENSRNOG00000011052	1.26006	Gars1	GARS1	Control 8W
ENSRNOG00000011071	1.23762	Nt5e	NT5E	Control 8W
ENSRNOG00000011107	1.23609	Pcsk1	PCSK1	Control 8W
ENSRNOG00000011134	1.22184	Lama2	LAMA2	Control 8W
ENSRNOG00000011140	1.30309	Prxl2a	PRXL2A	Control 8W
ENSRNOG00000011141	1.33188	Serpina11	SERPINA11	Control 8W
ENSRNOG00000011145	1.54844	Crhr2	CRHR2	Control 8W
ENSRNOG00000011150	1.17959	Arsb	ARSB	Control 8W
ENSRNOG00000011153	1.1031	Il17ra	IL17RA	Control 8W
ENSRNOG00000011175	1.30207	Hnrnpa2b1	HNRNPA2B1	Control 8W
ENSRNOG00000011181	1.19388	Cpa3	CPA3	Control 8W
ENSRNOG00000011189	1.20297	Acy1	ACY1	Control 8W
ENSRNOG00000011195	1.29396	Prkra	PRKRA	Control 8W
ENSRNOG00000011205	1.15633	Ccl3	CCL3	Control 8W
ENSRNOG00000011214	1.20316	Polr2f	POLR2F	Control 8W
ENSRNOG00000011228	1.22399	Layn	LAYN	Control 8W
ENSRNOG00000011258	1.14653	Masp2	MASP2	Control 8W
ENSRNOG00000011263	1.15546	Plac9	PLAC9	Control 8W
ENSRNOG00000011287	1.30785	Minpp1	MINPP1	Control 8W
ENSRNOG00000011292	1.20943	Col1a2	COL1A2	Control 8W
ENSRNOG00000011300	1.28512	Lama3	LAMA3	Control 8W
ENSRNOG00000011323	1.13311	Lgi3	LGI3	Control 8W
ENSRNOG00000011352	1.22469	Furin	FURIN	Control 8W
ENSRNOG00000011357	1.24223	Shbg	SHBG	Control 8W
ENSRNOG00000011360	1.06973	Dkk2	DKK2	Control 8W
ENSRNOG00000011384	1.28758	Aimp1	AIMP1	Control 8W
ENSRNOG00000011406	1.18636	Ccl4	CCL4	Control 8W
ENSRNOG00000011413	1.188	Scp2	SCP2	Control 8W
ENSRNOG00000011416	1.45955	Vegfc	VEGFC	Control 8W
ENSRNOG00000011439	1.34582	Grk5	GRK5	Control 8W
ENSRNOG00000011471	1.13148	Fgf9	FGF9	Control 8W
ENSRNOG00000011483	1.07995	S100a9	S100A9	Control 8W
ENSRNOG00000011490	1.28809	Angptl8	ANGPTL8	Control 8W
ENSRNOG00000011498	1.20903	Psip1	PSIP1	Control 8W
ENSRNOG00000011502	1.36137	Col9a2	COL9A2	Control 8W
ENSRNOG00000011511	1.11941	Stk24	STK24	Control 8W
ENSRNOG00000011513	1.16887	Gla	GLA	Control 8W
ENSRNOG00000011517	1.07701	Tnfrsf21	TNFRSF21	Control 8W
ENSRNOG00000011526	1.16462	Pcsk6	PCSK6	Control 8W
ENSRNOG00000011540	1.17548	Vta1	VTA1	Control 8W
ENSRNOG00000011562	1.0506	Slitrk2	SLITRK2	Control 8W
ENSRNOG00000011568	1.13115	Rspo3	RSPO3	Control 8W
ENSRNOG00000011575	1.21283	Adamts18	ADAMTS18	Control 8W
ENSRNOG00000011631	1.47916	Fst	FST	Control 8W
ENSRNOG00000011632	1.14187	Cct5	CCT5	Control 8W
ENSRNOG00000011680	1.10381	Il16	IL16	Control 8W
ENSRNOG00000011696	1.2125	Lifr	LIFR	Control 8W
ENSRNOG00000011700	1.32169	Ptprm	PTPRM	Control 8W
ENSRNOG00000011718	1.27326	C1rl	C1RL	Control 8W
ENSRNOG00000011740	1.2649	Poglut2	POGLUT2	Control 8W
ENSRNOG00000011750	1.08083	Fam180a	FAM180A	Control 8W
ENSRNOG00000011758	1.25301	Fkbp7	FKBP7	Control 8W
ENSRNOG00000011775	1.21298	Mfap3l	MFAP3L	Control 8W
ENSRNOG00000011789	1.24698	Cdon	CDON	Control 8W
ENSRNOG00000011800	1.27455	F3	F3	Control 8W
ENSRNOG00000011808	1.35017	Ghrhr	GHRHR	Control 8W
ENSRNOG00000011820	1.2445	Acp3	ACP3	Control 8W
ENSRNOG00000011821	1.24932	S100a4	S100A4	Control 8W
ENSRNOG00000011913	1.22826	Cp	CP	Control 8W
ENSRNOG00000011917	1.12987	Cd79b	CD79B	Control 8W
ENSRNOG00000011931	1.2717	Smarca2	SMARCA2	Control 8W
ENSRNOG00000011946	1.26713	Ptn	PTN	Control 8W
ENSRNOG00000011971	1.21846	C1s	C1S	Control 8W
ENSRNOG00000011973	1.1349	Il7	IL7	Control 8W
ENSRNOG00000011984	1.41154	Cxcl14	CXCL14	Control 8W
ENSRNOG00000011987	1.2169	Cd2ap	CD2AP	Control 8W
ENSRNOG00000012001	1.37392	Vps37a	VPS37A	Control 8W
ENSRNOG00000012036	1.2921	Pcsk5	PCSK5	Control 8W
ENSRNOG00000012037	1.2515	Galnt7	GALNT7	Control 8W
ENSRNOG00000012045	1.1013	Adgrb3	ADGRB3	Control 8W
ENSRNOG00000012053	1.33663	S100a16	S100A16	Control 8W
ENSRNOG00000012058	1.51337	Egflam	EGFLAM	Control 8W
ENSRNOG00000012062	1.25847	Npc2	NPC2	Control 8W
ENSRNOG00000012073	1.13126	Abhd14b	ABHD14B	Control 8W
ENSRNOG00000012074	1.28257	Ifngr1	IFNGR1	Control 8W
ENSRNOG00000012081	1.05105	Txn1	TXN	Control 8W
ENSRNOG00000012094	1.12802	Ltbp2	LTBP2	Control 8W
ENSRNOG00000012098	1.12692	Adcyap1r1	ADCYAP1R1	Control 8W
ENSRNOG00000012108	1.47849	Thsd1	THSD1	Control 8W
ENSRNOG00000012110	1.1309	Col17a1	COL17A1	Control 8W
ENSRNOG00000012121	1.17765	Sdf2	SDF2	Control 8W
ENSRNOG00000012181	1.26877	Lpl	LPL	Control 8W
ENSRNOG00000012183	1.32998	Glrx	GLRX	Control 8W
ENSRNOG00000012196	1.12524	Asah2	ASAH2	Control 8W
ENSRNOG00000012197	1.33552	Bpifb2	BPIFB2	Control 8W
ENSRNOG00000012208	1.08982	Itgb7	ITGB7	Control 8W
ENSRNOG00000012216	1.21875	Tgfbi	TGFBI	Control 8W
ENSRNOG00000012227	1.46636	Stambp	STAMBP	Control 8W
ENSRNOG00000012228	1.25806	Skap2	SKAP2	Control 8W
ENSRNOG00000012259	1.16332	Il22ra2	IL22RA2	Control 8W
ENSRNOG00000012278	1.30853	Fgf10	FGF10	Control 8W
ENSRNOG00000012280	1.26399	Ptx3	PTX3	Control 8W
ENSRNOG00000012331	1.21244	Casp8	CASP8	Control 8W
ENSRNOG00000012366	1.09705	Mesd	MESD	Control 8W
ENSRNOG00000012375	1.22829	Inpp1	INPP1	Control 8W
ENSRNOG00000012378	1.19015	Dbnl	DBNL	Control 8W
ENSRNOG00000012390	1.14205	Npw	NPW	Control 8W
ENSRNOG00000012393	1.26457	S100a13	S100A13	Control 8W
ENSRNOG00000012405	1.26115	Tcf4	TCF4	Control 8W
ENSRNOG00000012424	1.3052	Adam23	ADAM23	Control 8W
ENSRNOG00000012439	1.09496	Bid	BID	Control 8W
ENSRNOG00000012440	1.251	Msra	MSRA	Control 8W
ENSRNOG00000012442	1.10353	Cemip	CEMIP	Control 8W
ENSRNOG00000012471	1.03644	Thbs4	THBS4	Control 8W
ENSRNOG00000012480	1.17236	Pxylp1	PXYLP1	Control 8W
ENSRNOG00000012495	1.29898	Podxl	PODXL	Control 8W
ENSRNOG00000012531	1.24342	Ephb2	EPHB2	Control 8W
ENSRNOG00000012582	1.13974	Eif4ebp1	EIF4EBP1	Control 8W
ENSRNOG00000012594	1.15586	Sugt1	SUGT1	Control 8W
ENSRNOG00000012603	1.36879	Sestd1	SESTD1	Control 8W
ENSRNOG00000012616	1.28609	Ppt1	PPT1	Control 8W
ENSRNOG00000012619	1.41685	Epor	EPOR	Control 8W
ENSRNOG00000012630	1.37216	Rhoc	RHOC	Control 8W
ENSRNOG00000012640	1.2412	Dpp7	DPP7	Control 8W
ENSRNOG00000012655	1.0126	Adamts6	ADAMTS6	Control 8W
ENSRNOG00000012659	1.24586	Vamp5	VAMP5	Control 8W
ENSRNOG00000012660	1.2103	Postn	POSTN	Control 8W
ENSRNOG00000012681	1.2131	Lgals9	LGALS9	Control 8W
ENSRNOG00000012686	1.21264	Pomc	POMC	Control 8W
ENSRNOG00000012698	1.21244	Chsy1	CHSY1	Control 8W
ENSRNOG00000012749	1.15816	C1qb	C1QB	Control 8W
ENSRNOG00000012752	1.44529	Cklf	CKLF	Control 8W
ENSRNOG00000012759	1.0526	Col19a1	COL19A1	Control 8W
ENSRNOG00000012779	1.28604	Msr1	MSR1	Control 8W
ENSRNOG00000012786	1.10497	Pgrmc1	PGRMC1	Control 8W
ENSRNOG00000012804	1.16699	C1qc	C1QC	Control 8W
ENSRNOG00000012807	1.15569	C1qa	C1QA	Control 8W
ENSRNOG00000012811	1.2589	Spint1	SPINT1	Control 8W
ENSRNOG00000012817	1.20299	Lrrc17	LRRC17	Control 8W
ENSRNOG00000012821	1.04394	Cnmd	CNMD	Control 8W
ENSRNOG00000012840	1.34527	Sparc	SPARC	Control 8W
ENSRNOG00000012874	1.42145	Rgma	RGMA	Control 8W
ENSRNOG00000012881	1.05012	Fgl2	FGL2	Control 8W
ENSRNOG00000012920	1.13095	Col9a1	COL9A1	Control 8W
ENSRNOG00000012937	1.26106	Wwp2	WWP2	Control 8W
ENSRNOG00000012952	1.26033	Lrig1	LRIG1	Control 8W
ENSRNOG00000012953	1.42523	Arsa	ARSA	Control 8W
ENSRNOG00000012956	1.54201	Tgm2	TGM2	Control 8W
ENSRNOG00000013018	1.21988	Eda2r	EDA2R	Control 8W
ENSRNOG00000013036	1.15647	Epha8	EPHA8	Control 8W
ENSRNOG00000013064	1.24323	Lrp8	LRP8	Control 8W
ENSRNOG00000013072	1.31893	Plxna4	PLXNA4	Control 8W
ENSRNOG00000013102	1.05829	Entpd2	ENTPD2	Control 8W
ENSRNOG00000013110	1.12408	Nudt2	NUDT2	Control 8W
ENSRNOG00000013116	0	Spink5	SPINK5	Control 8W
ENSRNOG00000013118	1.45014	Atox1	ATOX1	Control 8W
ENSRNOG00000013123	1.2289	Scube2	SCUBE2	Control 8W
ENSRNOG00000013140	1.29398	Pdzd2	PDZD2	Control 8W
ENSRNOG00000013141	1.17867	Eno2	ENO2	Control 8W
ENSRNOG00000013166	1.10241	Wnt4	WNT4	Control 8W
ENSRNOG00000013167	1.22353	Hmgb2	HMGB2	Control 8W
ENSRNOG00000013179	1.33844	Tinagl1	TINAGL1	Control 8W
ENSRNOG00000013190	1.12319	Rnaset2	RNASET2	Control 8W
ENSRNOG00000013195	1.32948	Ruvbl1	RUVBL1	Control 8W
ENSRNOG00000013222	1.28902	Cd207	CD207	Control 8W
ENSRNOG00000013250	1.25801	Pdcd5	PDCD5	Control 8W
ENSRNOG00000013254	1.12182	Dctn6	DCTN6	Control 8W
ENSRNOG00000013260	1.21758	Calr3	CALR3	Control 8W
ENSRNOG00000013265	1.27099	Tgfbr2	TGFBR2	Control 8W
ENSRNOG00000013269	1.33247	Tnfsf10	TNFSF10	Control 8W
ENSRNOG00000013300	1.25604	Atp5if1	ATP5IF1	Control 8W
ENSRNOG00000013304	1.22279	Arg1	ARG1	Control 8W
ENSRNOG00000013309	1.11129	Pik3ap1	PIK3AP1	Control 8W
ENSRNOG00000013317	1.19874	RGD1565222	C14orf93	Control 8W
ENSRNOG00000013324	1.38305	Cdh5	CDH5	Control 8W
ENSRNOG00000013330	1.19004	Cdhr1	CDHR1	Control 8W
ENSRNOG00000013340	1.20254	Twsg1	TWSG1	Control 8W
ENSRNOG00000013360	1.18817	Prkcsh	PRKCSH	Control 8W
ENSRNOG00000013370	1.02741	Gfer	GFER	Control 8W
ENSRNOG00000013395	1.24484	Pglyrp1	PGLYRP1	Control 8W
ENSRNOG00000013397	1.47578	Foxo1	FOXO1	Control 8W
ENSRNOG00000013441	1.18408	Gnrh1	GNRH1	Control 8W
ENSRNOG00000013452	1.28377	Rcn1	RCN1	Control 8W
ENSRNOG00000013469	1.25336	Txndc5	TXNDC5	Control 8W
ENSRNOG00000013484	1.24566	Gsta1	GSTA1	Control 8W
ENSRNOG00000013519	1.3579	Tll2	TLL2	Control 8W
ENSRNOG00000013529	1.19057	Stk4	STK4	Control 8W
ENSRNOG00000013535	1.50932	Cdh6	CDH6	Control 8W
ENSRNOG00000013553	1.48372	Ngrn	NGRN	Control 8W
ENSRNOG00000013554	1.10554	Treml2	TREML2	Control 8W
ENSRNOG00000013562	1.07993	Ndfip1	NDFIP1	Control 8W
ENSRNOG00000013572	1.11705	Lxn	LXN	Control 8W
ENSRNOG00000013578	1.16864	Trem2	TREM2	Control 8W
ENSRNOG00000013589	1.39737	Cxcl12	CXCL12	Control 8W
ENSRNOG00000013603	1.17528	Dffa	DFFA	Control 8W
ENSRNOG00000013604	1.0584	Gpx4	GPX4	Control 8W
ENSRNOG00000013653	1.34772	Pdlim7	PDLIM7	Control 8W
ENSRNOG00000013654	1.11657	Cbln2	CBLN2	Control 8W
ENSRNOG00000013668	1.28006	Capg	CAPG	Control 8W
ENSRNOG00000013674	1.08755	Megf10	MEGF10	Control 8W
ENSRNOG00000013679	1.31405	Sema4d	SEMA4D	Control 8W
ENSRNOG00000013684	1.4318	F11	F11	Control 8W
ENSRNOG00000013692	1.28546	Abhd18	ABHD18	Control 8W
ENSRNOG00000013694	1.1518	Ntng2	NTNG2	Control 8W
ENSRNOG00000013717	1.2376	Bmp6	BMP6	Control 8W
ENSRNOG00000013720	1.1935	Aebp1	AEBP1	Control 8W
ENSRNOG00000013745	1.16651	Ctrc	CTRC	Control 8W
ENSRNOG00000013751	1.18205	Plpbp	PLPBP	Control 8W
ENSRNOG00000013760	1.19451	Wfdc5	WFDC5	Control 8W
ENSRNOG00000013763	1.14407	Erlin2	ERLIN2	Control 8W
ENSRNOG00000013770	1.18111	Folh1	FOLH1	Control 8W
ENSRNOG00000013771	1.12207	Clca2	CLCA2	Control 8W
ENSRNOG00000013791	1.36914	Enpp3	ENPP3	Control 8W
ENSRNOG00000013793	1.14582	C1qtnf9	C1QTNF9	Control 8W
ENSRNOG00000013820	1.13581	Tnfrsf14	TNFRSF14	Control 8W
ENSRNOG00000013844	1.15468	Fam172a	FAM172A	Control 8W
ENSRNOG00000013867	1.40115	Fgf1	FGF1	Control 8W
ENSRNOG00000013886	1.10838	Fyb1	FYB1	Control 8W
ENSRNOG00000013895	1.14879	Npdc1	NPDC1	Control 8W
ENSRNOG00000013917	1.24329	Igsf10	IGSF10	Control 8W
ENSRNOG00000013922	1.17664	Dok2	DOK2	Control 8W
ENSRNOG00000013954	1.1128	Alpl	ALPL	Control 8W
ENSRNOG00000013963	1.18469	Il6st	IL6ST	Control 8W
ENSRNOG00000013973	1.16883	Lcn2	LCN2	Control 8W
ENSRNOG00000013994	1.33951	Enpp1	ENPP1	Control 8W
ENSRNOG00000014007	1.31833	Gfod1	GFOD1	Control 8W
ENSRNOG00000014010	1.15617	Gfra2	GFRA2	Control 8W
ENSRNOG00000014021	1.1608	Matn4	MATN4	Control 8W
ENSRNOG00000014034	1.28944	Olfml2a	OLFML2A	Control 8W
ENSRNOG00000014051	1.31033	Pgrmc2	PGRMC2	Control 8W
ENSRNOG00000014064	1.25717	Ctsh	CTSH	Control 8W
ENSRNOG00000014117	1.00783	Hmox1	HMOX1	Control 8W
ENSRNOG00000014118	1.43706	Klkb1	KLKB1	Control 8W
ENSRNOG00000014137	1.27872	Fbln1	FBLN1	Control 8W
ENSRNOG00000014143	1.33139	Col24a1	COL24A1	Control 8W
ENSRNOG00000014152	1.12998	Kcnip3	KCNIP3	Control 8W
ENSRNOG00000014166	1.24572	Smoc2	SMOC2	Control 8W
ENSRNOG00000014171	1.21849	Tnfsf13	TNFSF13	Control 8W
ENSRNOG00000014187	1.31324	Igf1r	IGF1R	Control 8W
ENSRNOG00000014201	1.22496	Manf	MANF	Control 8W
ENSRNOG00000014218	1.27779	Tmem25	TMEM25	Control 8W
ENSRNOG00000014231	1.15608	Pnoc	PNOC	Control 8W
ENSRNOG00000014233	1.16519	Krt19	KRT19	Control 8W
ENSRNOG00000014241	1.29425	Ece1	ECE1	Control 8W
ENSRNOG00000014243	1.38114	Pear1	PEAR1	Control 8W
ENSRNOG00000014248	1.167	Erbb4	ERBB4	Control 8W
ENSRNOG00000014257	1.2591	Ces4a	CES4A	Control 8W
ENSRNOG00000014265	1.17753	Tnfrsf19	TNFRSF19	Control 8W
ENSRNOG00000014287	1.15279	Stk11	STK11	Control 8W
ENSRNOG00000014288	1.20175	Fn1	FN1	Control 8W
ENSRNOG00000014294	1.11705	Ptpn6	PTPN6	Control 8W
ENSRNOG00000014297	1.22475	Sdc4	SDC4	Control 8W
ENSRNOG00000014303	1.32361	Lrp11	LRP11	Control 8W
ENSRNOG00000014320	1.54574	Inhba	INHBA	Control 8W
ENSRNOG00000014323	1.28557	Extl2	EXTL2	Control 8W
ENSRNOG00000014333	1.1112	Vcam1	VCAM1	Control 8W
ENSRNOG00000014350	1.29381	Ccn1	CCN1	Control 8W
ENSRNOG00000014361	1.1	Edn1	EDN1	Control 8W
ENSRNOG00000014365	1.25805	Gne	GNE	Control 8W
ENSRNOG00000014367	1.27523	Ephb6	EPHB6	Control 8W
ENSRNOG00000014369	1.25416	Slc27a4	SLC27A4	Control 8W
ENSRNOG00000014371	1.46923	Cdh13	CDH13	Control 8W
ENSRNOG00000014375	1.10953	Adgrb2	ADGRB2	Control 8W
ENSRNOG00000014376	0.98556	Proc	PROC	Control 8W
ENSRNOG00000014378	1.30208	Il1r2	IL1R2	Control 8W
ENSRNOG00000014385	1.06849	Wnt2b	WNT2B	Control 8W
ENSRNOG00000014398	1.16486	Scara5	SCARA5	Control 8W
ENSRNOG00000014405	1.03534	Aprt	APRT	Control 8W
ENSRNOG00000014426	1.30515	Lox	LOX	Control 8W
ENSRNOG00000014461	1.31797	Galns	GALNS	Control 8W
ENSRNOG00000014464	1.13464	Tnfsf13b	TNFSF13B	Control 8W
ENSRNOG00000014471	1.51502	B3gnt6	B3GNT6	Control 8W
ENSRNOG00000014485	1.09551	Pdcd6	PDCD6	Control 8W
ENSRNOG00000014504	1.15483	Il1r1	IL1R1	Control 8W
ENSRNOG00000014508	1.36557	Mgll	MGLL	Control 8W
ENSRNOG00000014516	1.35867	Hs6st1	HS6ST1	Control 8W
ENSRNOG00000014520	1.12416	Ing1	ING1	Control 8W
ENSRNOG00000014532	1.16747	Lbp	LBP	Control 8W
ENSRNOG00000014573	1.30837	Ckmt1	CKMT1B	Control 8W
ENSRNOG00000014610	1.14335	Anpep	ANPEP	Control 8W
ENSRNOG00000014613	1.24273	Ddah1	DDAH1	Control 8W
ENSRNOG00000014635	1.25831	Clta	CLTA	Control 8W
ENSRNOG00000014637	1.28664	Atxn10	ATXN10	Control 8W
ENSRNOG00000014650	1.29189	Sema4g	SEMA4G	Control 8W
ENSRNOG00000014683	1.17091	Il1rl2	IL1RL2	Control 8W
ENSRNOG00000014690	1.15553	Pigt	PIGT	Control 8W
ENSRNOG00000014691	1.22865	Ric3	RIC3	Control 8W
ENSRNOG00000014739	1.19887	Wfdc2	WFDC2	Control 8W
ENSRNOG00000014743	1.15914	Hagh	HAGH	Control 8W
ENSRNOG00000014751	1.12991	Ret	RET	Control 8W
ENSRNOG00000014758	1.09676	Lgi1	LGI1	Control 8W
ENSRNOG00000014835	1.24475	Il1rl1	IL1RL1	Control 8W
ENSRNOG00000014837	1.16608	Emilin2	EMILIN2	Control 8W
ENSRNOG00000014851	1.30441	Col4a4	COL4A4	Control 8W
ENSRNOG00000014901	1.16202	Uggt1	UGGT1	Control 8W
ENSRNOG00000014940	1.09274	Sfrp5	SFRP5	Control 8W
ENSRNOG00000014963	1.19506	Adgrg1	ADGRG1	Control 8W
ENSRNOG00000014964	1.14808	Hp	HP	Control 8W
ENSRNOG00000014966	1.34741	LOC690000	C19orf12	Control 8W
ENSRNOG00000014997	1.23782	Igf2r	IGF2R	Control 8W
ENSRNOG00000015002	1.29472	Abhd15	ABHD15	Control 8W
ENSRNOG00000015018	1.0847	Pdia3	PDIA3	Control 8W
ENSRNOG00000015027	1.22916	Il18r1	IL18R1	Control 8W
ENSRNOG00000015036	1.07458	Ccn2	CCN2	Control 8W
ENSRNOG00000015055	1.19309	Scg2	SCG2	Control 8W
ENSRNOG00000015059	1.23343	Mcfd2	MCFD2	Control 8W
ENSRNOG00000015061	1.15637	Igfals	IGFALS	Control 8W
ENSRNOG00000015068	1.34712	Il11ra1	IL11RA	Control 8W
ENSRNOG00000015075	1.29424	Stc1	STC1	Control 8W
ENSRNOG00000015086	1.35542	Plin1	PLIN1	Control 8W
ENSRNOG00000015093	1.39417	Sparcl1	SPARCL1	Control 8W
ENSRNOG00000015109	1.14771	Ubxn8	UBXN8	Control 8W
ENSRNOG00000015118	1.17848	Cpped1	CPPED1	Control 8W
ENSRNOG00000015149	1.17175	Nrg4	NRG4	Control 8W
ENSRNOG00000015156	1.20042	Gal	GAL	Control 8W
ENSRNOG00000015213	1.20853	Fxn	FXN	Control 8W
ENSRNOG00000015279	1.23723	Vtcn1	VTCN1	Control 8W
ENSRNOG00000015310	1.26461	Lrrc32	LRRC32	Control 8W
ENSRNOG00000015331	1.20225	Gdf3	GDF3	Control 8W
ENSRNOG00000015353	1.22824	Prss12	PRSS12	Control 8W
ENSRNOG00000015357	1.21942	Bmper	BMPER	Control 8W
ENSRNOG00000015365	1.30087	Col4a3	COL4A3	Control 8W
ENSRNOG00000015375	1.30733	Lsm1	LSM1	Control 8W
ENSRNOG00000015410	1.18868	Aspn	ASPN	Control 8W
ENSRNOG00000015441	1.12882	Il4r	IL4R	Control 8W
ENSRNOG00000015447	1.39035	Calcoco1	CALCOCO1	Control 8W
ENSRNOG00000015461	1.13344	Serpine2	SERPINE2	Control 8W
ENSRNOG00000015498	1.27054	Il17rb	IL17RB	Control 8W
ENSRNOG00000015505	1.19294	Mfap5	MFAP5	Control 8W
ENSRNOG00000015518	1.32438	Rbp4	RBP4	Control 8W
ENSRNOG00000015519	1.35418	Ces1d	CES1	Control 8W
ENSRNOG00000015550	1.22918	Ptgds	PTGDS	Control 8W
ENSRNOG00000015551	1.07795	Fuca2	FUCA2	Control 8W
ENSRNOG00000015562	1.21283	Cdh17	CDH17	Control 8W
ENSRNOG00000015573	1.29218	Ctbs	CTBS	Control 8W
ENSRNOG00000015597	1.17654	LOC100125364	C6orf120	Control 8W
ENSRNOG00000015602	1.32273	Cdh2	CDH2	Control 8W
ENSRNOG00000015615	1.07542	Tnfrsf11a	TNFRSF11A	Control 8W
ENSRNOG00000015618	1.33574	Wnt5a	WNT5A	Control 8W
ENSRNOG00000015654	1.26628	Ghr	GHR	Control 8W
ENSRNOG00000015667	1.13126	Epcam	EPCAM	Control 8W
ENSRNOG00000015668	1.44587	Ccl19	CCL19	Control 8W
ENSRNOG00000015671	1.22413	Tectb	TECTB	Control 8W
ENSRNOG00000015675	1.07881	Nell1	NELL1	Control 8W
ENSRNOG00000015716	1.1923	Gp2	GP2	Control 8W
ENSRNOG00000015727	1.23927	Loxl4	LOXL4	Control 8W
ENSRNOG00000015749	1.30972	Nme3	NME3	Control 8W
ENSRNOG00000015750	1.23929	Wnt7b	WNT7B	Control 8W
ENSRNOG00000015780	1.1997	Rcn2	RCN2	Control 8W
ENSRNOG00000015787	1.23498	P3h4	P3H4	Control 8W
ENSRNOG00000015843	1.14704	Itfg1	ITFG1	Control 8W
ENSRNOG00000015857	1.07348	Ctsa	CTSA	Control 8W
ENSRNOG00000015858	1.10396	Hyal1	HYAL1	Control 8W
ENSRNOG00000015867	1.44635	Chst9	CHST9	Control 8W
ENSRNOG00000015880	1.28239	Dpep1	DPEP1	Control 8W
ENSRNOG00000015902	1.31753	Cpxm2	CPXM2	Control 8W
ENSRNOG00000015904	1.31418	Wfdc1	WFDC1	Control 8W
ENSRNOG00000015941	1.22058	Fkbp10	FKBP10	Control 8W
ENSRNOG00000015957	1.14144	F13a1	F13A1	Control 8W
ENSRNOG00000015962	1.22551	Nmnat1	NMNAT1	Control 8W
ENSRNOG00000015982	1.20861	Wnt11	WNT11	Control 8W
ENSRNOG00000015989	1.28013	Mrpl32	MRPL32	Control 8W
ENSRNOG00000016001	1.2713	Chmp1a	CHMP1A	Control 8W
ENSRNOG00000016033	1.08836	Endog	ENDOG	Control 8W
ENSRNOG00000016038	1.13637	Mgmt	MGMT	Control 8W
ENSRNOG00000016055	1.15021	Fkrp	FKRP	Control 8W
ENSRNOG00000016058	1.1208	Kazald1	KAZALD1	Control 8W
ENSRNOG00000016071	1.28063	P3h3	P3H3	Control 8W
ENSRNOG00000016093	1.06508	Hyal3	HYAL3	Control 8W
ENSRNOG00000016097	1.26921	Kyat1	KYAT1	Control 8W
ENSRNOG00000016112	1.29908	Cd274	CD274	Control 8W
ENSRNOG00000016136	1.05938	Pdcd1lg2	PDCD1LG2	Control 8W
ENSRNOG00000016137	1.16042	Rad23b	RAD23B	Control 8W
ENSRNOG00000016143	1.28467	Gpr162	GPR162	Control 8W
ENSRNOG00000016156	1.1796	Nptxr	NPTXR	Control 8W
ENSRNOG00000016164	1.20283	Fcrl2	FCRL2	Control 8W
ENSRNOG00000016180	1.32528	Pdp1	PDP1	Control 8W
ENSRNOG00000016182	1.22333	Tgfa	TGFA	Control 8W
ENSRNOG00000016203	1.13965	Efna2	EFNA2	Control 8W
ENSRNOG00000016207	1.22465	Galnt1	GALNT1	Control 8W
ENSRNOG00000016219	1.27167	Vnn1	VNN1	Control 8W
ENSRNOG00000016234	1.45795	Ciapin1	CIAPIN1	Control 8W
ENSRNOG00000016243	1.07614	Casq2	CASQ2	Control 8W
ENSRNOG00000016249	1.05472	Cep85	CEP85	Control 8W
ENSRNOG00000016251	1.27798	Dnaja2	DNAJA2	Control 8W
ENSRNOG00000016254	1.35573	Sema4c	SEMA4C	Control 8W
ENSRNOG00000016255	1.23108	Podxl2	PODXL2	Control 8W
ENSRNOG00000016256	1.33695	Myo9b	MYO9B	Control 8W
ENSRNOG00000016271	1.43981	Itm2b	ITM2B	Control 8W
ENSRNOG00000016275	1.01738	Ttr	TTR	Control 8W
ENSRNOG00000016278	1.05428	Ccl17	CCL17	Control 8W
ENSRNOG00000016281	1.33965	Col4a1	COL4A1	Control 8W
ENSRNOG00000016294	1.18605	Cd4	CD4	Control 8W
ENSRNOG00000016308	1.10966	Il10ra	IL10RA	Control 8W
ENSRNOG00000016315	1.24902	Cnpy3	CNPY3	Control 8W
ENSRNOG00000016325	1.09331	F2	F2	Control 8W
ENSRNOG00000016326	1.26275	Cx3cl1	CX3CL1	Control 8W
ENSRNOG00000016343	1.20401	Dkk3	DKK3	Control 8W
ENSRNOG00000016366	1.17493	Colec12	COLEC12	Control 8W
ENSRNOG00000016374	1.31772	Fgfr2	FGFR2	Control 8W
ENSRNOG00000016391	1.26277	Arid4b	ARID4B	Control 8W
ENSRNOG00000016397	1.2393	Tmprss13	TMPRSS13	Control 8W
ENSRNOG00000016398	1.23529	Clstn1	CLSTN1	Control 8W
ENSRNOG00000016456	1.22968	Il33	IL33	Control 8W
ENSRNOG00000016460	1.11795	Clu	CLU	Control 8W
ENSRNOG00000016468	1.29888	Tpmt	TPMT	Control 8W
ENSRNOG00000016478	1.21387	Eif5a	EIF5A	Control 8W
ENSRNOG00000016488	1.22563	Pltp	PLTP	Control 8W
ENSRNOG00000016496	1.30345	Ctsc	CTSC	Control 8W
ENSRNOG00000016512	1.28135	Sema3b	SEMA3B	Control 8W
ENSRNOG00000016526	1.29661	Dsg2	DSG2	Control 8W
ENSRNOG00000016535	1.11276	Ccl22	CCL22	Control 8W
ENSRNOG00000016551	1.14383	Bcl2l11	BCL2L11	Control 8W
ENSRNOG00000016567	1.16392	Otos	OTOS	Control 8W
ENSRNOG00000016571	1.33334	Ngf	NGF	Control 8W
ENSRNOG00000016575	1.15109	Tnfrsf1b	TNFRSF1B	Control 8W
ENSRNOG00000016581	1.39323	Serpinb1a	SERPINB1	Control 8W
ENSRNOG00000016587	1.1913	Ninj1	NINJ1	Control 8W
ENSRNOG00000016606	1.24276	Snorc	SNORC	Control 8W
ENSRNOG00000016610	1.19642	Arhgap1	ARHGAP1	Control 8W
ENSRNOG00000016618	1.22435	Tmem52	TMEM52	Control 8W
ENSRNOG00000016623	1.2663	Tmeff2	TMEFF2	Control 8W
ENSRNOG00000016632	1.18442	Dsg3	DSG3	Control 8W
ENSRNOG00000016640	1.15946	Dner	DNER	Control 8W
ENSRNOG00000016643	1.21379	Lpcat2	LPCAT2	Control 8W
ENSRNOG00000016647	1.17711	Pla2g2c	PLA2G2C	Control 8W
ENSRNOG00000016660	1.16052	Cox5b	COX5B	Control 8W
ENSRNOG00000016678	1.29799	Angptl2	ANGPTL2	Control 8W
ENSRNOG00000016687	1.22675	Ssc5d	SSC5D	Control 8W
ENSRNOG00000016695	1.19545	Mmp2	MMP2	Control 8W
ENSRNOG00000016696	1.24005	Angpt2	ANGPT2	Control 8W
ENSRNOG00000016704	1.1996	Pcyox1	PCYOX1	Control 8W
ENSRNOG00000016707	1.1377	Casp2	CASP2	Control 8W
ENSRNOG00000016708	1.03296	E2f1	E2F1	Control 8W
ENSRNOG00000016708	1.03296	Necab3	NECAB3	Control 8W
ENSRNOG00000016734	1.22418	Emilin3	EMILIN3	Control 8W
ENSRNOG00000016752	1.36669	Crispld2	CRISPLD2	Control 8W
ENSRNOG00000016758	1.3456	Loxl2	LOXL2	Control 8W
ENSRNOG00000016763	1.22391	Fgfr4	FGFR4	Control 8W
ENSRNOG00000016781	0.996808	Ppib	PPIB	Control 8W
ENSRNOG00000016782	1.21528	Tnfrsf8	TNFRSF8	Control 8W
ENSRNOG00000016798	1.18041	Pla2g2f	PLA2G2F	Control 8W
ENSRNOG00000016804	1.09318	Il25	IL25	Control 8W
ENSRNOG00000016812	1.27922	Adamts16	ADAMTS16	Control 8W
ENSRNOG00000016813	1.16533	Tia1	TIA1	Control 8W
ENSRNOG00000016818	1.31968	Fgfr3	FGFR3	Control 8W
ENSRNOG00000016826	1.126	Pla2g2d	PLA2G2D	Control 8W
ENSRNOG00000016831	1.32832	Serpinh1	SERPINH1	Control 8W
ENSRNOG00000016833	1.25828	Ide	IDE	Control 8W
ENSRNOG00000016838	1.2963	Pla2g5	PLA2G5	Control 8W
ENSRNOG00000016855	1.11592	B3galnt2	B3GALNT2	Control 8W
ENSRNOG00000016873	0.999151	Msrb2	MSRB2	Control 8W
ENSRNOG00000016890	1.29848	Tppp3	TPPP3	Control 8W
ENSRNOG00000016936	1.13067	Nadk	NADK	Control 8W
ENSRNOG00000016945	1.06332	Pla2g2a	PLA2G2A	Control 8W
ENSRNOG00000016957	1.21577	Igfbp2	IGFBP2	Control 8W
ENSRNOG00000017052	1.10273	Pianp	PIANP	Control 8W
ENSRNOG00000017063	1.13874	Fcna	FCN3	Control 8W
ENSRNOG00000017073	1.14358	Ca9	CA9	Control 8W
ENSRNOG00000017078	1.29233	Selenon	SELENON	Control 8W
ENSRNOG00000017097	1.04136	Lhpp	LHPP	Control 8W
ENSRNOG00000017118	1.10523	P4ha3	P4HA3	Control 8W
ENSRNOG00000017119	1.42037	Ciao2a	CIAO2A	Control 8W
ENSRNOG00000017123	1.26753	B2m	B2M	Control 8W
ENSRNOG00000017146	1.11569	Nfatc1	NFATC1	Control 8W
ENSRNOG00000017155	1.0766	Nck2	NCK2	Control 8W
ENSRNOG00000017161	1.30476	Lcn8	LCN8	Control 8W
ENSRNOG00000017191	1.29423	Trim5	TRIM5	Control 8W
ENSRNOG00000017194	1.12844	Prdx1	PRDX1	Control 8W
ENSRNOG00000017197	1.33463	Pdgfb	PDGFB	Control 8W
ENSRNOG00000017206	1.2568	Igfbp5	IGFBP5	Control 8W
ENSRNOG00000017223	1.2018	Plg	PLG	Control 8W
ENSRNOG00000017227	1.1952	Ppme1	PPME1	Control 8W
ENSRNOG00000017231	1.09013	Adam9	ADAM9	Control 8W
ENSRNOG00000017237	1.35098	Lama1	LAMA1	Control 8W
ENSRNOG00000017250	1.16136	Gmpr	GMPR	Control 8W
ENSRNOG00000017254	1.269	Nsun2	NSUN2	Control 8W
ENSRNOG00000017259	1.20509	Tacc3	TACC3	Control 8W
ENSRNOG00000017286	1.0562	Ephx2	EPHX2	Control 8W
ENSRNOG00000017291	1.20844	Sord	SORD	Control 8W
ENSRNOG00000017307	1.19417	Prss23	PRSS23	Control 8W
ENSRNOG00000017319	1.32459	Mertk	MERTK	Control 8W
ENSRNOG00000017381	1.13981	Itih4	ITIH4	Control 8W
ENSRNOG00000017386	1.23745	Il11	IL11	Control 8W
ENSRNOG00000017392	1.22202	Fgf2	FGF2	Control 8W
ENSRNOG00000017395	1.26957	Duox2	DUOX2	Control 8W
ENSRNOG00000017399	1.30028	Acrbp	ACRBP	Control 8W
ENSRNOG00000017409	1.31299	Wnt6	WNT6	Control 8W
ENSRNOG00000017416	1.1808	Ppic	PPIC	Control 8W
ENSRNOG00000017429	1.10465	Lat	LAT	Control 8W
ENSRNOG00000017459	1.6831	C1ql3	C1QL3	Control 8W
ENSRNOG00000017469	1.36784	Anxa1	ANXA1	Control 8W
ENSRNOG00000017494	1.44133	Acp6	ACP6	Control 8W
ENSRNOG00000017510	1.26211	Mfge8	MFGE8	Control 8W
ENSRNOG00000017514	1.24903	Btn1a1	BTN1A1	Control 8W
ENSRNOG00000017523	1.24922	H6pd	H6PD	Control 8W
ENSRNOG00000017525	1.11137	Epha1	EPHA1	Control 8W
ENSRNOG00000017539	1.37906	Mmp9	MMP9	Control 8W
ENSRNOG00000017550	1.29454	Fbln7	FBLN7	Control 8W
ENSRNOG00000017560	1.4277	Mdk	MDK	Control 8W
ENSRNOG00000017602	1.22348	Il34	IL34	Control 8W
ENSRNOG00000017619	1.28505	Aldh1a1	ALDH1A1	Control 8W
ENSRNOG00000017686	1.32888	Pi15	PI15	Control 8W
ENSRNOG00000017689	1.10713	Itih3	ITIH3	Control 8W
ENSRNOG00000017702	1.22406	Gpld1	GPLD1	Control 8W
ENSRNOG00000017704	1.14094	Sema3f	SEMA3F	Control 8W
ENSRNOG00000017714	1.19571	Usp3	USP3	Control 8W
ENSRNOG00000017741	1.25922	Nudt5	NUDT5	Control 8W
ENSRNOG00000017762	1.22502	Cdhr5	CDHR5	Control 8W
ENSRNOG00000017766	1.30679	Ca12	CA12	Control 8W
ENSRNOG00000017773	1.54938	Crispld1	CRISPLD1	Control 8W
ENSRNOG00000017777	1.15334	Ahcy	AHCY	Control 8W
ENSRNOG00000017783	1.15771	Sfrp1	SFRP1	Control 8W
ENSRNOG00000017803	1.12485	Apbb1ip	APBB1IP	Control 8W
ENSRNOG00000017819	1.42495	Cd14	CD14	Control 8W
ENSRNOG00000017850	1.23444	Dctpp1	DCTPP1	Control 8W
ENSRNOG00000017866	1.27783	Sirt5	SIRT5	Control 8W
ENSRNOG00000017895	1.25425	Eno1	ENO1	Control 8W
ENSRNOG00000017897	1.05925	Adam8	ADAM8	Control 8W
ENSRNOG00000017917	1.21253	Cdhr2	CDHR2	Control 8W
ENSRNOG00000017918	1.08088	Iglon5	IGLON5	Control 8W
ENSRNOG00000017932	1.16235	St3gal2	ST3GAL2	Control 8W
ENSRNOG00000017933	1.43914	Ccdc3	CCDC3	Control 8W
ENSRNOG00000017953	1.18364	Gfod2	GFOD2	Control 8W
ENSRNOG00000017960	1.43949	Deaf1	DEAF1	Control 8W
ENSRNOG00000017962	1.12565	Serpinb6a	SERPINB6	Control 8W
ENSRNOG00000017977	1.43253	Smpd1	SMPD1	Control 8W
ENSRNOG00000017983	1.14374	Ubac1	UBAC1	Control 8W
ENSRNOG00000018046	1.16863	Lgals8	LGALS8	Control 8W
ENSRNOG00000018059	1.24188	Ihh	IHH	Control 8W
ENSRNOG00000018092	1.11188	Cd83	CD83	Control 8W
ENSRNOG00000018141	1.28915	RGD1307443	KIAA0319	Control 8W
ENSRNOG00000018148	1.25286	Cd99l2	CD99L2	Control 8W
ENSRNOG00000018159	1.22422	Anxa4	ANXA4	Control 8W
ENSRNOG00000018163	1.015	Ipcef1	IPCEF1	Control 8W
ENSRNOG00000018176	1.17573	Rab6a	RAB6A	Control 8W
ENSRNOG00000018233	1.10963	Gas6	GAS6	Control 8W
ENSRNOG00000018237	1.39707	Gstp1	GSTP1	Control 8W
ENSRNOG00000018242	1.3481	Camkk1	CAMKK1	Control 8W
ENSRNOG00000018246	1.27877	Tdp2	TDP2	Control 8W
ENSRNOG00000018257	1.26548	Hpx	HPX	Control 8W
ENSRNOG00000018268	1.04899	Hhip	HHIP	Control 8W
ENSRNOG00000018276	1.36904	Mgat4a	MGAT4A	Control 8W
ENSRNOG00000018289	1.19292	Park7	PARK7	Control 8W
ENSRNOG00000018294	1.16767	Hspa5	HSPA5	Control 8W
ENSRNOG00000018316	1.14381	Grap2	GRAP2	Control 8W
ENSRNOG00000018336	1.1879	Eps8l2	EPS8L2	Control 8W
ENSRNOG00000018338	1.4167	Vwa1	VWA1	Control 8W
ENSRNOG00000018384	1.18196	Adam12	ADAM12	Control 8W
ENSRNOG00000018394	1.16063	Chrdl2	CHRDL2	Control 8W
ENSRNOG00000018397	1.18949	Dnph1	DNPH1	Control 8W
ENSRNOG00000018408	1.40773	RGD1307554	C19orf47	Control 8W
ENSRNOG00000018414	1.19168	Csf1r	CSF1R	Control 8W
ENSRNOG00000018426	1.07456	Apoc1	APOC1	Control 8W
ENSRNOG00000018436	1.09576	Apoa5	APOA5	Control 8W
ENSRNOG00000018445	1.21647	Agt	AGT	Control 8W
ENSRNOG00000018454	1.243	Apoe	APOE	Control 8W
ENSRNOG00000018458	1.04476	Ncr1	NCR1	Control 8W
ENSRNOG00000018461	1.49216	Pdgfrb	PDGFRB	Control 8W
ENSRNOG00000018467	1.25035	Mitd1	MITD1	Control 8W
ENSRNOG00000018483	1.25127	Smad1	SMAD1	Control 8W
ENSRNOG00000018488	1.1568	Cd40	CD40	Control 8W
ENSRNOG00000018517	1.20541	Trim21	TRIM21	Control 8W
ENSRNOG00000018524	1.25011	Ezr	EZR	Control 8W
ENSRNOG00000018547	1.10438	Mrpl46	MRPL46	Control 8W
ENSRNOG00000018566	1.25198	Ctsl	CTSL	Control 8W
ENSRNOG00000018570	1.32066	C1qtnf3	C1QTNF3	Control 8W
ENSRNOG00000018574	1.28207	Qsox2	QSOX2	Control 8W
ENSRNOG00000018580	1.09539	Klk8	KLK8	Control 8W
ENSRNOG00000018591	1.26586	Rabepk	RABEPK	Control 8W
ENSRNOG00000018611	1.09239	Tpsb2	TPSB2	Control 8W
ENSRNOG00000018646	1.13732	Hbegf	HBEGF	Control 8W
ENSRNOG00000018659	1.23189	Csf1	CSF1	Control 8W
ENSRNOG00000018664	1.26375	Klk7	KLK7	Control 8W
ENSRNOG00000018674	1.65715	Ntrk3	NTRK3	Control 8W
ENSRNOG00000018694	1.12226	Lipg	LIPG	Control 8W
ENSRNOG00000018697	1.07056	Abcb6	ABCB6	Control 8W
ENSRNOG00000018706	1.0479	Il15ra	IL15RA	Control 8W
ENSRNOG00000018711	1.24326	Ppcdc	PPCDC	Control 8W
ENSRNOG00000018715	1.22936	Clec10a	CLEC10A	Control 8W
ENSRNOG00000018730	1.07916	Nectin2	NECTIN2	Control 8W
ENSRNOG00000018735	1.14337	Cd74	CD74	Control 8W
ENSRNOG00000018742	1.33692	Klk11	KLK11	Control 8W
ENSRNOG00000018752	1.10301	Clcf1	CLCF1	Control 8W
ENSRNOG00000018757	1.21273	Insl3	INSL3	Control 8W
ENSRNOG00000018764	1.57322	B3gnt3	B3GNT3	Control 8W
ENSRNOG00000018798	1.27641	Bcan	BCAN	Control 8W
ENSRNOG00000018831	1.01136	Klk5	KLK5	Control 8W
ENSRNOG00000018839	1.28413	Ntrk2	NTRK2	Control 8W
ENSRNOG00000018854	1.23124	Nppc	NPPC	Control 8W
ENSRNOG00000018859	1.27121	Pik3ip1	PIK3IP1	Control 8W
ENSRNOG00000018865	1.2693	Adamts12	ADAMTS12	Control 8W
ENSRNOG00000018870	1.21364	Hapln2	HAPLN2	Control 8W
ENSRNOG00000018898	1.19945	Mpi	MPI	Control 8W
ENSRNOG00000018899	1.2669	C5	C5	Control 8W
ENSRNOG00000018906	1.22107	Ghdc	GHDC	Control 8W
ENSRNOG00000018951	1.25996	Col4a5	COL4A5	Control 8W
ENSRNOG00000018952	1.41506	Sema3g	SEMA3G	Control 8W
ENSRNOG00000018962	1.13248	Ctf1	CTF1	Control 8W
ENSRNOG00000018980	1.26872	Tjap1	TJAP1	Control 8W
ENSRNOG00000018991	1.28844	Gsn	GSN	Control 8W
ENSRNOG00000019018	1.23022	Plat	PLAT	Control 8W
ENSRNOG00000019041	1.1505	Psme1	PSME1	Control 8W
ENSRNOG00000019043	1.24577	Pdcd1	PDCD1	Control 8W
ENSRNOG00000019048	1.212	Sod2	SOD2	Control 8W
ENSRNOG00000019057	1.12526	Prkcq	PRKCQ	Control 8W
ENSRNOG00000019075	1.29694	Stat5b	STAT5B	Control 8W
ENSRNOG00000019077	1.233	Lipa	LIPA	Control 8W
ENSRNOG00000019093	1.23641	Nrg2	NRG2	Control 8W
ENSRNOG00000019113	1.22179	Hnrnpk	HNRNPK	Control 8W
ENSRNOG00000019128	1.08195	St8sia4	ST8SIA4	Control 8W
ENSRNOG00000019129	1.2373	Fcgbp	FCGBP	Control 8W
ENSRNOG00000019138	1.3011	Clec11a	CLEC11A	Control 8W
ENSRNOG00000019142	1.05936	Fas	FAS	Control 8W
ENSRNOG00000019143	1.28488	Galnt2	GALNT2	Control 8W
ENSRNOG00000019201	1.16853	Naxe	NAXE	Control 8W
ENSRNOG00000019202	1.24627	Pvr	PVR	Control 8W
ENSRNOG00000019211	1.24948	Olfml3	OLFML3	Control 8W
ENSRNOG00000019212	1.2126	Tpp1	TPP1	Control 8W
ENSRNOG00000019216	1.18939	Il12rb1	IL12RB1	Control 8W
ENSRNOG00000019243	1.20964	Glb1l	GLB1L	Control 8W
ENSRNOG00000019246	1.15964	Psme2	PSME2	Control 8W
ENSRNOG00000019264	1.19867	Ltbr	LTBR	Control 8W
ENSRNOG00000019265	1.4662	Pcdh12	PCDH12	Control 8W
ENSRNOG00000019267	1.11404	Dkk4	DKK4	Control 8W
ENSRNOG00000019299	1.26076	Edem2	EDEM2	Control 8W
ENSRNOG00000019301	1.29948	Lipm	LIPM	Control 8W
ENSRNOG00000019302	1.28578	Stx4	STX4	Control 8W
ENSRNOG00000019321	1.36585	Cck	CCK	Control 8W
ENSRNOG00000019322	1.19566	Notch1	NOTCH1	Control 8W
ENSRNOG00000019342	1.30401	Sult1a1	SULT1A1	Control 8W
ENSRNOG00000019351	1.2421	Chid1	CHID1	Control 8W
ENSRNOG00000019377	1.29704	Amh	AMH	Control 8W
ENSRNOG00000019387	1.09027	Ifi30	IFI30	Control 8W
ENSRNOG00000019388	1.5534	Egfl7	EGFL7	Control 8W
ENSRNOG00000019400	1.43552	Dag1	DAG1	Control 8W
ENSRNOG00000019430	1.11828	Coro1a	CORO1A	Control 8W
ENSRNOG00000019445	1.21149	Msln	MSLN	Control 8W
ENSRNOG00000019456	1.10714	Kars1	KARS1	Control 8W
ENSRNOG00000019492	1.29919	Pomgnt2	POMGNT2	Control 8W
ENSRNOG00000019532	1.17863	Emc10	EMC10	Control 8W
ENSRNOG00000019556	1.13718	Cd9	CD9	Control 8W
ENSRNOG00000019573	1.61149	Lcat	LCAT	Control 8W
ENSRNOG00000019577	1.27272	Adamts19	ADAMTS19	Control 8W
ENSRNOG00000019598	1.02934	Vegfa	VEGFA	Control 8W
ENSRNOG00000019615	1.15207	Colq	COLQ	Control 8W
ENSRNOG00000019616	1.20904	Prss8	PRSS8	Control 8W
ENSRNOG00000019643	1.25128	Pcyox1l	PCYOX1L	Control 8W
ENSRNOG00000019648	1.26095	Col6a3	COL6A3	Control 8W
ENSRNOG00000019656	1.14101	Btd	BTD	Control 8W
ENSRNOG00000019661	1.20493	Gdf15	GDF15	Control 8W
ENSRNOG00000019680	1.34002	Mst1	MST1	Control 8W
ENSRNOG00000019689	1.23997	Vwf	VWF	Control 8W
ENSRNOG00000019692	1.23706	Metrn	METRN	Control 8W
ENSRNOG00000019695	1.27717	Il17b	IL17B	Control 8W
ENSRNOG00000019708	1.20813	Ctsf	CTSF	Control 8W
ENSRNOG00000019716	1.23681	Ntf3	NTF3	Control 8W
ENSRNOG00000019724	1.22232	Ganab	GANAB	Control 8W
ENSRNOG00000019728	1.16014	Itgad	ITGAD	Control 8W
ENSRNOG00000019728	1.16014	Itgam	ITGAM	Control 8W
ENSRNOG00000019729	1.06426	Jmjd8	JMJD8	Control 8W
ENSRNOG00000019730	1.23878	Inppl1	INPPL1	Control 8W
ENSRNOG00000019773	1.17604	Egln1	EGLN1	Control 8W
ENSRNOG00000019826	1.10821	Sil1	SIL1	Control 8W
ENSRNOG00000019834	1.01696	Hsp90ab1	HSP90AB1	Control 8W
ENSRNOG00000019842	1.25076	Artn	ARTN	Control 8W
ENSRNOG00000019843	1.32305	St3gal3	ST3GAL3	Control 8W
ENSRNOG00000019846	1.13969	Muc5b	MUC5B	Control 8W
ENSRNOG00000019854	1.06459	Napsa	NAPSA	Control 8W
ENSRNOG00000019859	1.21618	Pla2g15	PLA2G15	Control 8W
ENSRNOG00000019862	1.31053	Pinlyp	PINLYP	Control 8W
ENSRNOG00000019864	1.2111	C1qtnf12	C1QTNF12	Control 8W
ENSRNOG00000019883	1.13216	Pak4	PAK4	Control 8W
ENSRNOG00000019890	1.2347	Folr2	FOLR2	Control 8W
ENSRNOG00000019902	1.20936	Folr1	FOLR1	Control 8W
ENSRNOG00000019907	1.14543	Nfkbie	NFKBIE	Control 8W
ENSRNOG00000019918	1.14542	Coasy	COASY	Control 8W
ENSRNOG00000019924	1.23989	Thop1	THOP1	Control 8W
ENSRNOG00000019977	1.21013	Ptprf	PTPRF	Control 8W
ENSRNOG00000019981	1.21098	Sdf4	SDF4	Control 8W
ENSRNOG00000019996	1.26047	Slc16a1	SLC16A1	Control 8W
ENSRNOG00000019999	1.05277	Lypd3	LYPD3	Control 8W
ENSRNOG00000020013	1.23982	Psrc1	PSRC1	Control 8W
ENSRNOG00000020030	1.51562	Crlf1	CRLF1	Control 8W
ENSRNOG00000020078	1.34291	Vstm4	VSTM4	Control 8W
ENSRNOG00000020083	1.10275	Scly	SCLY	Control 8W
ENSRNOG00000020097	1.29223	Inha	INHA	Control 8W
ENSRNOG00000020102	1.18542	Sirt2	SIRT2	Control 8W
ENSRNOG00000020106	1.16333	Tnfrsf4	TNFRSF4	Control 8W
ENSRNOG00000020110	1.40675	B4gat1	B4GAT1	Control 8W
ENSRNOG00000020115	1.22391	Ilkap	ILKAP	Control 8W
ENSRNOG00000020119	1.10652	Pcdhac2	PCDHAC2	Control 8W
ENSRNOG00000020119	1.10652	Pcdhac1	PCDHAC1	Control 8W
ENSRNOG00000020119	1.10652	Pcdha13	PCDHA13	Control 8W
ENSRNOG00000020119	1.10652	Pcdha12	PCDHA12	Control 8W
ENSRNOG00000020119	1.10652	Pcdha11	PCDHA11	Control 8W
ENSRNOG00000020119	1.10652	Pcdha10	PCDHA10	Control 8W
ENSRNOG00000020119	1.10652	Pcdha8	PCDHA8	Control 8W
ENSRNOG00000020119	1.10652	Pcdha7	PCDHA7	Control 8W
ENSRNOG00000020119	1.10652	Pcdha6	PCDHA6	Control 8W
ENSRNOG00000020119	1.10652	Pcdha4	PCDHA4	Control 8W
ENSRNOG00000020119	1.10652	Pcdha9	PCDHA9	Control 8W
ENSRNOG00000020129	1.0722	Cdh3	CDH3	Control 8W
ENSRNOG00000020142	1.08735	Gdf1	GDF1	Control 8W
ENSRNOG00000020148	1.19148	Il4i1	IL4I1	Control 8W
ENSRNOG00000020150	1.14121	Il18bp	IL18BP	Control 8W
ENSRNOG00000020151	1.14386	Cdh1	CDH1	Control 8W
ENSRNOG00000020165	1.06005	Ahsp	AHSP	Control 8W
ENSRNOG00000020173	1.26027	Tie1	TIE1	Control 8W
ENSRNOG00000020178	1.22995	Cope	COPE	Control 8W
ENSRNOG00000020191	1.57641	Tbc1d17	TBC1D17	Control 8W
ENSRNOG00000020205	1.32454	Agrn	AGRN	Control 8W
ENSRNOG00000020206	1.24086	Ctsd	CTSD	Control 8W
ENSRNOG00000020242	1.16165	Art5	ART5	Control 8W
ENSRNOG00000020289	1.19806	Akt1s1	AKT1S1	Control 8W
ENSRNOG00000020298	1.24746	Bag3	BAG3	Control 8W
ENSRNOG00000020300	1.10568	Lsp1	LSP1	Control 8W
ENSRNOG00000020305	1.25629	Scgb2a1	SCGB2A1	Control 8W
ENSRNOG00000020309	1.25448	Gfra3	GFRA3	Control 8W
ENSRNOG00000020369	1.11498	Igf2	IGF2	Control 8W
ENSRNOG00000020380	1.44049	Lgals7	LGALS7	Control 8W
ENSRNOG00000020421	1.1931	Fndc7	FNDC7	Control 8W
ENSRNOG00000020433	1.1581	Actn4	ACTN4	Control 8W
ENSRNOG00000020455	1.19935	Cst6	CST6	Control 8W
ENSRNOG00000020456	1.16675	Nucb2	NUCB2	Control 8W
ENSRNOG00000020500	1.15849	Scamp3	SCAMP3	Control 8W
ENSRNOG00000020500	1.15849	Clk2	CLK2	Control 8W
ENSRNOG00000020519	1.22021	Olfm2	OLFM2	Control 8W
ENSRNOG00000020525	1.32099	Col5a3	COL5A3	Control 8W
ENSRNOG00000020531	1.37377	Fen1	FEN1	Control 8W
ENSRNOG00000020533	1.27343	Htra1	HTRA1	Control 8W
ENSRNOG00000020539	1.23751	Muc1	MUC1	Control 8W
ENSRNOG00000020563	1.08772	Cma1	CMA1	Control 8W
ENSRNOG00000020573	1.35101	Efna1	EFNA1	Control 8W
ENSRNOG00000020578	1.41267	Ceacam1	CEACAM1	Control 8W
ENSRNOG00000020579	1.15451	Col7a1	COL7A1	Control 8W
ENSRNOG00000020587	1.30532	Efemp2	EFEMP2	Control 8W
ENSRNOG00000020588	1.27349	Efna4	EFNA4	Control 8W
ENSRNOG00000020590	1.20126	Adam15	ADAM15	Control 8W
ENSRNOG00000020603	1.38294	Angptl6	ANGPTL6	Control 8W
ENSRNOG00000020606	1.26824	B3gnt8	B3GNT8	Control 8W
ENSRNOG00000020622	1.36352	Cilp2	CILP2	Control 8W
ENSRNOG00000020630	1.22476	Il9r	IL9R	Control 8W
ENSRNOG00000020636	1.23256	Spint2	SPINT2	Control 8W
ENSRNOG00000020652	1.16549	Tgfb1	TGFB1	Control 8W
ENSRNOG00000020658	1.0744	Aarsd1	AARSD1	Control 8W
ENSRNOG00000020678	1.10006	Ifi35	IFI35	Control 8W
ENSRNOG00000020679	1.22976	Icam1	ICAM1	Control 8W
ENSRNOG00000020684	1.29546	Vat1	VAT1	Control 8W
ENSRNOG00000020694	1.2125	Icam5	ICAM5	Control 8W
ENSRNOG00000020696	1.35978	Pmvk	PMVK	Control 8W
ENSRNOG00000020705	1.17169	Rnls	RNLS	Control 8W
ENSRNOG00000020716	1.22516	Axl	AXL	Control 8W
ENSRNOG00000020719	1.11998	Hrc	HRC	Control 8W
ENSRNOG00000020723	1.16192	Pten	PTEN	Control 8W
ENSRNOG00000020729	1.31667	Stc2	STC2	Control 8W
ENSRNOG00000020781	1.13577	Tbcb	TBCB	Control 8W
ENSRNOG00000020783	1.31647	Ntf4	NTF4	Control 8W
ENSRNOG00000020805	1.20785	Sost	SOST	Control 8W
ENSRNOG00000020811	1.09248	Il6r	IL6R	Control 8W
ENSRNOG00000020812	1.18259	Gys1	GYS1	Control 8W
ENSRNOG00000020813	1.30198	Ltbp3	LTBP3	Control 8W
ENSRNOG00000020833	1.27063	Cspg5	CSPG5	Control 8W
ENSRNOG00000020837	1.40714	Cd300lg	CD300LG	Control 8W
ENSRNOG00000020851	1.18933	Aplp1	APLP1	Control 8W
ENSRNOG00000020860	1.34301	Tdrkh	TDRKH	Control 8W
ENSRNOG00000020864	1.05081	Kirrel2	KIRREL2	Control 8W
ENSRNOG00000020871	1.33911	Ltbp4	LTBP4	Control 8W
ENSRNOG00000020872	1.02628	Cd5	CD5	Control 8W
ENSRNOG00000020876	1.12976	Bax	BAX	Control 8W
ENSRNOG00000020879	1.31191	Nags	NAGS	Control 8W
ENSRNOG00000020884	1.07163	Cd6	CD6	Control 8W
ENSRNOG00000020889	1.21362	Nucb1	NUCB1	Control 8W
ENSRNOG00000020922	1.0934	Hspb6	HSPB6	Control 8W
ENSRNOG00000020923	1.18639	Tuft1	TUFT1	Control 8W
ENSRNOG00000020927	1.48293	Tulp2	TULP2	Control 8W
ENSRNOG00000020948	1.68953	Pth1r	PTH1R	Control 8W
ENSRNOG00000020957	1.08102	Igflr1	IGFLR1	Control 8W
ENSRNOG00000020990	1.06494	Fgf21	FGF21	Control 8W
ENSRNOG00000021015	1.23702	Sbsn	SBSN	Control 8W
ENSRNOG00000021017	1.28395	Ca11	CA11	Control 8W
ENSRNOG00000021031	1.28248	Grn	GRN	Control 8W
ENSRNOG00000021062	1.09975	Fxyd5	FXYD5	Control 8W
ENSRNOG00000021084	1.14789	Mpeg1	MPEG1	Control 8W
ENSRNOG00000021087	1.24747	Lgi4	LGI4	Control 8W
ENSRNOG00000021095	1.04686	Fxyd3	FXYD3	Control 8W
ENSRNOG00000021102	1.12816	Scn1b	SCN1B	Control 8W
ENSRNOG00000021125	1.06294	Prdx5	PRDX5	Control 8W
ENSRNOG00000021153	1.09851	Fkbp2	FKBP2	Control 8W
ENSRNOG00000021155	1.25792	Ctsk	CTSK	Control 8W
ENSRNOG00000021156	1.28	Vegfb	VEGFB	Control 8W
ENSRNOG00000021157	1.12597	Ctss	CTSS	Control 8W
ENSRNOG00000021164	1.14503	Stip1	STIP1	Control 8W
ENSRNOG00000021166	1.1876	Ecm1	ECM1	Control 8W
ENSRNOG00000021181	1.14443	Sf3b4	SF3B4	Control 8W
ENSRNOG00000021220	1.25932	Cpxm1	CPXM1	Control 8W
ENSRNOG00000021240	1.23862	Atrn	ATRN	Control 8W
ENSRNOG00000021241	1.29261	Gfra4	GFRA4	Control 8W
ENSRNOG00000021243	1.1301	Siglec1	SIGLEC1	Control 8W
ENSRNOG00000021245	1.3682	RGD1311739	C20orf27	Control 8W
ENSRNOG00000021261	1.11155	Rassf2	RASSF2	Control 8W
ENSRNOG00000021269	1.44028	Chgb	CHGB	Control 8W
ENSRNOG00000021276	1.26329	Bmp2	BMP2	Control 8W
ENSRNOG00000021285	1.23907	Celsr1	CELSR1	Control 8W
ENSRNOG00000021294	1.0584	Mstn	MSTN	Control 8W
ENSRNOG00000021316	1.17493	Tmem98	TMEM98	Control 8W
ENSRNOG00000021323	1.33232	Ca13	CA13	Control 8W
ENSRNOG00000021324	1.26265	RGD1565059	C3orf33	Control 8W
ENSRNOG00000021334	1.04528	Lag3	LAG3	Control 8W
ENSRNOG00000021355	1.2667	Ca6	CA6	Control 8W
ENSRNOG00000021424	1.09747	Cd300lf	CD300LF	Control 8W
ENSRNOG00000021441	1.01846	Reln	RELN	Control 8W
ENSRNOG00000021474	1.43929	Siglec5	SIGLEC6	Control 8W
ENSRNOG00000021497	1.23583	Akt3	AKT3	Control 8W
ENSRNOG00000021513	1.05356	Rtn4rl2	RTN4RL2	Control 8W
ENSRNOG00000021536	1.14084	Plxdc1	PLXDC1	Control 8W
ENSRNOG00000021546	1.04628	Sit1	SIT1	Control 8W
ENSRNOG00000021578	1.16031	Wfikkn1	WFIKKN1	Control 8W
ENSRNOG00000021611	1.23829	Clip2	CLIP2	Control 8W
ENSRNOG00000021619	1.112	Cela3b	CELA3B	Control 8W
ENSRNOG00000021656	1.20238	RGD1359334	C1orf56	Control 8W
ENSRNOG00000021724	1.07466	Ptprcap	PTPRCAP	Control 8W
ENSRNOG00000021726	1.42848	Tlr3	TLR3	Control 8W
ENSRNOG00000021802	1.21392	Isg15	ISG15	Control 8W
ENSRNOG00000021814	1.17641	Tnfrsf25	TNFRSF25	Control 8W
ENSRNOG00000021824	1.49206	Dnajb1	DNAJB1	Control 8W
ENSRNOG00000021833	1.24782	Myrfl	MYRFL	Control 8W
ENSRNOG00000021855	1.50279	Kcp	KCP	Control 8W
ENSRNOG00000021856	1.17154	Lat2	LAT2	Control 8W
ENSRNOG00000021881	1.25903	Metap2	METAP2	Control 8W
ENSRNOG00000022009	1.0353	Mzb1	MZB1	Control 8W
ENSRNOG00000022012	1.05984	Tnfrsf18	TNFRSF18	Control 8W
ENSRNOG00000022242	1.35787	Cxcl9	CXCL9	Control 8W
ENSRNOG00000022256	1.17959	Cxcl10	CXCL10	Control 8W
ENSRNOG00000022298	1.12418	Cxcl11	CXCL11	Control 8W
ENSRNOG00000022303	1.23669	Pdf	PDF	Control 8W
ENSRNOG00000022309	1.31939	Frem1	FREM1	Control 8W
ENSRNOG00000022321	1.27314	Hapln3	HAPLN3	Control 8W
ENSRNOG00000022337	1.51747	Slitrk6	SLITRK6	Control 8W
ENSRNOG00000022448	1.11672	Htra2	HTRA2	Control 8W
ENSRNOG00000022514	1.27313	Tor2a	TOR2A	Control 8W
ENSRNOG00000022523	1.3727	Fkbp5	FKBP5	Control 8W
ENSRNOG00000022565	1.25228	Lrrc25	LRRC25	Control 8W
ENSRNOG00000022669	1.25147	Cd177	CD177	Control 8W
ENSRNOG00000022697	1.4718	Clec14a	CLEC14A	Control 8W
ENSRNOG00000022721	1.2163	Clec18a	CLEC18A	Control 8W
ENSRNOG00000022792	1.09851	Lamp3	LAMP3	Control 8W
ENSRNOG00000022796	1.12208	Fgfbp3	FGFBP3	Control 8W
ENSRNOG00000022859	1.29997	Trem1	TREM1	Control 8W
ENSRNOG00000022870	1.2011	Smad5	SMAD5	Control 8W
ENSRNOG00000022884	1.08634	Cd84	CD84	Control 8W
ENSRNOG00000022910	1.23373	Emcn	EMCN	Control 8W
ENSRNOG00000022919	1.16594	Chst8	CHST8	Control 8W
ENSRNOG00000022937	1.33781	Bpifc	BPIFC	Control 8W
ENSRNOG00000022939	1.31605	Gpkow	GPKOW	Control 8W
ENSRNOG00000022990	1.28837	Ifnk	IFNK	Control 8W
ENSRNOG00000023007	1.45122	Col6a6	COL6A6	Control 8W
ENSRNOG00000023068	1.29738	Cd5l	CD5L	Control 8W
ENSRNOG00000023085	1.16634	Pmel	PMEL	Control 8W
ENSRNOG00000023109	1.23169	Icoslg	ICOSLG	Control 8W
ENSRNOG00000023148	1.10497	Col11a1	COL11A1	Control 8W
ENSRNOG00000023150	1.3268	Gpi	GPI	Control 8W
ENSRNOG00000023162	1.22163	Ca14	CA14	Control 8W
ENSRNOG00000023209	1.08384	Slamf7	SLAMF7	Control 8W
ENSRNOG00000023257	1.35745	Adamts9	ADAMTS9	Control 8W
ENSRNOG00000023303	1.30327	Dpep2	DPEP2	Control 8W
ENSRNOG00000023317	1.51691	Colgalt1	COLGALT1	Control 8W
ENSRNOG00000023320	1.306	Tspan1	TSPAN1	Control 8W
ENSRNOG00000023337	1.26922	Sema3a	SEMA3A	Control 8W
ENSRNOG00000023342	1.15137	Prr27	PRR27	Control 8W
ENSRNOG00000023352	1.05313	Fam78a	FAM78A	Control 8W
ENSRNOG00000023360	1.10802	Fus	FUS	Control 8W
ENSRNOG00000023372	1.29268	Odam	ODAM	Control 8W
ENSRNOG00000023456	1.25439	Rnf41	RNF41	Control 8W
ENSRNOG00000023546	1.2838	Hspb1	HSPB1	Control 8W
ENSRNOG00000023548	1.21393	Sned1	SNED1	Control 8W
ENSRNOG00000023576	1.2016	Ecrg4	ECRG4	Control 8W
ENSRNOG00000023578	1.27618	Oprpn	OPRPN	Control 8W
ENSRNOG00000023643	1.24627	Mmp17	MMP17	Control 8W
ENSRNOG00000023664	1.10552	Lepr	LEPR	Control 8W
ENSRNOG00000023683	1.27679	Nog	NOG	Control 8W
ENSRNOG00000023720	1.28157	Ntm	NTM	Control 8W
ENSRNOG00000023786	1.14374	Ybx1	YBX1	Control 8W
ENSRNOG00000023809	1.13035	Opcml	OPCML	Control 8W
ENSRNOG00000023830	1.22159	Dnase2	DNASE2	Control 8W
ENSRNOG00000023851	1.20252	Igsf3	IGSF3	Control 8W
ENSRNOG00000023881	1.14788	Skap1	SKAP1	Control 8W
ENSRNOG00000023910	1.3478	Man2b1	MAN2B1	Control 8W
ENSRNOG00000023943	1.24016	Gbp1	GBP1	Control 8W
ENSRNOG00000023972	1.35777	Col4a2	COL4A2	Control 8W
ENSRNOG00000024000	1.0785	Cd22	CD22	Control 8W
ENSRNOG00000024082	1.24409	Gldn	GLDN	Control 8W
ENSRNOG00000024115	1.31411	C6	C6	Control 8W
ENSRNOG00000024181	1.12742	Tpsab1	TPSAB1	Control 8W
ENSRNOG00000024221	1.24745	Mettl24	METTL24	Control 8W
ENSRNOG00000024382	1.30528	Fcgr3a	FCGR3A	Control 8W
ENSRNOG00000024390	1.04554	Osm	OSM	Control 8W
ENSRNOG00000024410	1.18014	Blvrb	BLVRB	Control 8W
ENSRNOG00000024455	1.17004	Gnptg	GNPTG	Control 8W
ENSRNOG00000024533	1.27454	Eogt	EOGT	Control 8W
ENSRNOG00000024536	1.12355	Ccbe1	CCBE1	Control 8W
ENSRNOG00000024543	1.32584	Mfsd4b	MFSD4B	Control 8W
ENSRNOG00000024553	1.15031	Cyb5d2	CYB5D2	Control 8W
ENSRNOG00000024620	1.30817	Mamdc2	MAMDC2	Control 8W
ENSRNOG00000024631	1.12215	Chadl	CHADL	Control 8W
ENSRNOG00000024688	1.28685	Erfe	ERFE	Control 8W
ENSRNOG00000024705	1.24377	Rarres2	RARRES2	Control 8W
ENSRNOG00000024799	1.39157	Cd93	CD93	Control 8W
ENSRNOG00000024813	1.19091	Mzt1	MZT1	Control 8W
ENSRNOG00000024824	1.1856	Col22a1	COL22A1	Control 8W
ENSRNOG00000024874	1.33942	Prtfdc1	PRTFDC1	Control 8W
ENSRNOG00000024899	1.09046	Cxcl13	CXCL13	Control 8W
ENSRNOG00000024986	1.18337	Mmrn1	MMRN1	Control 8W
ENSRNOG00000025001	1.29084	Pcolce	PCOLCE	Control 8W
ENSRNOG00000025053	1.26113	Lrp1	LRP1	Control 8W
ENSRNOG00000025069	1.12913	Ly9	LY9	Control 8W
ENSRNOG00000025074	1.20817	Fgg	FGG	Control 8W
ENSRNOG00000025075	1.12415	Relt	RELT	Control 8W
ENSRNOG00000025110	1.22372	Vwa3a	VWA3A	Control 8W
ENSRNOG00000025143	1.20465	Icam2	ICAM2	Control 8W
ENSRNOG00000025184	1.34965	Prss35	PRSS35	Control 8W
ENSRNOG00000025274	1.21225	Hexb	HEXB	Control 8W
ENSRNOG00000025293	1.52086	Prss57	PRSS57	Control 8W
ENSRNOG00000025295	1.44855	Mavs	MAVS	Control 8W
ENSRNOG00000025332	1.14742	Cd109	CD109	Control 8W
ENSRNOG00000025349	1.17133	Maneal	MANEAL	Control 8W
ENSRNOG00000025406	1.25445	Iqgap2	IQGAP2	Control 8W
ENSRNOG00000025428	1.11745	Rp2	RP2	Control 8W
ENSRNOG00000025454	1.26258	Rrm2b	RRM2B	Control 8W
ENSRNOG00000025481	1.07132	Dctn2	DCTN2	Control 8W
ENSRNOG00000025570	1.1604	Os9	OS9	Control 8W
ENSRNOG00000025581	1.15507	Vwa2	VWA2	Control 8W
ENSRNOG00000025597	1.13778	Rnase6	RNASE6	Control 8W
ENSRNOG00000025612	1.4162	Sez6l	SEZ6L	Control 8W
ENSRNOG00000025625	1.18942	Rnase4	RNASE4	Control 8W
ENSRNOG00000025676	1.4053	Gask1a	GASK1A	Control 8W
ENSRNOG00000025691	1.03874	Pla2g7	PLA2G7	Control 8W
ENSRNOG00000025725	1.13567	Gml	GML	Control 8W
ENSRNOG00000025725	1.13567	Ly6k	LY6K	Control 8W
ENSRNOG00000025811	1.22295	Cfp	CFP	Control 8W
ENSRNOG00000025930	1.22858	Chst13	CHST13	Control 8W
ENSRNOG00000025940	1.28449	Mettl9	METTL9	Control 8W
ENSRNOG00000025959	1.58186	Gp1ba	GP1BA	Control 8W
ENSRNOG00000026040	1.34438	Prss53	PRSS53	Control 8W
ENSRNOG00000026053	1.078	Grem1	GREM1	Control 8W
ENSRNOG00000026060	1.09804	Arsi	ARSI	Control 8W
ENSRNOG00000026065	1.21642	Slit1	SLIT1	Control 8W
ENSRNOG00000026133	1.05885	Ly6d	LY6D	Control 8W
ENSRNOG00000026136	1.22921	Tnfaip8	TNFAIP8	Control 8W
ENSRNOG00000026178	1.26523	Adpgk	ADPGK	Control 8W
ENSRNOG00000026293	1.30927	Jun	JUN	Control 8W
ENSRNOG00000026306	1.28462	Clec5a	CLEC5A	Control 8W
ENSRNOG00000026323	1.15564	Eqtn	EQTN	Control 8W
ENSRNOG00000026415	1.23678	Col14a1	COL14A1	Control 8W
ENSRNOG00000026488	1.23025	Gltpd2	GLTPD2	Control 8W
ENSRNOG00000026493	1.19671	Cdnf	CDNF	Control 8W
ENSRNOG00000026508	1.22065	Vmo1	VMO1	Control 8W
ENSRNOG00000026548	1.10714	Dhrs7c	DHRS7C	Control 8W
ENSRNOG00000026604	1.26424	Cercam	CERCAM	Control 8W
ENSRNOG00000026605	1.18856	Ifi27l2b	IFI27L2	Control 8W
ENSRNOG00000026644	1.09282	Glipr1	GLIPR1	Control 8W
ENSRNOG00000026647	1.26837	Cxcl16	CXCL16	Control 8W
ENSRNOG00000026650	1.41909	Tmprss4	TMPRSS4	Control 8W
ENSRNOG00000026937	1.23902	Arsk	ARSK	Control 8W
ENSRNOG00000026963	1.2296	Hsp90b1	HSP90B1	Control 8W
ENSRNOG00000026982	1.28929	LOC691921	C12orf73	Control 8W
ENSRNOG00000027030	1.4404	Adm	ADM	Control 8W
ENSRNOG00000027096	1.15143	Ctsw	CTSW	Control 8W
ENSRNOG00000027098	1.41996	Sez6l2	SEZ6L2	Control 8W
ENSRNOG00000027126	1.27134	Dpy30	DPY30	Control 8W
ENSRNOG00000027175	1.2336	Cnpy4	CNPY4	Control 8W
ENSRNOG00000027232	1.19594	Pcdhga11	PCDHGA11	Control 8W
ENSRNOG00000027463	1.23038	Adamts3	ADAMTS3	Control 8W
ENSRNOG00000027466	1.06555	Cd27	CD27	Control 8W
ENSRNOG00000027502	1.0492	Nmi	NMI	Control 8W
ENSRNOG00000027516	1.20387	Ly6g5b	LY6G5B	Control 8W
ENSRNOG00000027628	1.24991	Elp5	ELP5	Control 8W
ENSRNOG00000027730	1.21749	Nxpe1	NXPE1	Control 8W
ENSRNOG00000027739	1.07345	Cndp1	CNDP1	Control 8W
ENSRNOG00000027742	1.18739	Adamtsl2	ADAMTSL2	Control 8W
ENSRNOG00000027784	1.25866	Tsku	TSKU	Control 8W
ENSRNOG00000027801	1.12979	Zpbp	ZPBP	Control 8W
ENSRNOG00000027808	1.2464	Lilra5	LILRA5	Control 8W
ENSRNOG00000027811	1.25089	Lilrb4	LILRB4	Control 8W
ENSRNOG00000027864	1.10289	Ppia	PPIA	Control 8W
ENSRNOG00000027891	1.23953	Dhrs11	DHRS11	Control 8W
ENSRNOG00000027919	1.46143	Rdh13	RDH13	Control 8W
ENSRNOG00000027954	1.07464	Cdh15	CDH15	Control 8W
ENSRNOG00000027976	1.21122	Il22ra1	IL22RA1	Control 8W
ENSRNOG00000027992	1.34626	Dscam	DSCAM	Control 8W
ENSRNOG00000028015	1.30891	Pf4	PF4	Control 8W
ENSRNOG00000028016	1.32653	Ncf2	NCF2	Control 8W
ENSRNOG00000028036	1.24528	Adamts7	ADAMTS7	Control 8W
ENSRNOG00000028072	1.39513	Chit1	CHIT1	Control 8W
ENSRNOG00000028092	1.20607	Cpa2	CPA2	Control 8W
ENSRNOG00000028105	1.22383	Hars1	HARS1	Control 8W
ENSRNOG00000028108	1.02086	Cytl1	CYTL1	Control 8W
ENSRNOG00000028198	1.13987	Sh2b3	SH2B3	Control 8W
ENSRNOG00000028207	1.3854	Colgalt2	COLGALT2	Control 8W
ENSRNOG00000028323	1.18715	Dhrsx	DHRSX	Control 8W
ENSRNOG00000028344	1.13775	Mmp11	MMP11	Control 8W
ENSRNOG00000028358	1.11428	Edem3	EDEM3	Control 8W
ENSRNOG00000028390	1.21533	Hhipl1	HHIPL1	Control 8W
ENSRNOG00000028523	1.15983	Tctn1	TCTN1	Control 8W
ENSRNOG00000028526	1.26315	Mansc1	MANSC1	Control 8W
ENSRNOG00000028541	1.43902	Btnl2	BTNL2	Control 8W
ENSRNOG00000028598	1.44158	Edar	EDAR	Control 8W
ENSRNOG00000028627	1.33534	Hmcn1	HMCN1	Control 8W
ENSRNOG00000028638	1.20281	Il10rb	IL10RB	Control 8W
ENSRNOG00000028670	1.09567	RGD1562726	C21orf62	Control 8W
ENSRNOG00000028677	1.31406	LOC361346	C18orf54	Control 8W
ENSRNOG00000028701	1.15633	C8g	C8G	Control 8W
ENSRNOG00000028713	1.35045	Acvrl1	ACVRL1	Control 8W
ENSRNOG00000028730	1.44491	Lcn12	LCN12	Control 8W
ENSRNOG00000028801	1.19561	Gsap	GSAP	Control 8W
ENSRNOG00000028896	1.13712	A2m	A2M	Control 8W
ENSRNOG00000028908	1.14942	Eppin	EPPIN	Control 8W
ENSRNOG00000028930	1.27463	Dab2	DAB2	Control 8W
ENSRNOG00000028941	1.10824	Zbed3	ZBED3	Control 8W
ENSRNOG00000028983	1.05885	Prp15	PRH2	Control 8W
ENSRNOG00000028992	1.19769	Acan	ACAN	Control 8W
ENSRNOG00000029047	1.20375	Cubn	CUBN	Control 8W
ENSRNOG00000029141	1.39145	Trabd2b	TRABD2B	Control 8W
ENSRNOG00000029148	1.20521	Pdgfd	PDGFD	Control 8W
ENSRNOG00000029165	1.21954	Stx1a	STX1A	Control 8W
ENSRNOG00000029197	1.13523	Diablo	DIABLO	Control 8W
ENSRNOG00000029212	1.21538	Vcan	VCAN	Control 8W
ENSRNOG00000029304	1.37197	Aggf1	AGGF1	Control 8W
ENSRNOG00000029399	1.51078	Bcam	BCAM	Control 8W
ENSRNOG00000029449	1.28267	Ror1	ROR1	Control 8W
ENSRNOG00000029450	1.37597	Adgrb1	ADGRB1	Control 8W
ENSRNOG00000029510	1.40481	Plxnb1	PLXNB1	Control 8W
ENSRNOG00000029598	1.29303	Robo2	ROBO2	Control 8W
ENSRNOG00000029614	1.24523	Robo1	ROBO1	Control 8W
ENSRNOG00000029762	1.06142	Acr	ACR	Control 8W
ENSRNOG00000029792	1.24145	Ogn	OGN	Control 8W
ENSRNOG00000029830	1.04532	Adm2	ADM2	Control 8W
ENSRNOG00000029881	1.3182	Clec4m	CLEC4M	Control 8W
ENSRNOG00000029911	1.13472	Cilp	CILP	Control 8W
ENSRNOG00000029980	1.08468	Zbtb16	ZBTB16	Control 8W
ENSRNOG00000029993	1.35779	Kynu	KYNU	Control 8W
ENSRNOG00000030021	1.31427	Ccl6	CCL23	Control 8W
ENSRNOG00000030151	1.22973	Thsd7a	THSD7A	Control 8W
ENSRNOG00000030155	1.09593	Bmp8a	BMP8A	Control 8W
ENSRNOG00000030170	1.18211	Krt10	KRT10	Control 8W
ENSRNOG00000030183	1.11524	Plod2	PLOD2	Control 8W
ENSRNOG00000030187	1.00409	Mmp12	MMP12	Control 8W
ENSRNOG00000030210	1.18469	Fndc1	FNDC1	Control 8W
ENSRNOG00000030238	1.24479	Fndc5	FNDC5	Control 8W
ENSRNOG00000030246	1.02564	Btla	BTLA	Control 8W
ENSRNOG00000030253	1.13611	Tafa3	TAFA3	Control 8W
ENSRNOG00000030281	1.15969	Klk10	KLK10	Control 8W
ENSRNOG00000030285	1.15759	Epha3	EPHA3	Control 8W
ENSRNOG00000030332	1.17948	Ighg1	IGHG1	Control 8W
ENSRNOG00000030462	1.07753	Ostn	OSTN	Control 8W
ENSRNOG00000030515	1.07899	Nfasc	NFASC	Control 8W
ENSRNOG00000030530	1.14242	Gzmm	GZMM	Control 8W
ENSRNOG00000030547	1.3212	Dpp6	DPP6	Control 8W
ENSRNOG00000030622	1.0299	Enox2	ENOX2	Control 8W
ENSRNOG00000030625	1.23747	Tf	TF	Control 8W
ENSRNOG00000030715	1.20878	Cfh	CFH	Control 8W
ENSRNOG00000030729	1.24463	C4b	C4B	Control 8W
ENSRNOG00000030763	1.10033	Dpp4	DPP4	Control 8W
ENSRNOG00000030880	1.12533	Hs6st2	HS6ST2	Control 8W
ENSRNOG00000030920	1.2416	Rtn4r	RTN4R	Control 8W
ENSRNOG00000030954	1.16852	Fat1	FAT1	Control 8W
ENSRNOG00000030983	1.11655	B3galt5	B3GALT5	Control 8W
ENSRNOG00000031004	1.25357	Cyp2j4	CYP2J2	Control 8W
ENSRNOG00000031058	1.258	Was	WAS	Control 8W
ENSRNOG00000031126	1.1599	Tecta	TECTA	Control 8W
ENSRNOG00000031136	1.13947	Ntng1	NTNG1	Control 8W
ENSRNOG00000031162	1.25348	Ccl24	CCL24	Control 8W
ENSRNOG00000031197	1.31177	F8	F8	Control 8W
ENSRNOG00000031232	1.31187	Nrp2	NRP2	Control 8W
ENSRNOG00000031266	1.31563	Siae	SIAE	Control 8W
ENSRNOG00000031312	1.30315	Tnfrsf1a	TNFRSF1A	Control 8W
ENSRNOG00000031443	1.06749	Havcr2	HAVCR2	Control 8W
ENSRNOG00000031475	1.28315	Col16a1	COL16A1	Control 8W
ENSRNOG00000031665	1.29377	Ace2	ACE2	Control 8W
ENSRNOG00000031700	1.2067	Map3k5	MAP3K5	Control 8W
ENSRNOG00000031716	1.27203	Ecm2	ECM2	Control 8W
ENSRNOG00000031814	1.20189	Sort1	SORT1	Control 8W
ENSRNOG00000031890	1.41179	Ncam1	NCAM1	Control 8W
ENSRNOG00000031930	1.12295	Bin2	BIN2	Control 8W
ENSRNOG00000031934	1.2077	Enah	ENAH	Control 8W
ENSRNOG00000031950	1.19377	Izumo4	IZUMO4	Control 8W
ENSRNOG00000032002	1.11424	Hapln1	HAPLN1	Control 8W
ENSRNOG00000032133	1.02643	Rnase2	RNASE2	Control 8W
ENSRNOG00000032208	1.27003	Eda	EDA	Control 8W
ENSRNOG00000032247	1.09787	Bank1	BANK1	Control 8W
ENSRNOG00000032327	1.46256	Pdia5	PDIA5	Control 8W
ENSRNOG00000032381	1.06084	Naglu	NAGLU	Control 8W
ENSRNOG00000032394	1.16404	Tymp	TYMP	Control 8W
ENSRNOG00000032472	1.26335	Adgrg2	ADGRG2	Control 8W
ENSRNOG00000032576	1.23391	Nlgn1	NLGN1	Control 8W
ENSRNOG00000032626	1.26333	Mmp3	MMP3	Control 8W
ENSRNOG00000032669	1.56137	Serpina1	SERPINA1	Control 8W
ENSRNOG00000032737	1.19031	F7	F7	Control 8W
ENSRNOG00000032832	1.33045	Mmp10	MMP10	Control 8W
ENSRNOG00000032844	1.15464	RT1-Da	HLA-DRA	Control 8W
ENSRNOG00000032908	1.22434	Acaa1a	ACAA1	Control 8W
ENSRNOG00000033064	1.36626	Edil3	EDIL3	Control 8W
ENSRNOG00000033090	1.26051	Ltbp1	LTBP1	Control 8W
ENSRNOG00000033110	1.28582	Svep1	SVEP1	Control 8W
ENSRNOG00000033153	1.16846	Sfn	SFN	Control 8W
ENSRNOG00000033192	1.28163	Osmr	OSMR	Control 8W
ENSRNOG00000033206	1.27198	Entpd5	ENTPD5	Control 8W
ENSRNOG00000033217	1.4824	Esam	ESAM	Control 8W
ENSRNOG00000033280	1.24379	Pam	PAM	Control 8W
ENSRNOG00000033343	1.186	Prss36	PRSS36	Control 8W
ENSRNOG00000033361	1.30843	Slc39a5	SLC39A5	Control 8W
ENSRNOG00000033386	1.26936	Itih1	ITIH1	Control 8W
ENSRNOG00000033389	1.4211	Susd2	SUSD2	Control 8W
ENSRNOG00000033397	1.15297	Adamts20	ADAMTS20	Control 8W
ENSRNOG00000033426	1.22037	Cdc37	CDC37	Control 8W
ENSRNOG00000033444	1.04943	F10	F10	Control 8W
ENSRNOG00000033527	1.17594	Pappa1	PAPPA	Control 8W
ENSRNOG00000033528	1.23148	Tll1	TLL1	Control 8W
ENSRNOG00000033529	1.12892	Amy1a	AMY2B	Control 8W
ENSRNOG00000033531	1.18183	Cacna2d1	CACNA2D1	Control 8W
ENSRNOG00000033564	1.32544	Cfd	CFD	Control 8W
ENSRNOG00000033575	1.25912	Emid1	EMID1	Control 8W
ENSRNOG00000033588	1.24509	Siglec15	SIGLEC15	Control 8W
ENSRNOG00000033608	1.22513	Cd276	CD276	Control 8W
ENSRNOG00000033618	1.14156	Col28a1	COL28A1	Control 8W
ENSRNOG00000033663	1.22759	P4ha2	P4HA2	Control 8W
ENSRNOG00000033672	1.4429	Alpp	ALPP	Control 8W
ENSRNOG00000033697	1.1715	Casp4	CASP4	Control 8W
ENSRNOG00000033772	1.25815	Serpinb9	SERPINB9	Control 8W
ENSRNOG00000033787	1.05219	Adamtsl5	ADAMTSL5	Control 8W
ENSRNOG00000033984	1.33849	Ifnlr1	IFNLR1	Control 8W
ENSRNOG00000034025	1.37105	Ptprj	PTPRJ	Control 8W
ENSRNOG00000034134	1.26254	Cpm	CPM	Control 8W
ENSRNOG00000034164	1.16555	Cr2	CR2	Control 8W
ENSRNOG00000034174	1.3256	Bpifb4	BPIFB4	Control 8W
ENSRNOG00000034195	1.11328	Bpi	BPI	Control 8W
ENSRNOG00000034230	1.16971	Fcrl1	FCRL1	Control 8W
ENSRNOG00000034290	1.30434	Ccl21	CCL21	Control 8W
ENSRNOG00000036673	1.24426	Sectm1b	SECTM1	Control 8W
ENSRNOG00000036685	1.01857	Npb	NPB	Control 8W
ENSRNOG00000036689	1.17273	P4hb	P4HB	Control 8W
ENSRNOG00000036696	1.24695	Hgs	HGS	Control 8W
ENSRNOG00000036726	1.1933	Cd300e	CD300E	Control 8W
ENSRNOG00000036798	1.24183	Dusp3	DUSP3	Control 8W
ENSRNOG00000036921	1.28355	Tmsb10	TMSB10	Control 8W
ENSRNOG00000036942	1.18536	Tnfrsf9	TNFRSF9	Control 8W
ENSRNOG00000037080	1.20992	Adamts17	ADAMTS17	Control 8W
ENSRNOG00000037188	1.11444	Mug1	PZP	Control 8W
ENSRNOG00000037199	1.21206	Spink8	SPINK8	Control 8W
ENSRNOG00000037227	1.17295	Yes1	YES1	Control 8W
ENSRNOG00000037331	1.24315	Cd33	CD33	Control 8W
ENSRNOG00000037339	1.26136	Siglec10	SIGLEC10	Control 8W
ENSRNOG00000037443	1.29061	Pgam5	PGAM5	Control 8W
ENSRNOG00000037466	1.21775	Lrcol1	LRCOL1	Control 8W
ENSRNOG00000037687	1.49016	Rspo2	RSPO2	Control 8W
ENSRNOG00000037814	1.16609	Cxcl17	CXCL17	Control 8W
ENSRNOG00000037853	1.18288	Rarres1	RARRES1	Control 8W
ENSRNOG00000037931	1.16178	Plaur	PLAUR	Control 8W
ENSRNOG00000038132	1.37405	Vsig4	VSIG4	Control 8W
ENSRNOG00000038150	1.19038	RGD1560394	C4orf48	Control 8W
ENSRNOG00000038286	1.04545	Slamf6	SLAMF6	Control 8W
ENSRNOG00000038881	1.09598	Hcls1	HCLS1	Control 8W
ENSRNOG00000038980	1.54875	Lypd6	LYPD6	Control 8W
ENSRNOG00000039048	1.06892	Cd200r1	CD200R1	Control 8W
ENSRNOG00000039079	1.38962	Ces2h	CES2	Control 8W
ENSRNOG00000039197	1.30195	Col15a1	COL15A1	Control 8W
ENSRNOG00000039260	1.05885	RGD1563060	C5orf46	Control 8W
ENSRNOG00000039326	1.26411	Csn2	CSN2	Control 8W
ENSRNOG00000039388	1.08998	Prrt4	PRRT4	Control 8W
ENSRNOG00000039530	1.24459	Ccl27	CCL27	Control 8W
ENSRNOG00000039560	1.17424	Omd	OMD	Control 8W
ENSRNOG00000039666	1.33453	Srpx	SRPX	Control 8W
ENSRNOG00000039668	1.25643	Col8a1	COL8A1	Control 8W
ENSRNOG00000039698	1.15692	Prss22	PRSS22	Control 8W
ENSRNOG00000039745	1.1037	Pm20d1	PM20D1	Control 8W
ENSRNOG00000039969	1.21226	Dsc2	DSC2	Control 8W
ENSRNOG00000039976	1.23414	Ptk7	PTK7	Control 8W
ENSRNOG00000040208	1.13446	Mmp27	MMP27	Control 8W
ENSRNOG00000040300	1.12452	Raet1e	RAET1E	Control 8W
ENSRNOG00000042162	1.24141	Wfdc3	WFDC3	Control 8W
ENSRNOG00000042261	1.20395	Hdgf	HDGF	Control 8W
ENSRNOG00000042318	1.3592	Pglyrp2	PGLYRP2	Control 8W
ENSRNOG00000042326	1.27802	Smpdl3b	SMPDL3B	Control 8W
ENSRNOG00000042352	1.35663	Dnase1l2	DNASE1L2	Control 8W
ENSRNOG00000042355	1.09116	Tarbp2	TARBP2	Control 8W
ENSRNOG00000042359	1.16505	Pigk	PIGK	Control 8W
ENSRNOG00000042478	1.10549	Adam22	ADAM22	Control 8W
ENSRNOG00000042524	1.18254	Milr1	MILR1	Control 8W
ENSRNOG00000042526	1.46834	Wfdc6a	WFDC6	Control 8W
ENSRNOG00000042634	1.52571	Serpina12	SERPINA12	Control 8W
ENSRNOG00000042668	1.37637	Msrb3	MSRB3	Control 8W
ENSRNOG00000042714	1.3585	RGD1559459	UGT2B28	Control 8W
ENSRNOG00000042771	1.26345	Apol3	APOL3	Control 8W
ENSRNOG00000042821	1.19208	Cd59	CD59	Control 8W
ENSRNOG00000042848	1.38078	Jam2	JAM2	Control 8W
ENSRNOG00000042860	1.34599	Pappa2	PAPPA2	Control 8W
ENSRNOG00000042889	1.60491	Alpg	ALPG	Control 8W
ENSRNOG00000042916	1.09	Rwdd1	RWDD1	Control 8W
ENSRNOG00000043007	1.17939	Rcn3	RCN3	Control 8W
ENSRNOG00000043023	1.1638	Msmp	MSMP	Control 8W
ENSRNOG00000043085	1.19431	Clstn2	CLSTN2	Control 8W
ENSRNOG00000043167	1.05918	Itga9	ITGA9	Control 8W
ENSRNOG00000043210	1.1424	Ppp3r1	PPP3R1	Control 8W
ENSRNOG00000043219	1.11718	Fbn2	FBN2	Control 8W
ENSRNOG00000043300	1.21424	Enho	ENHO	Control 8W
ENSRNOG00000043387	1.34065	Cpe	CPE	Control 8W
ENSRNOG00000043414	1.09258	Fcrl5	FCRL5	Control 8W
ENSRNOG00000043451	1.24364	Spp1	SPP1	Control 8W
ENSRNOG00000045558	1.18402	Cd34	CD34	Control 8W
ENSRNOG00000045605	1.18926	Uxs1	UXS1	Control 8W
ENSRNOG00000045654	1.38877	Hspa1a	HSPA1A	Control 8W
ENSRNOG00000045654	1.38877	Hspa1b	HSPA1B	Control 8W
ENSRNOG00000045668	1.42198	Ifnar2	IFNAR2	Control 8W
ENSRNOG00000045670	1.33228	Tnfsf12	TNFSF12	Control 8W
ENSRNOG00000045679	1.1332	Apoa1	APOA1	Control 8W
ENSRNOG00000045740	1.34939	Tmx3	TMX3	Control 8W
ENSRNOG00000045771	1.33397	Chl1	CHL1	Control 8W
ENSRNOG00000045795	1.55648	Gatd1	GATD1	Control 8W
ENSRNOG00000045797	1.29721	Lep	LEP	Control 8W
ENSRNOG00000045829	1.42304	Thbs1	THBS1	Control 8W
ENSRNOG00000045889	1.05885	LOC688282	C17orf99	Control 8W
ENSRNOG00000045952	1.30532	Ephb4	EPHB4	Control 8W
[truncated: 9,241 more rows]

## Sheet: WATSC_to_HEART
Gene	Ssec	RAT_SYMBOL	Human_Gene	Condition
ENSRNOG00000000010	1.63893	Cbln1	CBLN1	Control 8W
ENSRNOG00000000024	1.58221	Hebp1	HEBP1	Control 8W
ENSRNOG00000000043	2.11406	Idua	IDUA	Control 8W
ENSRNOG00000000053	1.66117	Crp	CRP	Control 8W
ENSRNOG00000000081	2.13733	Antxr2	ANTXR2	Control 8W
ENSRNOG00000000097	1.82461	Cd160	CD160	Control 8W
ENSRNOG00000000108	1.87685	Aga	AGA	Control 8W
ENSRNOG00000000133	1.17816	Txndc15	TXNDC15	Control 8W
ENSRNOG00000000137	1.931	Ly86	LY86	Control 8W
ENSRNOG00000000156	2.1072	Megf6	MEGF6	Control 8W
ENSRNOG00000000164	1.56774	Lamp2	LAMP2	Control 8W
ENSRNOG00000000186	1.58377	Tst	TST	Control 8W
ENSRNOG00000000239	1.72283	Ccl7	CCL7	Control 8W
ENSRNOG00000000288	2.13618	Scarf2	SCARF2	Control 8W
ENSRNOG00000000299	1.77032	Foxo3	FOXO3	Control 8W
ENSRNOG00000000304	2.13296	Cd164	CD164	Control 8W
ENSRNOG00000000321	2.24731	Cd24	CD24	Control 8W
ENSRNOG00000000341	2.04036	Nid2	NID2	Control 8W
ENSRNOG00000000368	1.28104	Grik2	GRIK2	Control 8W
ENSRNOG00000000386	1.27129	Pbld1	PBLD	Control 8W
ENSRNOG00000000394	2.02576	Srgn	SRGN	Control 8W
ENSRNOG00000000395	2.01986	Kifbp	KIFBP	Control 8W
ENSRNOG00000000408	1.89667	Gopc	GOPC	Control 8W
ENSRNOG00000000419	1.89481	Cfb	CFB	Control 8W
ENSRNOG00000000435	1.62449	Ppt2	PPT2	Control 8W
ENSRNOG00000000436	2.09398	Egfl8	EGFL8	Control 8W
ENSRNOG00000000439	1.11491	Ager	AGER	Control 8W
ENSRNOG00000000443	2.11163	C4a	C4A	Control 8W
ENSRNOG00000000463	1.63548	Col11a2	COL11A2	Control 8W
ENSRNOG00000000481	2.06358	Cuta	CUTA	Control 8W
ENSRNOG00000000500	0.927287	Scube3	SCUBE3	Control 8W
ENSRNOG00000000521	1.57036	Cdkn1a	CDKN1A	Control 8W
ENSRNOG00000000525	1.54152	Pi16	PI16	Control 8W
ENSRNOG00000000536	1.36718	Mdga1	MDGA1	Control 8W
ENSRNOG00000000541	1.82461	Glo1	GLO1	Control 8W
ENSRNOG00000000562	1.85056	Prf1	PRF1	Control 8W
ENSRNOG00000000563	1.79978	Adamts14	ADAMTS14	Control 8W
ENSRNOG00000000569	2.22724	Vsir	VSIR	Control 8W
ENSRNOG00000000571	1.91573	Psap	PSAP	Control 8W
ENSRNOG00000000597	1.64345	Ccn6	CCN6	Control 8W
ENSRNOG00000000599	2.04208	Lama4	LAMA4	Control 8W
ENSRNOG00000000606	1.18813	Pcdh15	PCDH15	Control 8W
ENSRNOG00000000655	1.94902	Ptprc	PTPRC	Control 8W
ENSRNOG00000000658	2.20292	Acacb	ACACB	Control 8W
ENSRNOG00000000664	1.63972	Tpst2	TPST2	Control 8W
ENSRNOG00000000699	1.83789	Selplg	SELPLG	Control 8W
ENSRNOG00000000700	1.97288	Tmem119	TMEM119	Control 8W
ENSRNOG00000000774	2.28908	Gabbr1	GABBR1	Control 8W
ENSRNOG00000000775	1.75095	Mog	MOG	Control 8W
ENSRNOG00000000777	1.5091	RT1-S3	HLA-E	Control 8W
ENSRNOG00000000809	1.00539	Atat1	ATAT1	Control 8W
ENSRNOG00000000815	2.14817	Smpdl3a	SMPDL3A	Control 8W
ENSRNOG00000000824	2.15057	Dse	DSE	Control 8W
ENSRNOG00000000837	1.21536	Tnf	TNF	Control 8W
ENSRNOG00000000838	1.52532	Lta	LTA	Control 8W
ENSRNOG00000000844	1.24536	Ly6g6d	LY6G6D	Control 8W
ENSRNOG00000000850	1.40871	Apom	APOM	Control 8W
ENSRNOG00000000851	1.65887	Bag6	BAG6	Control 8W
ENSRNOG00000000853	2.00159	Aif1	AIF1	Control 8W
ENSRNOG00000000860	1.23609	Vwa7	VWA7	Control 8W
ENSRNOG00000000871	1.88608	Cd40lg	CD40LG	Control 8W
ENSRNOG00000000900	2.07176	Tpst1	TPST1	Control 8W
ENSRNOG00000000913	2.19501	Gusb	GUSB	Control 8W
ENSRNOG00000000922	1.8653	Sumf2	SUMF2	Control 8W
ENSRNOG00000000940	1.69575	Flt1	FLT1	Control 8W
ENSRNOG00000000981	2.08431	Scarb1	SCARB1	Control 8W
ENSRNOG00000001001	1.28262	Retn	RETN	Control 8W
ENSRNOG00000001005	1.01223	Fcer2	FCER2	Control 8W
ENSRNOG00000001006	1.84067	Nptx2	NPTX2	Control 8W
ENSRNOG00000001017	1.47629	Cd209	CD209	Control 8W
ENSRNOG00000001049	1.2023	Tpt1	TPT1	Control 8W
ENSRNOG00000001092	1.02381	Kl	KL	Control 8W
ENSRNOG00000001130	1.40658	Nos1	NOS1	Control 8W
ENSRNOG00000001136	2.12389	Pebp1	PEBP1	Control 8W
ENSRNOG00000001142	1.10566	Prkab1	PRKAB1	Control 8W
ENSRNOG00000001149	1.56624	Pxn	PXN	Control 8W
ENSRNOG00000001160	1.74579	Triap1	TRIAP1	Control 8W
ENSRNOG00000001201	2.04394	Cstb	CSTB	Control 8W
ENSRNOG00000001219	1.13974	Tspear	TSPEAR	Control 8W
ENSRNOG00000001224	1.96616	Itgb2	ITGB2	Control 8W
ENSRNOG00000001228	1.98951	Pofut2	POFUT2	Control 8W
ENSRNOG00000001229	2.01789	Col18a1	COL18A1	Control 8W
ENSRNOG00000001249	2.20158	Col6a1	COL6A1	Control 8W
ENSRNOG00000001250	1.85397	Lfng	LFNG	Control 8W
ENSRNOG00000001254	2.20519	Col6a2	COL6A2	Control 8W
ENSRNOG00000001265	2.00407	Mad1l1	MAD1L1	Control 8W
ENSRNOG00000001273	1.99069	Psmg3	PSMG3	Control 8W
ENSRNOG00000001295	1.68068	S100b	S100B	Control 8W
ENSRNOG00000001304	1.0921	Bcr	BCR	Control 8W
ENSRNOG00000001312	0.999241	Pdgfa	PDGFA	Control 8W
ENSRNOG00000001314	2.25889	Fam20c	FAM20C	Control 8W
ENSRNOG00000001325	2.04245	Il3ra	IL3RA	Control 8W
ENSRNOG00000001333	1.72381	Azgp1	AZGP1	Control 8W
ENSRNOG00000001339	2.09072	Psmd9	PSMD9	Control 8W
ENSRNOG00000001348	1.53099	Erp29	ERP29	Control 8W
ENSRNOG00000001367	2.26625	Gpc2	GPC2	Control 8W
ENSRNOG00000001369	1.42462	Oas1a	OAS1	Control 8W
ENSRNOG00000001385	1.22439	Plbd2	PLBD2	Control 8W
ENSRNOG00000001414	2.09718	Serpine1	SERPINE1	Control 8W
ENSRNOG00000001417	1.84851	Plod3	PLOD3	Control 8W
ENSRNOG00000001420	1.20035	Fis1	FIS1	Control 8W
ENSRNOG00000001422	1.16647	Col26a1	COL26A1	Control 8W
ENSRNOG00000001435	1.1728	Ssc4d	SSC4D	Control 8W
ENSRNOG00000001465	1.3502	Ids	IDS	Control 8W
ENSRNOG00000001469	1.63232	Eln	ELN	Control 8W
ENSRNOG00000001499	2.21708	Mia	MIA	Control 8W
ENSRNOG00000001518	2.04367	Itga6	ITGA6	Control 8W
ENSRNOG00000001527	1.40216	Cd80	CD80	Control 8W
ENSRNOG00000001531	1.35612	Chac2	CHAC2	Control 8W
ENSRNOG00000001557	1.79639	Cxadr	CXADR	Control 8W
ENSRNOG00000001582	1.67164	Bach1	BACH1	Control 8W
ENSRNOG00000001597	1.08668	Atf2	ATF2	Control 8W
ENSRNOG00000001607	1.60661	Adamts1	ADAMTS1	Control 8W
ENSRNOG00000001608	1.70586	Nxpe3	NXPE3	Control 8W
ENSRNOG00000001622	1.23919	Impg2	IMPG2	Control 8W
ENSRNOG00000001627	1.87804	Abi3bp	ABI3BP	Control 8W
ENSRNOG00000001642	1.73161	Tbc1d23	TBC1D23	Control 8W
ENSRNOG00000001713	2.05036	Il13ra1	IL13RA1	Control 8W
ENSRNOG00000001733	2.02556	Ppp1r2	PPP1R2	Control 8W
ENSRNOG00000001738	2.01183	Eif4g1	EIF4G1	Control 8W
ENSRNOG00000001739	1.7259	Meltf	MELTF	Control 8W
ENSRNOG00000001750	2.10924	Chrd	CHRD	Control 8W
ENSRNOG00000001766	2.22328	Tfrc	TFRC	Control 8W
ENSRNOG00000001776	1.22303	Muc20	MUC20	Control 8W
ENSRNOG00000001777	2.21616	Muc4	MUC4	Control 8W
ENSRNOG00000001793	2.08357	Heg1	HEG1	Control 8W
ENSRNOG00000001795	2.19332	Itgb5	ITGB5	Control 8W
ENSRNOG00000001803	2.07459	Dnajb11	DNAJB11	Control 8W
ENSRNOG00000001821	1.87968	Adipoq	ADIPOQ	Control 8W
ENSRNOG00000001823	2.14258	St6gal1	ST6GAL1	Control 8W
ENSRNOG00000001827	1.31858	Masp1	MASP1	Control 8W
ENSRNOG00000001859	1.72688	Sdf2l1	SDF2L1	Control 8W
ENSRNOG00000001867	2.17377	Snap29	SNAP29	Control 8W
ENSRNOG00000001868	1.76714	Crkl	CRKL	Control 8W
ENSRNOG00000001889	1.78647	Comt	COMT	Control 8W
ENSRNOG00000001928	2.21153	Il1rap	IL1RAP	Control 8W
ENSRNOG00000001942	2.19197	Smr3b	SMR3B	Control 8W
ENSRNOG00000001951	2.18929	Csn3	CSN3	Control 8W
ENSRNOG00000001953	1.85144	Bace2	BACE2	Control 8W
ENSRNOG00000001962	1.66044	Fam3b	FAM3B	Control 8W
ENSRNOG00000001976	1.46432	Tmprss2	TMPRSS2	Control 8W
ENSRNOG00000001989	1.06867	Alcam	ALCAM	Control 8W
ENSRNOG00000001991	1.98802	Atp5po	ATP5PO	Control 8W
ENSRNOG00000002032	0.948632	Ifngr2	IFNGR2	Control 8W
ENSRNOG00000002041	2.09943	Boc	BOC	Control 8W
ENSRNOG00000002045	2.08431	Anxa3	ANXA3	Control 8W
ENSRNOG00000002050	1.92718	Igfbp7	IGFBP7	Control 8W
ENSRNOG00000002052	1.89452	Ccdc80	CCDC80	Control 8W
ENSRNOG00000002053	1.41659	Fras1	FRAS1	Control 8W
ENSRNOG00000002093	2.11352	Tgfbr3	TGFBR3	Control 8W
ENSRNOG00000002115	2.19128	Sod1	SOD1	Control 8W
ENSRNOG00000002126	1.4162	Ncam2	NCAM2	Control 8W
ENSRNOG00000002141	2.07514	Cd200	CD200	Control 8W
ENSRNOG00000002146	2.02465	Pkd2	PKD2	Control 8W
ENSRNOG00000002158	1.15255	Ibsp	IBSP	Control 8W
ENSRNOG00000002167	1.00441	Dmp1	DMP1	Control 8W
ENSRNOG00000002186	1.95002	Nudt9	NUDT9	Control 8W
ENSRNOG00000002188	1.94523	Hpse	HPSE	Control 8W
ENSRNOG00000002225	1.75851	Scarb2	SCARB2	Control 8W
ENSRNOG00000002227	2.13983	Kit	KIT	Control 8W
ENSRNOG00000002244	2.07696	Pdgfra	PDGFRA	Control 8W
ENSRNOG00000002256	1.8475	Art3	ART3	Control 8W
ENSRNOG00000002272	1.07921	Lnx1	LNX1	Control 8W
ENSRNOG00000002273	2.2109	Naaa	NAAA	Control 8W
ENSRNOG00000002289	2.15339	Ildr1	ILDR1	Control 8W
ENSRNOG00000002301	1.64403	Uso1	USO1	Control 8W
ENSRNOG00000002302	1.18723	Corin	CORIN	Control 8W
ENSRNOG00000002304	1.0191	Tnfrsf13b	TNFRSF13B	Control 8W
ENSRNOG00000002331	1.86405	Aldh3a1	ALDH3A1	Control 8W
ENSRNOG00000002358	2.01771	Scpep1	SCPEP1	Control 8W
ENSRNOG00000002365	2.21943	Itm2a	ITM2A	Control 8W
ENSRNOG00000002381	2.05339	Bmp3	BMP3	Control 8W
ENSRNOG00000002382	1.36148	Mfap4	MFAP4	Control 8W
ENSRNOG00000002385	1.4518	Prg4	PRG4	Control 8W
ENSRNOG00000002396	1.82081	Serpinb8	SERPINB8	Control 8W
ENSRNOG00000002413	2.20508	Gpc4	GPC4	Control 8W
ENSRNOG00000002418	2.20128	Tgfb2	TGFB2	Control 8W
ENSRNOG00000002443	1.42313	Mfap3	MFAP3	Control 8W
ENSRNOG00000002460	1.25694	Serpinb2	SERPINB2	Control 8W
ENSRNOG00000002461	1.99922	Nid1	NID1	Control 8W
ENSRNOG00000002468	1.99558	Tnr	TNR	Control 8W
ENSRNOG00000002488	2.17303	Galnt10	GALNT10	Control 8W
ENSRNOG00000002511	1.74657	Flt4	FLT4	Control 8W
ENSRNOG00000002524	1.86767	Gpr37	GPR37	Control 8W
ENSRNOG00000002525	1.30768	Ptgs2	PTGS2	Control 8W
ENSRNOG00000002548	1.15084	Tnn	TNN	Control 8W
ENSRNOG00000002609	2.20815	Ero1b	ERO1B	Control 8W
ENSRNOG00000002610	2.04204	Carhsp1	CARHSP1	Control 8W
ENSRNOG00000002640	2.15941	Serpinb5	SERPINB5	Control 8W
ENSRNOG00000002657	1.11789	Pla2g4a	PLA2G4A	Control 8W
ENSRNOG00000002667	1.48683	Lamc2	LAMC2	Control 8W
ENSRNOG00000002680	2.11465	Lamc1	LAMC1	Control 8W
ENSRNOG00000002710	1.28392	Cnst	CNST	Control 8W
ENSRNOG00000002723	1.08118	Sele	SELE	Control 8W
ENSRNOG00000002728	1.84946	Btc	BTC	Control 8W
ENSRNOG00000002736	2.1812	Rabgap1l	RABGAP1L	Control 8W
ENSRNOG00000002746	2.01861	Fstl1	FSTL1	Control 8W
ENSRNOG00000002754	1.85842	Areg	AREG	Control 8W
ENSRNOG00000002771	1.50585	Ereg	EREG	Control 8W
ENSRNOG00000002783	1.34542	Serpinc1	SERPINC1	Control 8W
ENSRNOG00000002794	1.52667	Selp	SELP	Control 8W
ENSRNOG00000002802	2.00416	Cxcl1	CXCL1	Control 8W
ENSRNOG00000002807	2.00006	Septin9	SEPTIN9	Control 8W
ENSRNOG00000002823	1.28444	Mapk9	MAPK9	Control 8W
ENSRNOG00000002831	1.33001	Wfikkn2	WFIKKN2	Control 8W
ENSRNOG00000002838	2.10255	Pdzd11	PDZD11	Control 8W
ENSRNOG00000002843	1.70154	Cxcl6	CXCL6	Control 8W
ENSRNOG00000002889	1.64044	Afp	AFP	Control 8W
ENSRNOG00000002896	1.30674	Prdx6	PRDX6	Control 8W
ENSRNOG00000002911	2.15523	Alb	ALB	Control 8W
ENSRNOG00000002916	1.72922	Ca4	CA4	Control 8W
ENSRNOG00000002919	1.02519	Gfap	GFAP	Control 8W
ENSRNOG00000002943	1.30704	Mrpl55	MRPL55	Control 8W
ENSRNOG00000002947	1.92151	Dpt	DPT	Control 8W
ENSRNOG00000002960	1.93765	Ndp	NDP	Control 8W
ENSRNOG00000002964	1.76507	Xcl1	XCL1	Control 8W
ENSRNOG00000002978	1.86958	Faslg	FASLG	Control 8W
ENSRNOG00000002984	1.13052	Bmp15	BMP15	Control 8W
ENSRNOG00000003014	1.22325	Poglut1	POGLUT1	Control 8W
ENSRNOG00000003018	2.00798	Olfml2b	OLFML2B	Control 8W
ENSRNOG00000003029	2.21127	Calr	CALR	Control 8W
ENSRNOG00000003059	1.5378	Optc	OPTC	Control 8W
ENSRNOG00000003064	1.3669	Bst1	BST1	Control 8W
ENSRNOG00000003066	1.64284	Wnt9a	WNT9A	Control 8W
ENSRNOG00000003069	1.54149	Cd38	CD38	Control 8W
ENSRNOG00000003084	1.31661	Parp1	PARP1	Control 8W
ENSRNOG00000003114	2.01422	B4galt4	B4GALT4	Control 8W
ENSRNOG00000003120	2.15662	Prelp	PRELP	Control 8W
ENSRNOG00000003121	2.08647	Rtn4rl1	RTN4RL1	Control 8W
ENSRNOG00000003135	2.0379	Fcrlb	FCRLB	Control 8W
ENSRNOG00000003136	1.48313	Fcrla	FCRLA	Control 8W
ENSRNOG00000003148	2.05311	Timp2	TIMP2	Control 8W
ENSRNOG00000003172	2.14316	Serpinf1	SERPINF1	Control 8W
ENSRNOG00000003183	1.22462	Fmod	FMOD	Control 8W
ENSRNOG00000003203	1.18538	Hexim1	HEXIM1	Control 8W
ENSRNOG00000003207	1.96298	Fmnl1	FMNL1	Control 8W
ENSRNOG00000003217	2.08614	Lgals3bp	LGALS3BP	Control 8W
ENSRNOG00000003221	1.38466	Myoc	MYOC	Control 8W
ENSRNOG00000003233	1.1327	Serpinf2	SERPINF2	Control 8W
ENSRNOG00000003239	1.20247	Cant1	CANT1	Control 8W
ENSRNOG00000003253	1.78501	Qdpr	QDPR	Control 8W
ENSRNOG00000003254	2.02382	Il23a	IL23A	Control 8W
ENSRNOG00000003259	2.09345	C1qtnf1	C1QTNF1	Control 8W
ENSRNOG00000003263	2.00815	Lefty1	LEFTY1	Control 8W
ENSRNOG00000003289	1.54953	Lap3	LAP3	Control 8W
ENSRNOG00000003291	2.18903	Creg1	CREG1	Control 8W
ENSRNOG00000003304	1.78017	Chad	CHAD	Control 8W
ENSRNOG00000003357	2.14816	Col3a1	COL3A1	Control 8W
ENSRNOG00000003365	1.36743	Cadm3	CADM3	Control 8W
ENSRNOG00000003384	1.10441	Hs3st3b1	HS3ST3B1	Control 8W
ENSRNOG00000003402	2.06558	Stx6	STX6	Control 8W
ENSRNOG00000003439	1.4858	Il15	IL15	Control 8W
ENSRNOG00000003453	2.18076	Lypd1	LYPD1	Control 8W
ENSRNOG00000003479	1.94297	Rnf150	RNF150	Control 8W
ENSRNOG00000003522	1.14367	Mr1	MR1	Control 8W
ENSRNOG00000003538	1.91351	Adamts4	ADAMTS4	Control 8W
ENSRNOG00000003546	1.09006	Tnfrsf12a	TNFRSF12A	Control 8W
ENSRNOG00000003549	2.11008	Cnpy2	CNPY2	Control 8W
ENSRNOG00000003553	2.20247	Efemp1	EFEMP1	Control 8W
ENSRNOG00000003559	1.58579	Ccdc112	CCDC112	Control 8W
ENSRNOG00000003562	1.06471	Susd4	SUSD4	Control 8W
ENSRNOG00000003563	1.35042	Blmh	BLMH	Control 8W
ENSRNOG00000003587	2.08992	Vegfd	VEGFD	Control 8W
ENSRNOG00000003596	1.57591	Itgb1bp2	ITGB1BP2	Control 8W
ENSRNOG00000003600	1.44861	Pnpt1	PNPT1	Control 8W
ENSRNOG00000003614	1.33205	Mgat5	MGAT5	Control 8W
ENSRNOG00000003616	2.01728	Grem2	GREM2	Control 8W
ENSRNOG00000003649	2.22506	Qsox1	QSOX1	Control 8W
ENSRNOG00000003666	1.13206	Jchain	JCHAIN	Control 8W
ENSRNOG00000003686	1.64409	Tbl1x	TBL1X	Control 8W
ENSRNOG00000003715	2.08223	Srpx2	SRPX2	Control 8W
ENSRNOG00000003728	2.21574	Xylt2	XYLT2	Control 8W
ENSRNOG00000003732	1.96501	Flrt2	FLRT2	Control 8W
ENSRNOG00000003736	2.18753	Col5a2	COL5A2	Control 8W
ENSRNOG00000003738	1.41463	Ush2a	USH2A	Control 8W
ENSRNOG00000003741	1.58889	Nptx1	NPTX1	Control 8W
ENSRNOG00000003743	2.20103	Dars1	DARS1	Control 8W
ENSRNOG00000003759	1.63982	Galc	GALC	Control 8W
ENSRNOG00000003763	2.08875	Prdx4	PRDX4	Control 8W
ENSRNOG00000003773	1.36609	Hmox2	HMOX2	Control 8W
ENSRNOG00000003784	1.53815	Rilp	RILP	Control 8W
ENSRNOG00000003807	1.40676	Wnt9b	WNT9B	Control 8W
ENSRNOG00000003812	1.8811	Nlgn3	NLGN3	Control 8W
ENSRNOG00000003832	1.42171	Vash2	VASH2	Control 8W
ENSRNOG00000003833	2.04432	Nenf	NENF	Control 8W
ENSRNOG00000003840	2.09731	Slit2	SLIT2	Control 8W
ENSRNOG00000003845	0	Wnt3	WNT3	Control 8W
ENSRNOG00000003849	1.8622	Stx8	STX8	Control 8W
ENSRNOG00000003858	1.15753	Atp6ap2	ATP6AP2	Control 8W
ENSRNOG00000003869	1.95336	Sod3	SOD3	Control 8W
ENSRNOG00000003870	1.49735	C1qtnf2	C1QTNF2	Control 8W
ENSRNOG00000003887	1.36573	Lgi2	LGI2	Control 8W
ENSRNOG00000003897	2.09377	Col1a1	COL1A1	Control 8W
ENSRNOG00000003927	1.92055	Cd55	CD55	Control 8W
ENSRNOG00000003931	1.73945	Arsg	ARSG	Control 8W
ENSRNOG00000003947	2.04799	Ntn1	NTN1	Control 8W
ENSRNOG00000003969	2.12226	Fam20a	FAM20A	Control 8W
ENSRNOG00000003972	1.68703	Tshr	TSHR	Control 8W
ENSRNOG00000003983	1.18058	Pfdn2	PFDN2	Control 8W
ENSRNOG00000003984	1.4254	Apln	APLN	Control 8W
ENSRNOG00000003998	1.12031	Sgca	SGCA	Control 8W
ENSRNOG00000004006	1.63139	Dnajb9	DNAJB9	Control 8W
ENSRNOG00000004009	2.10872	Xpnpep2	XPNPEP2	Control 8W
ENSRNOG00000004027	1.33771	Aldh9a1	ALDH9A1	Control 8W
ENSRNOG00000004029	1.12146	Nectin4	NECTIN4	Control 8W
ENSRNOG00000004049	2.10104	Baiap2	BAIAP2	Control 8W
ENSRNOG00000004062	2.17505	C4bpa	C4BPA	Control 8W
ENSRNOG00000004067	1.83853	Nrcam	NRCAM	Control 8W
ENSRNOG00000004089	2.10345	Enpp2	ENPP2	Control 8W
ENSRNOG00000004125	1.21354	C4bpb	C4BPB	Control 8W
ENSRNOG00000004141	1.90353	Vasn	VASN	Control 8W
ENSRNOG00000004162	2.01186	Pfkfb2	PFKFB2	Control 8W
ENSRNOG00000004205	1.76386	Pkdcc	PKDCC	Control 8W
ENSRNOG00000004208	2.12743	Crim1	CRIM1	Control 8W
ENSRNOG00000004220	2.28524	Ebag9	EBAG9	Control 8W
ENSRNOG00000004265	1.7466	Dipk2b	DIPK2B	Control 8W
ENSRNOG00000004275	2.00363	Egfl6	EGFL6	Control 8W
ENSRNOG00000004279	1.6897	Adgra3	ADGRA3	Control 8W
ENSRNOG00000004280	2.09314	Tcn2	TCN2	Control 8W
ENSRNOG00000004303	2.08215	Timp3	TIMP3	Control 8W
ENSRNOG00000004307	2.04838	Tor3a	TOR3A	Control 8W
ENSRNOG00000004327	1.49067	Ddc	DDC	Control 8W
ENSRNOG00000004330	1.82087	Chrdl1	CHRDL1	Control 8W
ENSRNOG00000004332	2.05379	Egfr	EGFR	Control 8W
ENSRNOG00000004346	2.02394	Notch3	NOTCH3	Control 8W
ENSRNOG00000004380	1.62069	Il12b	IL12B	Control 8W
ENSRNOG00000004404	1.49406	Tac4	TAC4	Control 8W
ENSRNOG00000004405	2.15675	Pigr	PIGR	Control 8W
ENSRNOG00000004414	2.1186	F11r	F11R	Control 8W
ENSRNOG00000004437	1.76598	Map2k6	MAP2K6	Control 8W
ENSRNOG00000004438	1.08319	Cntn1	CNTN1	Control 8W
ENSRNOG00000004441	1.83977	Fcmr	FCMR	Control 8W
ENSRNOG00000004464	1.89921	Sel1l	SEL1L	Control 8W
ENSRNOG00000004470	1.36153	Il24	IL24	Control 8W
ENSRNOG00000004476	2.1149	Wif1	WIF1	Control 8W
ENSRNOG00000004483	1.68751	Ptprr	PTPRR	Control 8W
ENSRNOG00000004489	2.05665	Adgre5	ADGRE5	Control 8W
ENSRNOG00000004494	1.86667	Lta4h	LTA4H	Control 8W
ENSRNOG00000004516	1.83118	Itgbl1	ITGBL1	Control 8W
ENSRNOG00000004517	1.96085	Igf1	IGF1	Control 8W
ENSRNOG00000004540	1.93618	Clec3b	CLEC3B	Control 8W
ENSRNOG00000004554	2.00562	Dcn	DCN	Control 8W
ENSRNOG00000004578	1.70365	Cthrc1	CTHRC1	Control 8W
ENSRNOG00000004583	1.6873	Mb	MB	Control 8W
ENSRNOG00000004610	2.06351	Lum	LUM	Control 8W
ENSRNOG00000004614	1.84626	Lypd6b	LYPD6B	Control 8W
ENSRNOG00000004616	1.87946	Npm1	NPM1	Control 8W
ENSRNOG00000004649	1.98987	Il1b	IL1B	Control 8W
ENSRNOG00000004659	2.09446	Creld2	CRELD2	Control 8W
ENSRNOG00000004687	1.66453	Thbd	THBD	Control 8W
ENSRNOG00000004698	1.77621	Cd244	CD244	Control 8W
ENSRNOG00000004699	1.2959	Fibin	FIBIN	Control 8W
ENSRNOG00000004703	2.21304	Muc15	MUC15	Control 8W
ENSRNOG00000004706	1.98552	Vit	VIT	Control 8W
ENSRNOG00000004710	1.67319	Rbks	RBKS	Control 8W
ENSRNOG00000004712	2.19634	Angptl1	ANGPTL1	Control 8W
ENSRNOG00000004725	1.36678	Cela1	CELA1	Control 8W
ENSRNOG00000004733	1.54841	Wdr25	WDR25	Control 8W
ENSRNOG00000004737	2.15571	Cd48	CD48	Control 8W
ENSRNOG00000004743	1.93482	Cdcp1	CDCP1	Control 8W
ENSRNOG00000004763	2.22662	Sirpa	SIRPA	Control 8W
ENSRNOG00000004812	2.08949	Sema6d	SEMA6D	Control 8W
ENSRNOG00000004828	1.88555	Acvr1c	ACVR1C	Control 8W
ENSRNOG00000004839	1.03005	B4galnt1	B4GALNT1	Control 8W
ENSRNOG00000004861	1.80963	Itga4	ITGA4	Control 8W
ENSRNOG00000004874	2.22077	Flrt3	FLRT3	Control 8W
ENSRNOG00000004912	2.02761	Itgav	ITGAV	Control 8W
ENSRNOG00000004923	1.50695	Map4k5	MAP4K5	Control 8W
ENSRNOG00000004925	1.64362	Ppp1r12a	PPP1R12A	Control 8W
ENSRNOG00000004964	1.37586	Erbb3	ERBB3	Control 8W
ENSRNOG00000005003	1.17159	Ptprn2	PTPRN2	Control 8W
ENSRNOG00000005008	1.05463	Angpt4	ANGPT4	Control 8W
ENSRNOG00000005016	1.75013	Tmed4	TMED4	Control 8W
ENSRNOG00000005023	1.18562	Agr2	AGR2	Control 8W
ENSRNOG00000005039	1.8558	Tfpi	TFPI	Control 8W
ENSRNOG00000005041	2.16512	Crip2	CRIP2	Control 8W
ENSRNOG00000005094	1.81948	C1qtnf7	C1QTNF7	Control 8W
ENSRNOG00000005101	2.2302	Mia2	MIA2	Control 8W
ENSRNOG00000005129	2.15677	Dtx3	DTX3	Control 8W
ENSRNOG00000005133	1.17237	Mapt	MAPT	Control 8W
ENSRNOG00000005185	1.9455	Nxph3	NXPH3	Control 8W
ENSRNOG00000005195	1.72113	Cst3	CST3	Control 8W
ENSRNOG00000005234	1.95436	Gxylt1	GXYLT1	Control 8W
ENSRNOG00000005269	1.5888	Srl	SRL	Control 8W
ENSRNOG00000005275	2.07434	Shmt1	SHMT1	Control 8W
ENSRNOG00000005281	1.70004	Stx16	STX16	Control 8W
ENSRNOG00000005286	1.23229	Coch	COCH	Control 8W
ENSRNOG00000005336	2.11531	Prss27	PRSS27	Control 8W
ENSRNOG00000005347	1.86871	Fjx1	FJX1	Control 8W
ENSRNOG00000005348	2.16998	Pamr1	PAMR1	Control 8W
ENSRNOG00000005386	1.21739	Kitlg	KITLG	Control 8W
ENSRNOG00000005397	1.4431	Maea	MAEA	Control 8W
ENSRNOG00000005438	1.82248	Pcsk2	PCSK2	Control 8W
ENSRNOG00000005478	1.89317	Fkbp9	FKBP9	Control 8W
ENSRNOG00000005492	2.18388	Hpcal1	HPCAL1	Control 8W
ENSRNOG00000005561	1.18156	Brinp1	BRINP1	Control 8W
ENSRNOG00000005569	1.8442	Phospho1	PHOSPHO1	Control 8W
ENSRNOG00000005573	2.05931	Ntn4	NTN4	Control 8W
ENSRNOG00000005574	1.50579	Adamts8	ADAMTS8	Control 8W
ENSRNOG00000005592	1.514	Brinp2	BRINP2	Control 8W
ENSRNOG00000005650	2.19848	Pgf	PGF	Control 8W
ENSRNOG00000005652	2.21155	Cntn4	CNTN4	Control 8W
ENSRNOG00000005670	1.81557	Art4	ART4	Control 8W
ENSRNOG00000005678	2.23726	Lamb1	LAMB1	Control 8W
ENSRNOG00000005679	2.15618	Fap	FAP	Control 8W
ENSRNOG00000005695	1.56686	Mgp	MGP	Control 8W
ENSRNOG00000005701	2.15524	Il36g	IL36G	Control 8W
ENSRNOG00000005705	1.1539	Qpct	QPCT	Control 8W
ENSRNOG00000005708	1.28776	Mmp16	MMP16	Control 8W
ENSRNOG00000005711	1.74268	Ptprd	PTPRD	Control 8W
ENSRNOG00000005727	2.2298	Galnt3	GALNT3	Control 8W
ENSRNOG00000005749	2.04227	Foxred2	FOXRED2	Control 8W
ENSRNOG00000005751	1.46995	Il36rn	IL36RN	Control 8W
ENSRNOG00000005767	2.00722	Tulp3	TULP3	Control 8W
ENSRNOG00000005770	1.49715	Sostdc1	SOSTDC1	Control 8W
ENSRNOG00000005780	1.11083	Adamts13	ADAMTS13	Control 8W
ENSRNOG00000005781	1.40604	Wnt16	WNT16	Control 8W
ENSRNOG00000005787	1.17252	Erp27	ERP27	Control 8W
ENSRNOG00000005825	1.99819	Lyz2	LYZ	Control 8W
ENSRNOG00000005841	2.18129	Erp44	ERP44	Control 8W
ENSRNOG00000005854	2.02765	Angpt1	ANGPT1	Control 8W
ENSRNOG00000005861	2.1389	Hsd11b1	HSD11B1	Control 8W
ENSRNOG00000005871	1.79729	Il1rn	IL1RN	Control 8W
ENSRNOG00000005904	1.07059	Cdc27	CDC27	Control 8W
ENSRNOG00000005916	1.22524	Ppm1a	PPM1A	Control 8W
ENSRNOG00000005929	1.82501	Them6	THEM6	Control 8W
ENSRNOG00000005931	2.06792	Cpq	CPQ	Control 8W
ENSRNOG00000005932	1.354	Megf9	MEGF9	Control 8W
ENSRNOG00000005954	1.06546	Il5ra	IL5RA	Control 8W
ENSRNOG00000005965	1.62445	Irak4	IRAK4	Control 8W
ENSRNOG00000005981	2.16314	Nt5c3a	NT5C3A	Control 8W
ENSRNOG00000005998	1.47701	Smoc1	SMOC1	Control 8W
ENSRNOG00000006025	1.89806	Lamb3	LAMB3	Control 8W
ENSRNOG00000006030	1.95431	Ptprz1	PTPRZ1	Control 8W
ENSRNOG00000006033	2.02924	Spon2	SPON2	Control 8W
ENSRNOG00000006052	2.05859	Sulf2	SULF2	Control 8W
ENSRNOG00000006060	2.11987	Matn2	MATN2	Control 8W
ENSRNOG00000006067	2.2029	Aifm1	AIFM1	Control 8W
ENSRNOG00000006094	1.32048	Cd44	CD44	Control 8W
ENSRNOG00000006104	1.17975	Tg	TG	Control 8W
ENSRNOG00000006144	1.63095	Cntn3	CNTN3	Control 8W
ENSRNOG00000006151	2.10006	Reg3b	REG3A	Control 8W
ENSRNOG00000006197	1.65533	Calu	CALU	Control 8W
ENSRNOG00000006228	1.19663	Pdia4	PDIA4	Control 8W
ENSRNOG00000006231	2.09069	Ptpro	PTPRO	Control 8W
ENSRNOG00000006235	1.08368	Nell2	NELL2	Control 8W
ENSRNOG00000006238	1.06586	Traf2	TRAF2	Control 8W
ENSRNOG00000006247	2.07141	Copa	COPA	Control 8W
ENSRNOG00000006263	1.2803	Sh2d1a	SH2D1A	Control 8W
ENSRNOG00000006334	1.87794	Txndc16	TXNDC16	Control 8W
ENSRNOG00000006353	1.14375	Large2	LARGE2	Control 8W
ENSRNOG00000006384	1.61946	Ddx58	DDX58	Control 8W
ENSRNOG00000006403	1.92308	Nectin1	NECTIN1	Control 8W
ENSRNOG00000006444	2.16322	Fkbp4	FKBP4	Control 8W
ENSRNOG00000006450	1.33308	Erbb2	ERBB2	Control 8W
ENSRNOG00000006462	1.67611	Ero1a	ERO1A	Control 8W
ENSRNOG00000006471	1.64478	Pvalb	PVALB	Control 8W
ENSRNOG00000006508	1.30629	Thnsl2	THNSL2	Control 8W
ENSRNOG00000006526	1.90947	Sema3c	SEMA3C	Control 8W
ENSRNOG00000006565	1.27175	Fstl4	FSTL4	Control 8W
ENSRNOG00000006579	1.33589	Reg3g	REG3G	Control 8W
ENSRNOG00000006583	1.70433	Hpgds	HPGDS	Control 8W
ENSRNOG00000006589	2.25313	Mif	MIF	Control 8W
ENSRNOG00000006593	1.63852	Grpel1	GRPEL1	Control 8W
ENSRNOG00000006604	1.97931	Thy1	THY1	Control 8W
ENSRNOG00000006617	2.09089	Cntnap2	CNTNAP2	Control 8W
ENSRNOG00000006623	2.04236	Cd302	CD302	Control 8W
ENSRNOG00000006631	2.01214	Sema3e	SEMA3E	Control 8W
ENSRNOG00000006720	1.90743	Rnpep	RNPEP	Control 8W
ENSRNOG00000006723	2.16677	Itga11	ITGA11	Control 8W
ENSRNOG00000006741	1.85653	Podnl1	PODNL1	Control 8W
ENSRNOG00000006747	1.15564	Cc2d1a	CC2D1A	Control 8W
ENSRNOG00000006756	1.18345	Maged1	MAGED1	Control 8W
ENSRNOG00000006767	1.94179	Cst7	CST7	Control 8W
ENSRNOG00000006778	2.19985	Mmp19	MMP19	Control 8W
ENSRNOG00000006802	1.1482	Lrrn1	LRRN1	Control 8W
ENSRNOG00000006806	1.22566	Setmar	SETMAR	Control 8W
ENSRNOG00000006813	1.22749	Sumf1	SUMF1	Control 8W
ENSRNOG00000006845	1.92757	Psapl1	PSAPL1	Control 8W
ENSRNOG00000006855	1.36369	Padi4	PADI4	Control 8W
ENSRNOG00000006873	2.05642	Dnase1	DNASE1	Control 8W
ENSRNOG00000006894	1.25257	Tor1a	TOR1A	Control 8W
ENSRNOG00000006895	2.13104	Vps53	VPS53	Control 8W
ENSRNOG00000006930	1.65063	Casq1	CASQ1	Control 8W
ENSRNOG00000006949	1.78701	C1qbp	C1QBP	Control 8W
ENSRNOG00000006957	1.37278	Gria4	GRIA4	Control 8W
ENSRNOG00000006963	1.9028	Ctse	CTSE	Control 8W
ENSRNOG00000006970	1.69196	Ntn3	NTN3	Control 8W
ENSRNOG00000006997	2.22442	App	APP	Control 8W
ENSRNOG00000007002	2.10668	Lif	LIF	Control 8W
ENSRNOG00000007012	1.91222	Ly75	LY75	Control 8W
ENSRNOG00000007027	2.158	Hgf	HGF	Control 8W
ENSRNOG00000007030	1.22658	Epha7	EPHA7	Control 8W
ENSRNOG00000007032	1.33299	Amigo2	AMIGO2	Control 8W
ENSRNOG00000007033	1.97472	Sorcs2	SORCS2	Control 8W
ENSRNOG00000007036	1.29798	Tgfbr1	TGFBR1	Control 8W
ENSRNOG00000007078	1.32815	Ccn4	CCN4	Control 8W
ENSRNOG00000007081	2.14775	Xdh	XDH	Control 8W
ENSRNOG00000007089	2.2113	Lgmn	LGMN	Control 8W
ENSRNOG00000007091	1.80597	Ly6e	LY6E	Control 8W
ENSRNOG00000007092	1.90391	Fgb	FGB	Control 8W
ENSRNOG00000007112	1.2088	Pcsk1n	PCSK1N	Control 8W
ENSRNOG00000007129	1.2542	Cd8b	CD8B	Control 8W
ENSRNOG00000007133	2.01427	Plxnb2	PLXNB2	Control 8W
ENSRNOG00000007159	1.13378	Ccl2	CCL2	Control 8W
ENSRNOG00000007175	2.14687	Mier1	MIER1	Control 8W
ENSRNOG00000007177	2.22337	Poglut3	POGLUT3	Control 8W
ENSRNOG00000007178	1.81028	Cd8a	CD8A	Control 8W
ENSRNOG00000007202	1.83118	Sema3d	SEMA3D	Control 8W
ENSRNOG00000007243	1.42536	Havcr1	HAVCR1	Control 8W
ENSRNOG00000007255	1.02541	Zpbp2	ZPBP2	Control 8W
ENSRNOG00000007258	1.51985	Sbspon	SBSPON	Control 8W
ENSRNOG00000007262	1.79579	Ccdc134	CCDC134	Control 8W
ENSRNOG00000007270	1.22351	Il12rb2	IL12RB2	Control 8W
ENSRNOG00000007271	1.24494	Map3k9	MAP3K9	Control 8W
ENSRNOG00000007283	1.93732	Erlec1	ERLEC1	Control 8W
ENSRNOG00000007300	1.61107	C1qtnf6	C1QTNF6	Control 8W
ENSRNOG00000007302	1.95899	Fbn1	FBN1	Control 8W
ENSRNOG00000007310	1.73052	Klrb1a	KLRB1	Control 8W
ENSRNOG00000007320	1.58055	Fam3d	FAM3D	Control 8W
ENSRNOG00000007334	1.55779	Ly6h	LY6H	Control 8W
ENSRNOG00000007335	1.33203	Ccl11	CCL11	Control 8W
ENSRNOG00000007338	2.19816	Fbln2	FBLN2	Control 8W
ENSRNOG00000007351	1.61392	Ggh	GGH	Control 8W
ENSRNOG00000007377	2.1272	Slit3	SLIT3	Control 8W
ENSRNOG00000007392	2.01472	Atp6v1f	ATP6V1F	Control 8W
ENSRNOG00000007393	1.86183	Ndrg1	NDRG1	Control 8W
ENSRNOG00000007404	1.16136	Svbp	SVBP	Control 8W
ENSRNOG00000007415	1.20684	Ptgs1	PTGS1	Control 8W
ENSRNOG00000007427	2.14893	Entpd6	ENTPD6	Control 8W
ENSRNOG00000007456	0.997002	Calb1	CALB1	Control 8W
ENSRNOG00000007457	2.15827	Serping1	SERPING1	Control 8W
ENSRNOG00000007475	1.34813	Gpihbp1	GPIHBP1	Control 8W
ENSRNOG00000007477	1.58598	Edn3	EDN3	Control 8W
ENSRNOG00000007512	2.1087	Srp14	SRP14	Control 8W
ENSRNOG00000007542	1.20178	Scg5	SCG5	Control 8W
ENSRNOG00000007545	1.22225	Angptl4	ANGPTL4	Control 8W
ENSRNOG00000007561	1.41256	Glb1l2	GLB1L2	Control 8W
ENSRNOG00000007568	2.17394	Spata6	SPATA6	Control 8W
ENSRNOG00000007574	1.27237	Padi2	PADI2	Control 8W
ENSRNOG00000007600	1.43053	Igsf1	IGSF1	Control 8W
ENSRNOG00000007604	2.24372	Igsf8	IGSF8	Control 8W
ENSRNOG00000007610	1.87627	Gdf11	GDF11	Control 8W
ENSRNOG00000007613	1.92843	C1qtnf5	C1QTNF5	Control 8W
ENSRNOG00000007650	1.57905	Cd63	CD63	Control 8W
ENSRNOG00000007657	1.23257	Col27a1	COL27A1	Control 8W
ENSRNOG00000007664	1.04414	Tnfrsf13c	TNFRSF13C	Control 8W
ENSRNOG00000007682	1.25167	Gria3	GRIA3	Control 8W
ENSRNOG00000007687	1.42113	Sema7a	SEMA7A	Control 8W
ENSRNOG00000007726	1.75313	Mcam	MCAM	Control 8W
ENSRNOG00000007728	2.13577	Gsdmd	GSDMD	Control 8W
ENSRNOG00000007740	1.89603	Tacstd2	TACSTD2	Control 8W
ENSRNOG00000007763	1.16399	Plod1	PLOD1	Control 8W
ENSRNOG00000007765	2.0852	Frzb	FRZB	Control 8W
ENSRNOG00000007766	1.157	Pqbp1	PQBP1	Control 8W
ENSRNOG00000007775	1.70147	Cmpk1	CMPK1	Control 8W
ENSRNOG00000007788	1.97682	Glod4	GLOD4	Control 8W
ENSRNOG00000007810	1.22879	Gdf6	GDF6	Control 8W
ENSRNOG00000007829	1.83083	Lactb2	LACTB2	Control 8W
ENSRNOG00000007886	1.88439	Orm1	ORM1	Control 8W
ENSRNOG00000007917	1.39619	Cd46	CD46	Control 8W
ENSRNOG00000007923	2.22301	Cgref1	CGREF1	Control 8W
ENSRNOG00000007955	1.25675	Timp4	TIMP4	Control 8W
ENSRNOG00000007989	1.74546	Chst1	CHST1	Control 8W
ENSRNOG00000007998	1.37802	Ssb	SSB	Control 8W
ENSRNOG00000008016	2.06982	Ckap4	CKAP4	Control 8W
ENSRNOG00000008049	1.27984	Max	MAX	Control 8W
ENSRNOG00000008058	1.05356	Tmprss5	TMPRSS5	Control 8W
ENSRNOG00000008064	1.38709	Naga	NAGA	Control 8W
ENSRNOG00000008067	1.71559	Rcor1	RCOR1	Control 8W
ENSRNOG00000008090	2.05928	Txndc12	TXNDC12	Control 8W
ENSRNOG00000008129	1.50106	Pla2r1	PLA2R1	Control 8W
ENSRNOG00000008133	1.9427	Mfng	MFNG	Control 8W
ENSRNOG00000008153	1.11467	Crtam	CRTAM	Control 8W
ENSRNOG00000008168	2.07744	Wnt5b	WNT5B	Control 8W
ENSRNOG00000008180	1.98692	Lyn	LYN	Control 8W
ENSRNOG00000008182	2.15113	Htra3	HTRA3	Control 8W
ENSRNOG00000008193	1.26368	Cr1l	CR1L	Control 8W
ENSRNOG00000008209	2.14843	St3gal1	ST3GAL1	Control 8W
ENSRNOG00000008236	2.07699	Decr1	DECR1	Control 8W
ENSRNOG00000008246	1.7749	Emilin1	EMILIN1	Control 8W
ENSRNOG00000008257	1.98563	Mfap2	MFAP2	Control 8W
ENSRNOG00000008310	1.0227	Mpo	MPO	Control 8W
ENSRNOG00000008336	2.04261	Tnfrsf11b	TNFRSF11B	Control 8W
ENSRNOG00000008340	1.00165	RGD1309779	C15orf61	Control 8W
ENSRNOG00000008346	1.10282	Itgb6	ITGB6	Control 8W
ENSRNOG00000008373	1.8193	Colec11	COLEC11	Control 8W
ENSRNOG00000008394	1.01783	Prg2	PRG2	Control 8W
ENSRNOG00000008414	1.99222	Bsg	BSG	Control 8W
ENSRNOG00000008422	2.1177	Lpo	LPO	Control 8W
ENSRNOG00000008451	1.40063	Fut8	FUT8	Control 8W
ENSRNOG00000008455	1.91952	Tmem87a	TMEM87A	Control 8W
ENSRNOG00000008478	1.0843	Mmp13	MMP13	Control 8W
ENSRNOG00000008479	1.95673	Slc8a1	SLC8A1	Control 8W
ENSRNOG00000008507	1.14672	Cradd	CRADD	Control 8W
ENSRNOG00000008519	1.56343	Dipk2a	DIPK2A	Control 8W
ENSRNOG00000008525	2.22007	Csf3	CSF3	Control 8W
ENSRNOG00000008575	2.19113	Aoc1	AOC1	Control 8W
ENSRNOG00000008580	1.73048	Nbn	NBN	Control 8W
ENSRNOG00000008584	1.3995	Rnaseh1	RNASEH1	Control 8W
ENSRNOG00000008587	1.82694	Tek	TEK	Control 8W
ENSRNOG00000008604	1.50322	Nsfl1c	NSFL1C	Control 8W
ENSRNOG00000008628	2.21614	Ica1	ICA1	Control 8W
ENSRNOG00000008656	1.25704	Snca	SNCA	Control 8W
ENSRNOG00000008678	2.17954	Antxr1	ANTXR1	Control 8W
ENSRNOG00000008680	1.98282	Loxl1	LOXL1	Control 8W
ENSRNOG00000008697	1.54668	Ccn3	CCN3	Control 8W
ENSRNOG00000008736	1.93559	Slamf8	SLAMF8	Control 8W
ENSRNOG00000008749	2.16597	Col5a1	COL5A1	Control 8W
ENSRNOG00000008755	1.31554	Acox1	ACOX1	Control 8W
ENSRNOG00000008759	1.63269	Csf3r	CSF3R	Control 8W
ENSRNOG00000008761	1.65808	Ncs1	NCS1	Control 8W
ENSRNOG00000008816	1.74544	Gpnmb	GPNMB	Control 8W
ENSRNOG00000008830	1.45928	Nfe2l1	NFE2L1	Control 8W
ENSRNOG00000008857	2.04968	Adamts10	ADAMTS10	Control 8W
ENSRNOG00000008859	2.04388	Tank	TANK	Control 8W
ENSRNOG00000008897	1.14701	Gga1	GGA1	Control 8W
ENSRNOG00000008902	1.64562	Pon1	PON1	Control 8W
ENSRNOG00000008904	1.88744	Fli1	FLI1	Control 8W
ENSRNOG00000008911	1.4286	Draxin	DRAXIN	Control 8W
ENSRNOG00000008924	2.00291	Arhgef12	ARHGEF12	Control 8W
ENSRNOG00000008930	1.4906	Tnfsf15	TNFSF15	Control 8W
ENSRNOG00000008933	2.08401	Plbd1	PLBD1	Control 8W
ENSRNOG00000008943	1.98031	Penk	PENK	Control 8W
ENSRNOG00000008944	2.22743	Ext2	EXT2	Control 8W
ENSRNOG00000008947	2.05858	Cpz	CPZ	Control 8W
ENSRNOG00000008960	1.33136	Fgf22	FGF22	Control 8W
ENSRNOG00000008970	2.12429	Pcdh17	PCDH17	Control 8W
ENSRNOG00000008981	2.23543	Pdcd6ip	PDCD6IP	Control 8W
ENSRNOG00000009029	1.37875	Nptn	NPTN	Control 8W
ENSRNOG00000009033	1.68665	Cntn2	CNTN2	Control 8W
ENSRNOG00000009037	2.02574	Sulf1	SULF1	Control 8W
ENSRNOG00000009088	1.43107	Txnrd1	TXNRD1	Control 8W
ENSRNOG00000009096	1.89796	Pon3	PON3	Control 8W
ENSRNOG00000009112	1.53456	Pon2	PON2	Control 8W
ENSRNOG00000009140	1.12573	C1qtnf4	C1QTNF4	Control 8W
ENSRNOG00000009144	1.48199	Lad1	LAD1	Control 8W
ENSRNOG00000009149	1.71713	Jam3	JAM3	Control 8W
ENSRNOG00000009172	1.33424	Cpvl	CPVL	Control 8W
ENSRNOG00000009204	1.01116	Il17re	IL17RE	Control 8W
ENSRNOG00000009208	1.2992	Pibf1	PIBF1	Control 8W
ENSRNOG00000009209	1.8223	Slitrk1	SLITRK1	Control 8W
ENSRNOG00000009222	1.91845	Epha2	EPHA2	Control 8W
ENSRNOG00000009243	2.04512	Oaf	OAF	Control 8W
ENSRNOG00000009250	1.86176	Pts	PTS	Control 8W
ENSRNOG00000009274	2.07981	Fut11	FUT11	Control 8W
ENSRNOG00000009282	1.73101	Nub1	NUB1	Control 8W
ENSRNOG00000009291	2.05769	Dnase1l3	DNASE1L3	Control 8W
ENSRNOG00000009311	1.59057	Fstl3	FSTL3	Control 8W
ENSRNOG00000009313	1.24796	Lrpap1	LRPAP1	Control 8W
ENSRNOG00000009316	1.22357	Bmp10	BMP10	Control 8W
ENSRNOG00000009322	2.03235	Ccdc126	CCDC126	Control 8W
ENSRNOG00000009325	1.14503	Fuca1	FUCA1	Control 8W
ENSRNOG00000009342	1.75019	Fcnb	FCN1	Control 8W
ENSRNOG00000009347	1.93145	Arhgap25	ARHGAP25	Control 8W
ENSRNOG00000009348	1.48774	Nos3	NOS3	Control 8W
ENSRNOG00000009355	1.58586	Ogfr	OGFR	Control 8W
ENSRNOG00000009371	1.69401	Abl1	ABL1	Control 8W
ENSRNOG00000009414	1.64962	Creld1	CRELD1	Control 8W
ENSRNOG00000009421	1.82593	Ivd	IVD	Control 8W
ENSRNOG00000009425	1.82428	Fgf7	FGF7	Control 8W
ENSRNOG00000009448	1.69425	Papln	PAPLN	Control 8W
ENSRNOG00000009465	1.05681	Sfrp2	SFRP2	Control 8W
ENSRNOG00000009468	1.54883	Il12a	IL12A	Control 8W
ENSRNOG00000009478	1.56403	RGD1359108	C9orf72	Control 8W
ENSRNOG00000009495	1.88871	Src	SRC	Control 8W
ENSRNOG00000009513	1.69665	Akr1b1	AKR1B1	Control 8W
ENSRNOG00000009514	1.94723	Mme	MME	Control 8W
ENSRNOG00000009531	2.13125	Col9a3	COL9A3	Control 8W
ENSRNOG00000009559	1.19188	Tnfsf11	TNFSF11	Control 8W
ENSRNOG00000009572	1.45798	Hgfac	HGFAC	Control 8W
ENSRNOG00000009589	1.20835	Angptl7	ANGPTL7	Control 8W
ENSRNOG00000009629	2.23439	Car2	CA2	Control 8W
ENSRNOG00000009636	1.93651	Scrn1	SCRN1	Control 8W
ENSRNOG00000009646	1.82818	Nyx	NYX	Control 8W
ENSRNOG00000009656	1.91447	Rspo1	RSPO1	Control 8W
ENSRNOG00000009660	1.6654	Enpp6	ENPP6	Control 8W
ENSRNOG00000009662	1.83254	Rspo4	RSPO4	Control 8W
ENSRNOG00000009663	1.76797	Apex1	APEX1	Control 8W
ENSRNOG00000009673	1.77297	Dhrs13	DHRS13	Control 8W
ENSRNOG00000009683	2.15073	Sdcbp	SDCBP	Control 8W
ENSRNOG00000009694	1.18917	Bmp4	BMP4	Control 8W
ENSRNOG00000009719	1.37395	C2cd2l	C2CD2L	Control 8W
ENSRNOG00000009734	2.00444	Akr1b10	AKR1B10	Control 8W
ENSRNOG00000009751	2.06581	Gpx7	GPX7	Control 8W
ENSRNOG00000009754	2.03308	Nampt	NAMPT	Control 8W
ENSRNOG00000009768	1.21107	Npy	NPY	Control 8W
ENSRNOG00000009772	1.96297	Kirrel3	KIRREL3	Control 8W
ENSRNOG00000009826	2.00694	Bche	BCHE	Control 8W
ENSRNOG00000009832	2.21794	Slc39a14	SLC39A14	Control 8W
ENSRNOG00000009848	2.00124	Il18	IL18	Control 8W
ENSRNOG00000009850	2.24381	St3gal4	ST3GAL4	Control 8W
ENSRNOG00000009862	2.14279	Olfm1	OLFM1	Control 8W
ENSRNOG00000009863	1.45588	Prrt3	PRRT3	Control 8W
ENSRNOG00000009867	1.90112	Tgfb3	TGFB3	Control 8W
ENSRNOG00000009884	1.71564	Lgals1	LGALS1	Control 8W
ENSRNOG00000009886	1.76883	Fkbp14	FKBP14	Control 8W
ENSRNOG00000009892	1.73696	Adamts15	ADAMTS15	Control 8W
ENSRNOG00000009907	1.77008	Mmp8	MMP8	Control 8W
ENSRNOG00000009912	2.04019	Fgr	FGR	Control 8W
ENSRNOG00000009946	1.52876	Ldlr	LDLR	Control 8W
ENSRNOG00000009997	2.09446	Erap1	ERAP1	Control 8W
ENSRNOG00000010018	1.84131	Clec4a3	CLEC4A	Control 8W
ENSRNOG00000010031	1.51457	Vtn	VTN	Control 8W
ENSRNOG00000010034	2.05088	Asah1	ASAH1	Control 8W
ENSRNOG00000010048	1.05073	Dctn1	DCTN1	Control 8W
ENSRNOG00000010058	2.04036	Spry2	SPRY2	Control 8W
ENSRNOG00000010079	1.59901	Ca3	CA3	Control 8W
ENSRNOG00000010084	1.46063	Ythdf3	YTHDF3	Control 8W
ENSRNOG00000010103	1.68585	Eif4b	EIF4B	Control 8W
ENSRNOG00000010104	1.17894	Pofut1	POFUT1	Control 8W
ENSRNOG00000010105	1.74824	S100a11	S100A11	Control 8W
ENSRNOG00000010181	1.99886	Clec4d	CLEC4D	Control 8W
ENSRNOG00000010184	1.77019	Brk1	BRK1	Control 8W
ENSRNOG00000010185	2.09615	RGD1306941	C2orf69	Control 8W
ENSRNOG00000010196	1.89321	Glb1	GLB1	Control 8W
ENSRNOG00000010208	1.77704	Timp1	TIMP1	Control 8W
ENSRNOG00000010232	1.92796	Enpp5	ENPP5	Control 8W
ENSRNOG00000010248	1.30393	Serpini1	SERPINI1	Control 8W
ENSRNOG00000010252	1.35755	Hexa	HEXA	Control 8W
ENSRNOG00000010253	1.96887	Cd163	CD163	Control 8W
ENSRNOG00000010265	1.48591	Ada	ADA	Control 8W
ENSRNOG00000010278	1.02667	Il6	IL6	Control 8W
ENSRNOG00000010283	1.71755	Cd28	CD28	Control 8W
ENSRNOG00000010326	1.2751	Col20a1	COL20A1	Control 8W
ENSRNOG00000010331	1.79775	Ctsb	CTSB	Control 8W
ENSRNOG00000010352	2.23008	Dnajc3	DNAJC3	Control 8W
ENSRNOG00000010362	2.2233	Anxa2	ANXA2	Control 8W
ENSRNOG00000010390	2.18868	Hmbs	HMBS	Control 8W
ENSRNOG00000010392	1.33993	Nrg1	NRG1	Control 8W
ENSRNOG00000010406	1.34882	Cel	CEL	Control 8W
ENSRNOG00000010436	0.984822	Zbtb17	ZBTB17	Control 8W
ENSRNOG00000010457	1.83322	Vash1	VASH1	Control 8W
ENSRNOG00000010463	1.8435	Cpa4	CPA4	Control 8W
ENSRNOG00000010466	1.24279	Chpf2	CHPF2	Control 8W
ENSRNOG00000010475	1.42272	Casp3	CASP3	Control 8W
ENSRNOG00000010482	2.07859	Impa1	IMPA1	Control 8W
ENSRNOG00000010495	1.74797	Ttc17	TTC17	Control 8W
ENSRNOG00000010507	1.05215	Mmp7	MMP7	Control 8W
ENSRNOG00000010513	1.80014	Tfpi2	TFPI2	Control 8W
ENSRNOG00000010516	1.12445	Plau	PLAU	Control 8W
ENSRNOG00000010518	1.46071	Cer1	CER1	Control 8W
ENSRNOG00000010522	1.42004	Tlr4	TLR4	Control 8W
ENSRNOG00000010524	1.24144	Cryab	CRYAB	Control 8W
ENSRNOG00000010529	2.23577	Thbs2	THBS2	Control 8W
ENSRNOG00000010567	2.30774	Angel1	ANGEL1	Control 8W
ENSRNOG00000010574	1.91029	Ptpn1	PTPN1	Control 8W
ENSRNOG00000010575	1.89636	Dapp1	DAPP1	Control 8W
ENSRNOG00000010598	1.72654	Hs3st1	HS3ST1	Control 8W
ENSRNOG00000010601	1.80511	Srpk2	SRPK2	Control 8W
ENSRNOG00000010603	2.05206	Gzma	GZMA	Control 8W
ENSRNOG00000010617	1.98731	Scube1	SCUBE1	Control 8W
ENSRNOG00000010630	2.24322	Prcp	PRCP	Control 8W
ENSRNOG00000010635	2.03806	Igfbp4	IGFBP4	Control 8W
ENSRNOG00000010637	1.51021	Tbc1d5	TBC1D5	Control 8W
ENSRNOG00000010645	2.21578	Lgals3	LGALS3	Control 8W
ENSRNOG00000010661	1.50171	Gzmk	GZMK	Control 8W
ENSRNOG00000010663	1.15046	Col6a5	COL6A5	Control 8W
ENSRNOG00000010666	1.04817	Ccn5	CCN5	Control 8W
ENSRNOG00000010695	2.06951	Pdgfc	PDGFC	Control 8W
ENSRNOG00000010698	1.65224	Car1	CA1	Control 8W
ENSRNOG00000010714	1.61095	Fgl1	FGL1	Control 8W
ENSRNOG00000010725	1.95231	Cpa1	CPA1	Control 8W
ENSRNOG00000010729	1.8988	Usp8	USP8	Control 8W
ENSRNOG00000010744	2.16518	Nrp1	NRP1	Control 8W
ENSRNOG00000010771	2.15461	Pkd1	PKD1	Control 8W
ENSRNOG00000010784	2.17449	Scg3	SCG3	Control 8W
ENSRNOG00000010797	1.6664	Esm1	ESM1	Control 8W
ENSRNOG00000010805	1.65177	Fabp4	FABP4	Control 8W
ENSRNOG00000010811	2.20163	Lalba	LALBA	Control 8W
ENSRNOG00000010821	1.41661	Ankrd54	ANKRD54	Control 8W
ENSRNOG00000010832	2.27732	Pdgfrl	PDGFRL	Control 8W
ENSRNOG00000010840	1.94953	Adamtsl3	ADAMTSL3	Control 8W
ENSRNOG00000010841	1.73735	Col8a2	COL8A2	Control 8W
ENSRNOG00000010843	2.04663	Nhlrc3	NHLRC3	Control 8W
ENSRNOG00000010886	2.17685	Nfe2l3	NFE2L3	Control 8W
ENSRNOG00000010890	2.25191	Bmp1	BMP1	Control 8W
ENSRNOG00000010902	2.25718	Eloa	ELOA	Control 8W
ENSRNOG00000010906	2.02764	Ccl5	CCL5	Control 8W
ENSRNOG00000010911	1.82697	Tmem108	TMEM108	Control 8W
ENSRNOG00000010917	1.15779	Bmp5	BMP5	Control 8W
ENSRNOG00000010944	1.57636	Hyou1	HYOU1	Control 8W
ENSRNOG00000010958	2.13021	Prdx3	PRDX3	Control 8W
ENSRNOG00000010966	2.11742	Itgb1	ITGB1	Control 8W
ENSRNOG00000010977	2.05949	Igfbp6	IGFBP6	Control 8W
ENSRNOG00000010984	1.91661	Anxa11	ANXA11	Control 8W
ENSRNOG00000011011	1.09693	Nmb	NMB	Control 8W
ENSRNOG00000011052	2.01706	Gars1	GARS1	Control 8W
ENSRNOG00000011071	2.02809	Nt5e	NT5E	Control 8W
ENSRNOG00000011107	1.15684	Pcsk1	PCSK1	Control 8W
ENSRNOG00000011134	2.07191	Lama2	LAMA2	Control 8W
ENSRNOG00000011140	1.79221	Prxl2a	PRXL2A	Control 8W
ENSRNOG00000011141	1.77753	Serpina11	SERPINA11	Control 8W
ENSRNOG00000011145	1.17427	Crhr2	CRHR2	Control 8W
ENSRNOG00000011150	1.75433	Arsb	ARSB	Control 8W
ENSRNOG00000011153	2.02786	Il17ra	IL17RA	Control 8W
ENSRNOG00000011175	1.89731	Hnrnpa2b1	HNRNPA2B1	Control 8W
ENSRNOG00000011181	1.32457	Cpa3	CPA3	Control 8W
ENSRNOG00000011189	2.09157	Acy1	ACY1	Control 8W
ENSRNOG00000011195	1.78822	Prkra	PRKRA	Control 8W
ENSRNOG00000011205	1.74924	Ccl3	CCL3	Control 8W
ENSRNOG00000011214	2.00628	Polr2f	POLR2F	Control 8W
ENSRNOG00000011228	1.77786	Layn	LAYN	Control 8W
ENSRNOG00000011258	1.05716	Masp2	MASP2	Control 8W
ENSRNOG00000011263	1.29498	Plac9	PLAC9	Control 8W
ENSRNOG00000011287	2.12906	Minpp1	MINPP1	Control 8W
ENSRNOG00000011292	2.1792	Col1a2	COL1A2	Control 8W
ENSRNOG00000011300	2.03463	Lama3	LAMA3	Control 8W
ENSRNOG00000011323	1.80368	Lgi3	LGI3	Control 8W
ENSRNOG00000011352	2.24917	Furin	FURIN	Control 8W
ENSRNOG00000011357	1.47997	Shbg	SHBG	Control 8W
ENSRNOG00000011360	1.53495	Dkk2	DKK2	Control 8W
ENSRNOG00000011384	1.46516	Aimp1	AIMP1	Control 8W
ENSRNOG00000011406	1.98565	Ccl4	CCL4	Control 8W
ENSRNOG00000011413	2.07115	Scp2	SCP2	Control 8W
ENSRNOG00000011416	2.09672	Vegfc	VEGFC	Control 8W
ENSRNOG00000011439	1.78486	Grk5	GRK5	Control 8W
ENSRNOG00000011471	1.19119	Fgf9	FGF9	Control 8W
ENSRNOG00000011483	1.0492	S100a9	S100A9	Control 8W
ENSRNOG00000011490	1.31137	Angptl8	ANGPTL8	Control 8W
ENSRNOG00000011498	1.47268	Psip1	PSIP1	Control 8W
ENSRNOG00000011502	2.22277	Col9a2	COL9A2	Control 8W
ENSRNOG00000011511	1.25193	Stk24	STK24	Control 8W
ENSRNOG00000011513	1.64409	Gla	GLA	Control 8W
ENSRNOG00000011517	0.987624	Tnfrsf21	TNFRSF21	Control 8W
ENSRNOG00000011526	1.89511	Pcsk6	PCSK6	Control 8W
ENSRNOG00000011540	1.87247	Vta1	VTA1	Control 8W
ENSRNOG00000011562	1.73976	Slitrk2	SLITRK2	Control 8W
ENSRNOG00000011568	1.8346	Rspo3	RSPO3	Control 8W
ENSRNOG00000011575	1.92922	Adamts18	ADAMTS18	Control 8W
ENSRNOG00000011631	1.97707	Fst	FST	Control 8W
ENSRNOG00000011632	1.10956	Cct5	CCT5	Control 8W
ENSRNOG00000011680	1.95815	Il16	IL16	Control 8W
ENSRNOG00000011696	1.97014	Lifr	LIFR	Control 8W
ENSRNOG00000011700	2.08276	Ptprm	PTPRM	Control 8W
ENSRNOG00000011718	2.23084	C1rl	C1RL	Control 8W
ENSRNOG00000011740	2.00602	Poglut2	POGLUT2	Control 8W
ENSRNOG00000011750	1.10535	Fam180a	FAM180A	Control 8W
ENSRNOG00000011758	2.09687	Fkbp7	FKBP7	Control 8W
ENSRNOG00000011775	2.1913	Mfap3l	MFAP3L	Control 8W
ENSRNOG00000011789	2.03613	Cdon	CDON	Control 8W
ENSRNOG00000011800	1.99416	F3	F3	Control 8W
ENSRNOG00000011808	1.2646	Ghrhr	GHRHR	Control 8W
ENSRNOG00000011820	1.92142	Acp3	ACP3	Control 8W
ENSRNOG00000011821	1.95169	S100a4	S100A4	Control 8W
ENSRNOG00000011913	2.1154	Cp	CP	Control 8W
ENSRNOG00000011917	1.11034	Cd79b	CD79B	Control 8W
ENSRNOG00000011931	1.27607	Smarca2	SMARCA2	Control 8W
ENSRNOG00000011946	1.39573	Ptn	PTN	Control 8W
ENSRNOG00000011971	2.17508	C1s	C1S	Control 8W
ENSRNOG00000011973	1.73455	Il7	IL7	Control 8W
ENSRNOG00000011984	2.07555	Cxcl14	CXCL14	Control 8W
ENSRNOG00000011987	1.52853	Cd2ap	CD2AP	Control 8W
ENSRNOG00000012001	1.18211	Vps37a	VPS37A	Control 8W
ENSRNOG00000012036	1.936	Pcsk5	PCSK5	Control 8W
ENSRNOG00000012037	1.99428	Galnt7	GALNT7	Control 8W
ENSRNOG00000012045	1.03874	Adgrb3	ADGRB3	Control 8W
ENSRNOG00000012053	1.16751	S100a16	S100A16	Control 8W
ENSRNOG00000012058	1.69203	Egflam	EGFLAM	Control 8W
ENSRNOG00000012062	2.20967	Npc2	NPC2	Control 8W
ENSRNOG00000012073	2.00749	Abhd14b	ABHD14B	Control 8W
ENSRNOG00000012074	1.85951	Ifngr1	IFNGR1	Control 8W
ENSRNOG00000012081	1.66346	Txn1	TXN	Control 8W
ENSRNOG00000012094	1.18369	Ltbp2	LTBP2	Control 8W
ENSRNOG00000012098	1.12098	Adcyap1r1	ADCYAP1R1	Control 8W
ENSRNOG00000012108	1.81608	Thsd1	THSD1	Control 8W
ENSRNOG00000012110	1.39811	Col17a1	COL17A1	Control 8W
ENSRNOG00000012121	1.21741	Sdf2	SDF2	Control 8W
ENSRNOG00000012181	1.34465	Lpl	LPL	Control 8W
ENSRNOG00000012183	2.12683	Glrx	GLRX	Control 8W
ENSRNOG00000012196	1.39025	Asah2	ASAH2	Control 8W
ENSRNOG00000012197	1.61213	Bpifb2	BPIFB2	Control 8W
ENSRNOG00000012208	1.88129	Itgb7	ITGB7	Control 8W
ENSRNOG00000012216	2.12178	Tgfbi	TGFBI	Control 8W
ENSRNOG00000012227	1.46258	Stambp	STAMBP	Control 8W
ENSRNOG00000012228	2.18075	Skap2	SKAP2	Control 8W
ENSRNOG00000012259	1.20363	Il22ra2	IL22RA2	Control 8W
ENSRNOG00000012278	1.9099	Fgf10	FGF10	Control 8W
ENSRNOG00000012280	2.01129	Ptx3	PTX3	Control 8W
ENSRNOG00000012331	1.78304	Casp8	CASP8	Control 8W
ENSRNOG00000012366	1.45385	Mesd	MESD	Control 8W
ENSRNOG00000012375	2.03018	Inpp1	INPP1	Control 8W
ENSRNOG00000012378	1.33766	Dbnl	DBNL	Control 8W
ENSRNOG00000012390	1.4588	Npw	NPW	Control 8W
ENSRNOG00000012393	1.9678	S100a13	S100A13	Control 8W
ENSRNOG00000012405	2.07728	Tcf4	TCF4	Control 8W
ENSRNOG00000012424	2.10901	Adam23	ADAM23	Control 8W
ENSRNOG00000012439	1.95908	Bid	BID	Control 8W
ENSRNOG00000012440	1.7449	Msra	MSRA	Control 8W
ENSRNOG00000012442	1.73736	Cemip	CEMIP	Control 8W
ENSRNOG00000012471	1.43727	Thbs4	THBS4	Control 8W
ENSRNOG00000012480	1.95161	Pxylp1	PXYLP1	Control 8W
ENSRNOG00000012495	1.87155	Podxl	PODXL	Control 8W
ENSRNOG00000012531	1.85207	Ephb2	EPHB2	Control 8W
ENSRNOG00000012582	2.00822	Eif4ebp1	EIF4EBP1	Control 8W
ENSRNOG00000012594	1.99168	Sugt1	SUGT1	Control 8W
ENSRNOG00000012603	2.15915	Sestd1	SESTD1	Control 8W
ENSRNOG00000012616	1.64157	Ppt1	PPT1	Control 8W
ENSRNOG00000012619	2.01717	Epor	EPOR	Control 8W
ENSRNOG00000012630	2.12639	Rhoc	RHOC	Control 8W
ENSRNOG00000012640	2.15957	Dpp7	DPP7	Control 8W
ENSRNOG00000012655	1.21204	Adamts6	ADAMTS6	Control 8W
ENSRNOG00000012659	1.35471	Vamp5	VAMP5	Control 8W
ENSRNOG00000012660	2.18392	Postn	POSTN	Control 8W
ENSRNOG00000012681	1.52184	Lgals9	LGALS9	Control 8W
ENSRNOG00000012686	1.74053	Pomc	POMC	Control 8W
ENSRNOG00000012698	2.06351	Chsy1	CHSY1	Control 8W
ENSRNOG00000012749	1.94247	C1qb	C1QB	Control 8W
ENSRNOG00000012752	1.49032	Cklf	CKLF	Control 8W
ENSRNOG00000012759	1.06723	Col19a1	COL19A1	Control 8W
ENSRNOG00000012779	2.02225	Msr1	MSR1	Control 8W
ENSRNOG00000012786	1.66742	Pgrmc1	PGRMC1	Control 8W
ENSRNOG00000012804	1.94619	C1qc	C1QC	Control 8W
ENSRNOG00000012807	1.97709	C1qa	C1QA	Control 8W
ENSRNOG00000012811	1.96795	Spint1	SPINT1	Control 8W
ENSRNOG00000012817	2.07068	Lrrc17	LRRC17	Control 8W
ENSRNOG00000012821	1.18181	Cnmd	CNMD	Control 8W
ENSRNOG00000012840	1.78598	Sparc	SPARC	Control 8W
ENSRNOG00000012874	1.97872	Rgma	RGMA	Control 8W
ENSRNOG00000012881	1.67203	Fgl2	FGL2	Control 8W
ENSRNOG00000012920	1.89991	Col9a1	COL9A1	Control 8W
ENSRNOG00000012937	1.48634	Wwp2	WWP2	Control 8W
ENSRNOG00000012952	1.03208	Lrig1	LRIG1	Control 8W
ENSRNOG00000012953	1.68266	Arsa	ARSA	Control 8W
ENSRNOG00000012956	1.6498	Tgm2	TGM2	Control 8W
ENSRNOG00000013018	1.18965	Eda2r	EDA2R	Control 8W
ENSRNOG00000013036	2.00659	Epha8	EPHA8	Control 8W
ENSRNOG00000013064	1.93082	Lrp8	LRP8	Control 8W
ENSRNOG00000013072	1.93339	Plxna4	PLXNA4	Control 8W
ENSRNOG00000013102	1.00219	Entpd2	ENTPD2	Control 8W
ENSRNOG00000013110	1.79129	Nudt2	NUDT2	Control 8W
ENSRNOG00000013116	0	Spink5	SPINK5	Control 8W
ENSRNOG00000013118	1.33125	Atox1	ATOX1	Control 8W
ENSRNOG00000013123	2.14023	Scube2	SCUBE2	Control 8W
ENSRNOG00000013140	1.76419	Pdzd2	PDZD2	Control 8W
ENSRNOG00000013141	1.87465	Eno2	ENO2	Control 8W
ENSRNOG00000013166	1.23738	Wnt4	WNT4	Control 8W
ENSRNOG00000013167	1.84952	Hmgb2	HMGB2	Control 8W
ENSRNOG00000013179	1.36558	Tinagl1	TINAGL1	Control 8W
ENSRNOG00000013190	1.16186	Rnaset2	RNASET2	Control 8W
ENSRNOG00000013195	1.12631	Ruvbl1	RUVBL1	Control 8W
ENSRNOG00000013222	1.53517	Cd207	CD207	Control 8W
ENSRNOG00000013250	1.95356	Pdcd5	PDCD5	Control 8W
ENSRNOG00000013254	1.94014	Dctn6	DCTN6	Control 8W
ENSRNOG00000013260	1.29389	Calr3	CALR3	Control 8W
ENSRNOG00000013265	2.17549	Tgfbr2	TGFBR2	Control 8W
ENSRNOG00000013269	2.18743	Tnfsf10	TNFSF10	Control 8W
ENSRNOG00000013300	2.13313	Atp5if1	ATP5IF1	Control 8W
ENSRNOG00000013304	1.66952	Arg1	ARG1	Control 8W
ENSRNOG00000013309	1.86682	Pik3ap1	PIK3AP1	Control 8W
ENSRNOG00000013317	1.60647	RGD1565222	C14orf93	Control 8W
ENSRNOG00000013324	1.89923	Cdh5	CDH5	Control 8W
ENSRNOG00000013330	1.66627	Cdhr1	CDHR1	Control 8W
ENSRNOG00000013340	1.81021	Twsg1	TWSG1	Control 8W
ENSRNOG00000013360	1.70928	Prkcsh	PRKCSH	Control 8W
ENSRNOG00000013370	1.3144	Gfer	GFER	Control 8W
ENSRNOG00000013395	1.52952	Pglyrp1	PGLYRP1	Control 8W
ENSRNOG00000013397	1.71134	Foxo1	FOXO1	Control 8W
ENSRNOG00000013441	1.32368	Gnrh1	GNRH1	Control 8W
ENSRNOG00000013452	2.17888	Rcn1	RCN1	Control 8W
ENSRNOG00000013469	2.1626	Txndc5	TXNDC5	Control 8W
ENSRNOG00000013484	2.17783	Gsta1	GSTA1	Control 8W
ENSRNOG00000013519	1.04793	Tll2	TLL2	Control 8W
ENSRNOG00000013529	1.21824	Stk4	STK4	Control 8W
ENSRNOG00000013535	1.43547	Cdh6	CDH6	Control 8W
ENSRNOG00000013553	1.48258	Ngrn	NGRN	Control 8W
ENSRNOG00000013554	1.56696	Treml2	TREML2	Control 8W
ENSRNOG00000013562	1.87684	Ndfip1	NDFIP1	Control 8W
ENSRNOG00000013572	1.17545	Lxn	LXN	Control 8W
ENSRNOG00000013578	1.33341	Trem2	TREM2	Control 8W
ENSRNOG00000013589	2.11413	Cxcl12	CXCL12	Control 8W
ENSRNOG00000013603	1.09674	Dffa	DFFA	Control 8W
ENSRNOG00000013604	1.76425	Gpx4	GPX4	Control 8W
ENSRNOG00000013653	1.84734	Pdlim7	PDLIM7	Control 8W
ENSRNOG00000013654	1.53022	Cbln2	CBLN2	Control 8W
ENSRNOG00000013668	2.14339	Capg	CAPG	Control 8W
ENSRNOG00000013674	1.71612	Megf10	MEGF10	Control 8W
ENSRNOG00000013679	1.62073	Sema4d	SEMA4D	Control 8W
ENSRNOG00000013684	1.77907	F11	F11	Control 8W
ENSRNOG00000013692	1.81072	Abhd18	ABHD18	Control 8W
ENSRNOG00000013694	1.91505	Ntng2	NTNG2	Control 8W
ENSRNOG00000013717	1.90777	Bmp6	BMP6	Control 8W
ENSRNOG00000013720	2.07696	Aebp1	AEBP1	Control 8W
ENSRNOG00000013745	1.83674	Ctrc	CTRC	Control 8W
ENSRNOG00000013751	2.1102	Plpbp	PLPBP	Control 8W
ENSRNOG00000013760	1.22055	Wfdc5	WFDC5	Control 8W
ENSRNOG00000013763	2.04227	Erlin2	ERLIN2	Control 8W
ENSRNOG00000013770	1.83988	Folh1	FOLH1	Control 8W
ENSRNOG00000013771	1.53825	Clca2	CLCA2	Control 8W
ENSRNOG00000013791	2.22517	Enpp3	ENPP3	Control 8W
ENSRNOG00000013793	1.31526	C1qtnf9	C1QTNF9	Control 8W
ENSRNOG00000013820	1.90931	Tnfrsf14	TNFRSF14	Control 8W
ENSRNOG00000013844	1.52116	Fam172a	FAM172A	Control 8W
ENSRNOG00000013867	1.78316	Fgf1	FGF1	Control 8W
ENSRNOG00000013886	1.99459	Fyb1	FYB1	Control 8W
ENSRNOG00000013895	1.97489	Npdc1	NPDC1	Control 8W
ENSRNOG00000013917	2.24403	Igsf10	IGSF10	Control 8W
ENSRNOG00000013922	2.12603	Dok2	DOK2	Control 8W
ENSRNOG00000013954	1.70543	Alpl	ALPL	Control 8W
ENSRNOG00000013963	2.08864	Il6st	IL6ST	Control 8W
ENSRNOG00000013973	2.02523	Lcn2	LCN2	Control 8W
ENSRNOG00000013994	1.85636	Enpp1	ENPP1	Control 8W
ENSRNOG00000014007	1.18268	Gfod1	GFOD1	Control 8W
ENSRNOG00000014010	1.75513	Gfra2	GFRA2	Control 8W
ENSRNOG00000014021	1.75043	Matn4	MATN4	Control 8W
ENSRNOG00000014034	1.95689	Olfml2a	OLFML2A	Control 8W
ENSRNOG00000014051	1.50702	Pgrmc2	PGRMC2	Control 8W
ENSRNOG00000014064	2.17499	Ctsh	CTSH	Control 8W
ENSRNOG00000014117	1.11337	Hmox1	HMOX1	Control 8W
ENSRNOG00000014118	2.24375	Klkb1	KLKB1	Control 8W
ENSRNOG00000014137	2.12018	Fbln1	FBLN1	Control 8W
ENSRNOG00000014143	1.2971	Col24a1	COL24A1	Control 8W
ENSRNOG00000014152	1.59707	Kcnip3	KCNIP3	Control 8W
ENSRNOG00000014166	1.69355	Smoc2	SMOC2	Control 8W
ENSRNOG00000014171	1.92308	Tnfsf13	TNFSF13	Control 8W
ENSRNOG00000014187	2.1887	Igf1r	IGF1R	Control 8W
ENSRNOG00000014201	2.14367	Manf	MANF	Control 8W
ENSRNOG00000014218	2.18842	Tmem25	TMEM25	Control 8W
ENSRNOG00000014231	2.07268	Pnoc	PNOC	Control 8W
ENSRNOG00000014233	1.97665	Krt19	KRT19	Control 8W
ENSRNOG00000014241	1.82359	Ece1	ECE1	Control 8W
ENSRNOG00000014243	2.07963	Pear1	PEAR1	Control 8W
ENSRNOG00000014248	1.87596	Erbb4	ERBB4	Control 8W
ENSRNOG00000014257	1.81504	Ces4a	CES4A	Control 8W
ENSRNOG00000014265	1.94273	Tnfrsf19	TNFRSF19	Control 8W
ENSRNOG00000014287	1.95355	Stk11	STK11	Control 8W
ENSRNOG00000014288	2.09182	Fn1	FN1	Control 8W
ENSRNOG00000014294	1.93337	Ptpn6	PTPN6	Control 8W
ENSRNOG00000014297	2.09915	Sdc4	SDC4	Control 8W
ENSRNOG00000014303	1.70033	Lrp11	LRP11	Control 8W
ENSRNOG00000014320	1.04022	Inhba	INHBA	Control 8W
ENSRNOG00000014323	1.57094	Extl2	EXTL2	Control 8W
ENSRNOG00000014333	1.28757	Vcam1	VCAM1	Control 8W
ENSRNOG00000014350	1.6479	Ccn1	CCN1	Control 8W
ENSRNOG00000014361	1.34806	Edn1	EDN1	Control 8W
ENSRNOG00000014365	2.04246	Gne	GNE	Control 8W
ENSRNOG00000014367	2.03786	Ephb6	EPHB6	Control 8W
ENSRNOG00000014369	2.17623	Slc27a4	SLC27A4	Control 8W
ENSRNOG00000014371	1.94172	Cdh13	CDH13	Control 8W
ENSRNOG00000014375	1.28548	Adgrb2	ADGRB2	Control 8W
ENSRNOG00000014376	1.33281	Proc	PROC	Control 8W
ENSRNOG00000014378	1.06473	Il1r2	IL1R2	Control 8W
ENSRNOG00000014385	1.53809	Wnt2b	WNT2B	Control 8W
ENSRNOG00000014398	1.84969	Scara5	SCARA5	Control 8W
ENSRNOG00000014405	1.31308	Aprt	APRT	Control 8W
ENSRNOG00000014426	2.10437	Lox	LOX	Control 8W
ENSRNOG00000014461	2.00949	Galns	GALNS	Control 8W
ENSRNOG00000014464	1.9477	Tnfsf13b	TNFSF13B	Control 8W
ENSRNOG00000014471	1.33174	B3gnt6	B3GNT6	Control 8W
ENSRNOG00000014485	1.7109	Pdcd6	PDCD6	Control 8W
ENSRNOG00000014504	1.5859	Il1r1	IL1R1	Control 8W
ENSRNOG00000014508	1.61346	Mgll	MGLL	Control 8W
ENSRNOG00000014516	1.83861	Hs6st1	HS6ST1	Control 8W
ENSRNOG00000014520	1.18851	Ing1	ING1	Control 8W
ENSRNOG00000014532	1.24555	Lbp	LBP	Control 8W
ENSRNOG00000014573	2.22529	Ckmt1	CKMT1B	Control 8W
ENSRNOG00000014610	1.91949	Anpep	ANPEP	Control 8W
ENSRNOG00000014613	2.16534	Ddah1	DDAH1	Control 8W
ENSRNOG00000014635	2.03454	Clta	CLTA	Control 8W
ENSRNOG00000014637	2.22341	Atxn10	ATXN10	Control 8W
ENSRNOG00000014650	1.8959	Sema4g	SEMA4G	Control 8W
ENSRNOG00000014683	1.33876	Il1rl2	IL1RL2	Control 8W
ENSRNOG00000014690	1.88217	Pigt	PIGT	Control 8W
ENSRNOG00000014691	2.11495	Ric3	RIC3	Control 8W
ENSRNOG00000014739	1.92002	Wfdc2	WFDC2	Control 8W
ENSRNOG00000014743	2.01445	Hagh	HAGH	Control 8W
ENSRNOG00000014751	1.84007	Ret	RET	Control 8W
ENSRNOG00000014758	1.25792	Lgi1	LGI1	Control 8W
ENSRNOG00000014835	1.19066	Il1rl1	IL1RL1	Control 8W
ENSRNOG00000014837	1.92823	Emilin2	EMILIN2	Control 8W
ENSRNOG00000014851	1.844	Col4a4	COL4A4	Control 8W
ENSRNOG00000014901	1.10241	Uggt1	UGGT1	Control 8W
ENSRNOG00000014940	1.29453	Sfrp5	SFRP5	Control 8W
ENSRNOG00000014963	2.14173	Adgrg1	ADGRG1	Control 8W
ENSRNOG00000014964	1.92958	Hp	HP	Control 8W
ENSRNOG00000014966	1.75852	LOC690000	C19orf12	Control 8W
ENSRNOG00000014997	1.15002	Igf2r	IGF2R	Control 8W
ENSRNOG00000015002	1.78939	Abhd15	ABHD15	Control 8W
ENSRNOG00000015018	1.92557	Pdia3	PDIA3	Control 8W
ENSRNOG00000015027	1.86131	Il18r1	IL18R1	Control 8W
ENSRNOG00000015036	1.00951	Ccn2	CCN2	Control 8W
ENSRNOG00000015055	1.1591	Scg2	SCG2	Control 8W
ENSRNOG00000015059	2.18985	Mcfd2	MCFD2	Control 8W
ENSRNOG00000015061	1.1128	Igfals	IGFALS	Control 8W
ENSRNOG00000015068	1.83778	Il11ra1	IL11RA	Control 8W
ENSRNOG00000015075	1.98154	Stc1	STC1	Control 8W
ENSRNOG00000015086	1.77908	Plin1	PLIN1	Control 8W
ENSRNOG00000015093	1.88541	Sparcl1	SPARCL1	Control 8W
ENSRNOG00000015109	2.12928	Ubxn8	UBXN8	Control 8W
ENSRNOG00000015118	2.17009	Cpped1	CPPED1	Control 8W
ENSRNOG00000015149	2.12758	Nrg4	NRG4	Control 8W
ENSRNOG00000015156	1.45701	Gal	GAL	Control 8W
ENSRNOG00000015213	1.40976	Fxn	FXN	Control 8W
ENSRNOG00000015279	2.05367	Vtcn1	VTCN1	Control 8W
ENSRNOG00000015310	1.26592	Lrrc32	LRRC32	Control 8W
ENSRNOG00000015331	1.47859	Gdf3	GDF3	Control 8W
ENSRNOG00000015353	2.21126	Prss12	PRSS12	Control 8W
ENSRNOG00000015357	1.66078	Bmper	BMPER	Control 8W
ENSRNOG00000015365	1.48062	Col4a3	COL4A3	Control 8W
ENSRNOG00000015375	1.59857	Lsm1	LSM1	Control 8W
ENSRNOG00000015410	1.63473	Aspn	ASPN	Control 8W
ENSRNOG00000015441	1.87724	Il4r	IL4R	Control 8W
ENSRNOG00000015447	2.15419	Calcoco1	CALCOCO1	Control 8W
ENSRNOG00000015461	1.08467	Serpine2	SERPINE2	Control 8W
ENSRNOG00000015498	2.01101	Il17rb	IL17RB	Control 8W
ENSRNOG00000015505	1.81718	Mfap5	MFAP5	Control 8W
ENSRNOG00000015518	1.72196	Rbp4	RBP4	Control 8W
ENSRNOG00000015519	1.72442	Ces1d	CES1	Control 8W
ENSRNOG00000015550	1.25768	Ptgds	PTGDS	Control 8W
ENSRNOG00000015551	1.85375	Fuca2	FUCA2	Control 8W
ENSRNOG00000015562	1.9492	Cdh17	CDH17	Control 8W
ENSRNOG00000015573	2.12869	Ctbs	CTBS	Control 8W
ENSRNOG00000015597	1.54738	LOC100125364	C6orf120	Control 8W
ENSRNOG00000015602	1.63324	Cdh2	CDH2	Control 8W
ENSRNOG00000015615	1.375	Tnfrsf11a	TNFRSF11A	Control 8W
ENSRNOG00000015618	2.23811	Wnt5a	WNT5A	Control 8W
ENSRNOG00000015654	1.63929	Ghr	GHR	Control 8W
ENSRNOG00000015667	1.87407	Epcam	EPCAM	Control 8W
ENSRNOG00000015668	1.29156	Ccl19	CCL19	Control 8W
ENSRNOG00000015671	1.64702	Tectb	TECTB	Control 8W
ENSRNOG00000015675	1.12535	Nell1	NELL1	Control 8W
ENSRNOG00000015716	2.07488	Gp2	GP2	Control 8W
ENSRNOG00000015727	2.09092	Loxl4	LOXL4	Control 8W
ENSRNOG00000015749	2.14282	Nme3	NME3	Control 8W
ENSRNOG00000015750	2.12334	Wnt7b	WNT7B	Control 8W
ENSRNOG00000015780	1.6141	Rcn2	RCN2	Control 8W
ENSRNOG00000015787	1.28164	P3h4	P3H4	Control 8W
ENSRNOG00000015843	1.95423	Itfg1	ITFG1	Control 8W
ENSRNOG00000015857	1.114	Ctsa	CTSA	Control 8W
ENSRNOG00000015858	1.69296	Hyal1	HYAL1	Control 8W
ENSRNOG00000015867	1.72578	Chst9	CHST9	Control 8W
ENSRNOG00000015880	1.24671	Dpep1	DPEP1	Control 8W
ENSRNOG00000015902	1.97633	Cpxm2	CPXM2	Control 8W
ENSRNOG00000015904	1.28124	Wfdc1	WFDC1	Control 8W
ENSRNOG00000015941	2.08771	Fkbp10	FKBP10	Control 8W
ENSRNOG00000015957	1.78634	F13a1	F13A1	Control 8W
ENSRNOG00000015962	1.34352	Nmnat1	NMNAT1	Control 8W
ENSRNOG00000015982	2.03986	Wnt11	WNT11	Control 8W
ENSRNOG00000015989	2.23829	Mrpl32	MRPL32	Control 8W
ENSRNOG00000016001	2.17503	Chmp1a	CHMP1A	Control 8W
ENSRNOG00000016033	1.79251	Endog	ENDOG	Control 8W
ENSRNOG00000016038	1.14589	Mgmt	MGMT	Control 8W
ENSRNOG00000016055	1.23326	Fkrp	FKRP	Control 8W
ENSRNOG00000016058	1.50451	Kazald1	KAZALD1	Control 8W
ENSRNOG00000016071	2.17234	P3h3	P3H3	Control 8W
ENSRNOG00000016093	1.33296	Hyal3	HYAL3	Control 8W
ENSRNOG00000016097	1.17105	Kyat1	KYAT1	Control 8W
ENSRNOG00000016112	2.05326	Cd274	CD274	Control 8W
ENSRNOG00000016136	1.77683	Pdcd1lg2	PDCD1LG2	Control 8W
ENSRNOG00000016137	1.87907	Rad23b	RAD23B	Control 8W
ENSRNOG00000016143	1.88486	Gpr162	GPR162	Control 8W
ENSRNOG00000016156	2.01801	Nptxr	NPTXR	Control 8W
ENSRNOG00000016164	1.96115	Fcrl2	FCRL2	Control 8W
ENSRNOG00000016180	1.88604	Pdp1	PDP1	Control 8W
ENSRNOG00000016182	2.14727	Tgfa	TGFA	Control 8W
ENSRNOG00000016203	1.20447	Efna2	EFNA2	Control 8W
ENSRNOG00000016207	1.99328	Galnt1	GALNT1	Control 8W
ENSRNOG00000016219	1.61186	Vnn1	VNN1	Control 8W
ENSRNOG00000016234	1.81583	Ciapin1	CIAPIN1	Control 8W
ENSRNOG00000016243	1.20164	Casq2	CASQ2	Control 8W
ENSRNOG00000016249	1.12454	Cep85	CEP85	Control 8W
ENSRNOG00000016251	2.29723	Dnaja2	DNAJA2	Control 8W
ENSRNOG00000016254	1.75804	Sema4c	SEMA4C	Control 8W
ENSRNOG00000016255	2.15733	Podxl2	PODXL2	Control 8W
ENSRNOG00000016256	1.77298	Myo9b	MYO9B	Control 8W
ENSRNOG00000016271	1.96024	Itm2b	ITM2B	Control 8W
ENSRNOG00000016275	1.22955	Ttr	TTR	Control 8W
ENSRNOG00000016278	1.72152	Ccl17	CCL17	Control 8W
ENSRNOG00000016281	1.80186	Col4a1	COL4A1	Control 8W
ENSRNOG00000016294	2.16993	Cd4	CD4	Control 8W
ENSRNOG00000016308	2.01054	Il10ra	IL10RA	Control 8W
ENSRNOG00000016315	1.4476	Cnpy3	CNPY3	Control 8W
ENSRNOG00000016325	1.57091	F2	F2	Control 8W
ENSRNOG00000016326	2.09294	Cx3cl1	CX3CL1	Control 8W
ENSRNOG00000016343	1.78429	Dkk3	DKK3	Control 8W
ENSRNOG00000016366	2.07213	Colec12	COLEC12	Control 8W
ENSRNOG00000016374	2.12233	Fgfr2	FGFR2	Control 8W
ENSRNOG00000016391	1.11272	Arid4b	ARID4B	Control 8W
ENSRNOG00000016397	2.05997	Tmprss13	TMPRSS13	Control 8W
ENSRNOG00000016398	2.17251	Clstn1	CLSTN1	Control 8W
ENSRNOG00000016456	2.0581	Il33	IL33	Control 8W
ENSRNOG00000016460	1.87949	Clu	CLU	Control 8W
ENSRNOG00000016468	2.08242	Tpmt	TPMT	Control 8W
ENSRNOG00000016478	2.18709	Eif5a	EIF5A	Control 8W
ENSRNOG00000016488	2.09888	Pltp	PLTP	Control 8W
ENSRNOG00000016496	2.09183	Ctsc	CTSC	Control 8W
ENSRNOG00000016512	2.04064	Sema3b	SEMA3B	Control 8W
ENSRNOG00000016526	2.10678	Dsg2	DSG2	Control 8W
ENSRNOG00000016535	1.37194	Ccl22	CCL22	Control 8W
ENSRNOG00000016551	1.94601	Bcl2l11	BCL2L11	Control 8W
ENSRNOG00000016567	1.77534	Otos	OTOS	Control 8W
ENSRNOG00000016571	1.48386	Ngf	NGF	Control 8W
ENSRNOG00000016575	2.03343	Tnfrsf1b	TNFRSF1B	Control 8W
ENSRNOG00000016581	1.66894	Serpinb1a	SERPINB1	Control 8W
ENSRNOG00000016587	1.88026	Ninj1	NINJ1	Control 8W
ENSRNOG00000016606	2.23434	Snorc	SNORC	Control 8W
ENSRNOG00000016610	1.61428	Arhgap1	ARHGAP1	Control 8W
ENSRNOG00000016618	1.92954	Tmem52	TMEM52	Control 8W
ENSRNOG00000016623	2.14056	Tmeff2	TMEFF2	Control 8W
ENSRNOG00000016632	1.89729	Dsg3	DSG3	Control 8W
ENSRNOG00000016640	1.18345	Dner	DNER	Control 8W
ENSRNOG00000016643	2.11189	Lpcat2	LPCAT2	Control 8W
ENSRNOG00000016647	1.31825	Pla2g2c	PLA2G2C	Control 8W
ENSRNOG00000016660	2.0895	Cox5b	COX5B	Control 8W
ENSRNOG00000016678	2.19329	Angptl2	ANGPTL2	Control 8W
ENSRNOG00000016687	2.17891	Ssc5d	SSC5D	Control 8W
ENSRNOG00000016695	2.12851	Mmp2	MMP2	Control 8W
ENSRNOG00000016696	1.81453	Angpt2	ANGPT2	Control 8W
ENSRNOG00000016704	1.93945	Pcyox1	PCYOX1	Control 8W
ENSRNOG00000016707	1.90188	Casp2	CASP2	Control 8W
ENSRNOG00000016708	1.02316	E2f1	E2F1	Control 8W
ENSRNOG00000016708	1.02316	Necab3	NECAB3	Control 8W
ENSRNOG00000016734	1.95767	Emilin3	EMILIN3	Control 8W
ENSRNOG00000016752	1.40164	Crispld2	CRISPLD2	Control 8W
ENSRNOG00000016758	1.86316	Loxl2	LOXL2	Control 8W
ENSRNOG00000016763	1.50692	Fgfr4	FGFR4	Control 8W
ENSRNOG00000016781	1.25887	Ppib	PPIB	Control 8W
ENSRNOG00000016782	1.83506	Tnfrsf8	TNFRSF8	Control 8W
ENSRNOG00000016798	1.15965	Pla2g2f	PLA2G2F	Control 8W
ENSRNOG00000016804	1.05667	Il25	IL25	Control 8W
ENSRNOG00000016812	1.56197	Adamts16	ADAMTS16	Control 8W
ENSRNOG00000016813	1.03348	Tia1	TIA1	Control 8W
ENSRNOG00000016818	2.27926	Fgfr3	FGFR3	Control 8W
ENSRNOG00000016826	1.93286	Pla2g2d	PLA2G2D	Control 8W
ENSRNOG00000016831	2.10494	Serpinh1	SERPINH1	Control 8W
ENSRNOG00000016833	2.26269	Ide	IDE	Control 8W
ENSRNOG00000016838	1.19168	Pla2g5	PLA2G5	Control 8W
ENSRNOG00000016855	1.33742	B3galnt2	B3GALNT2	Control 8W
ENSRNOG00000016873	1.56357	Msrb2	MSRB2	Control 8W
ENSRNOG00000016890	2.12474	Tppp3	TPPP3	Control 8W
ENSRNOG00000016936	1.61322	Nadk	NADK	Control 8W
ENSRNOG00000016945	1.13145	Pla2g2a	PLA2G2A	Control 8W
ENSRNOG00000016957	1.49645	Igfbp2	IGFBP2	Control 8W
ENSRNOG00000017052	1.6463	Pianp	PIANP	Control 8W
ENSRNOG00000017063	1.94753	Fcna	FCN3	Control 8W
ENSRNOG00000017073	1.04142	Ca9	CA9	Control 8W
ENSRNOG00000017078	2.22774	Selenon	SELENON	Control 8W
ENSRNOG00000017097	1.4031	Lhpp	LHPP	Control 8W
ENSRNOG00000017118	1.82692	P4ha3	P4HA3	Control 8W
ENSRNOG00000017119	1.80498	Ciao2a	CIAO2A	Control 8W
ENSRNOG00000017123	2.20447	B2m	B2M	Control 8W
ENSRNOG00000017146	1.66867	Nfatc1	NFATC1	Control 8W
ENSRNOG00000017155	1.2963	Nck2	NCK2	Control 8W
ENSRNOG00000017161	1.44779	Lcn8	LCN8	Control 8W
ENSRNOG00000017191	1.21841	Trim5	TRIM5	Control 8W
ENSRNOG00000017194	1.96386	Prdx1	PRDX1	Control 8W
ENSRNOG00000017197	1.89872	Pdgfb	PDGFB	Control 8W
ENSRNOG00000017206	2.18556	Igfbp5	IGFBP5	Control 8W
ENSRNOG00000017223	2.01265	Plg	PLG	Control 8W
ENSRNOG00000017227	2.12816	Ppme1	PPME1	Control 8W
ENSRNOG00000017231	1.52929	Adam9	ADAM9	Control 8W
ENSRNOG00000017237	1.9749	Lama1	LAMA1	Control 8W
ENSRNOG00000017250	1.31563	Gmpr	GMPR	Control 8W
ENSRNOG00000017254	2.053	Nsun2	NSUN2	Control 8W
ENSRNOG00000017259	1.87852	Tacc3	TACC3	Control 8W
ENSRNOG00000017286	1.6637	Ephx2	EPHX2	Control 8W
ENSRNOG00000017291	2.03129	Sord	SORD	Control 8W
ENSRNOG00000017307	2.06161	Prss23	PRSS23	Control 8W
ENSRNOG00000017319	1.99879	Mertk	MERTK	Control 8W
ENSRNOG00000017381	1.1605	Itih4	ITIH4	Control 8W
ENSRNOG00000017386	1.16838	Il11	IL11	Control 8W
ENSRNOG00000017392	1.96945	Fgf2	FGF2	Control 8W
ENSRNOG00000017395	1.79583	Duox2	DUOX2	Control 8W
ENSRNOG00000017399	1.36539	Acrbp	ACRBP	Control 8W
ENSRNOG00000017409	2.16771	Wnt6	WNT6	Control 8W
ENSRNOG00000017416	2.05563	Ppic	PPIC	Control 8W
ENSRNOG00000017429	1.77726	Lat	LAT	Control 8W
ENSRNOG00000017459	1.85428	C1ql3	C1QL3	Control 8W
ENSRNOG00000017469	2.02813	Anxa1	ANXA1	Control 8W
ENSRNOG00000017494	1.42849	Acp6	ACP6	Control 8W
ENSRNOG00000017510	2.21099	Mfge8	MFGE8	Control 8W
ENSRNOG00000017514	2.24573	Btn1a1	BTN1A1	Control 8W
ENSRNOG00000017523	1.83453	H6pd	H6PD	Control 8W
ENSRNOG00000017525	1.40075	Epha1	EPHA1	Control 8W
ENSRNOG00000017539	1.63993	Mmp9	MMP9	Control 8W
ENSRNOG00000017550	1.8567	Fbln7	FBLN7	Control 8W
ENSRNOG00000017560	1.5868	Mdk	MDK	Control 8W
ENSRNOG00000017602	2.06723	Il34	IL34	Control 8W
ENSRNOG00000017619	1.43839	Aldh1a1	ALDH1A1	Control 8W
ENSRNOG00000017686	2.01393	Pi15	PI15	Control 8W
ENSRNOG00000017689	1.1388	Itih3	ITIH3	Control 8W
ENSRNOG00000017702	2.18132	Gpld1	GPLD1	Control 8W
ENSRNOG00000017704	1.96847	Sema3f	SEMA3F	Control 8W
ENSRNOG00000017714	1.46794	Usp3	USP3	Control 8W
ENSRNOG00000017741	1.25092	Nudt5	NUDT5	Control 8W
ENSRNOG00000017762	1.86825	Cdhr5	CDHR5	Control 8W
ENSRNOG00000017766	2.26055	Ca12	CA12	Control 8W
ENSRNOG00000017773	1.46233	Crispld1	CRISPLD1	Control 8W
ENSRNOG00000017777	1.10675	Ahcy	AHCY	Control 8W
ENSRNOG00000017783	1.95432	Sfrp1	SFRP1	Control 8W
ENSRNOG00000017803	1.99841	Apbb1ip	APBB1IP	Control 8W
ENSRNOG00000017819	2.1388	Cd14	CD14	Control 8W
ENSRNOG00000017850	1.59492	Dctpp1	DCTPP1	Control 8W
ENSRNOG00000017866	1.60343	Sirt5	SIRT5	Control 8W
ENSRNOG00000017895	2.2133	Eno1	ENO1	Control 8W
ENSRNOG00000017897	1.84438	Adam8	ADAM8	Control 8W
ENSRNOG00000017917	2.14369	Cdhr2	CDHR2	Control 8W
ENSRNOG00000017918	1.62712	Iglon5	IGLON5	Control 8W
ENSRNOG00000017932	1.76235	St3gal2	ST3GAL2	Control 8W
ENSRNOG00000017933	1.87414	Ccdc3	CCDC3	Control 8W
ENSRNOG00000017953	2.10434	Gfod2	GFOD2	Control 8W
ENSRNOG00000017960	2.05185	Deaf1	DEAF1	Control 8W
ENSRNOG00000017962	1.27578	Serpinb6a	SERPINB6	Control 8W
ENSRNOG00000017977	1.51296	Smpd1	SMPD1	Control 8W
ENSRNOG00000017983	1.20183	Ubac1	UBAC1	Control 8W
ENSRNOG00000018046	1.05146	Lgals8	LGALS8	Control 8W
ENSRNOG00000018059	1.11732	Ihh	IHH	Control 8W
ENSRNOG00000018092	1.89228	Cd83	CD83	Control 8W
ENSRNOG00000018141	2.14208	RGD1307443	KIAA0319	Control 8W
ENSRNOG00000018148	1.33071	Cd99l2	CD99L2	Control 8W
ENSRNOG00000018159	1.97957	Anxa4	ANXA4	Control 8W
ENSRNOG00000018163	1.65334	Ipcef1	IPCEF1	Control 8W
ENSRNOG00000018176	2.05847	Rab6a	RAB6A	Control 8W
ENSRNOG00000018233	1.65579	Gas6	GAS6	Control 8W
ENSRNOG00000018237	1.88014	Gstp1	GSTP1	Control 8W
ENSRNOG00000018242	1.66527	Camkk1	CAMKK1	Control 8W
ENSRNOG00000018246	2.01962	Tdp2	TDP2	Control 8W
ENSRNOG00000018257	1.64012	Hpx	HPX	Control 8W
ENSRNOG00000018268	0.998558	Hhip	HHIP	Control 8W
ENSRNOG00000018276	2.16669	Mgat4a	MGAT4A	Control 8W
ENSRNOG00000018289	2.22851	Park7	PARK7	Control 8W
ENSRNOG00000018294	2.05228	Hspa5	HSPA5	Control 8W
ENSRNOG00000018316	1.64623	Grap2	GRAP2	Control 8W
ENSRNOG00000018336	2.10202	Eps8l2	EPS8L2	Control 8W
ENSRNOG00000018338	2.06258	Vwa1	VWA1	Control 8W
ENSRNOG00000018384	1.74761	Adam12	ADAM12	Control 8W
ENSRNOG00000018394	1.7029	Chrdl2	CHRDL2	Control 8W
ENSRNOG00000018397	1.25017	Dnph1	DNPH1	Control 8W
ENSRNOG00000018408	1.4619	RGD1307554	C19orf47	Control 8W
ENSRNOG00000018414	2.07242	Csf1r	CSF1R	Control 8W
ENSRNOG00000018426	1.56992	Apoc1	APOC1	Control 8W
ENSRNOG00000018436	1.05088	Apoa5	APOA5	Control 8W
ENSRNOG00000018445	1.70003	Agt	AGT	Control 8W
ENSRNOG00000018454	2.15748	Apoe	APOE	Control 8W
ENSRNOG00000018458	1.76441	Ncr1	NCR1	Control 8W
ENSRNOG00000018461	2.09859	Pdgfrb	PDGFRB	Control 8W
ENSRNOG00000018467	1.14553	Mitd1	MITD1	Control 8W
ENSRNOG00000018483	2.13224	Smad1	SMAD1	Control 8W
ENSRNOG00000018488	2.0059	Cd40	CD40	Control 8W
ENSRNOG00000018517	1.67761	Trim21	TRIM21	Control 8W
ENSRNOG00000018524	2.03201	Ezr	EZR	Control 8W
ENSRNOG00000018547	1.79197	Mrpl46	MRPL46	Control 8W
ENSRNOG00000018566	2.12392	Ctsl	CTSL	Control 8W
ENSRNOG00000018570	1.75556	C1qtnf3	C1QTNF3	Control 8W
ENSRNOG00000018574	2.24079	Qsox2	QSOX2	Control 8W
ENSRNOG00000018580	1.44407	Klk8	KLK8	Control 8W
ENSRNOG00000018591	1.06117	Rabepk	RABEPK	Control 8W
ENSRNOG00000018611	1.70027	Tpsb2	TPSB2	Control 8W
ENSRNOG00000018646	1.34808	Hbegf	HBEGF	Control 8W
ENSRNOG00000018659	2.05257	Csf1	CSF1	Control 8W
ENSRNOG00000018664	1.34739	Klk7	KLK7	Control 8W
ENSRNOG00000018674	1.15221	Ntrk3	NTRK3	Control 8W
ENSRNOG00000018694	1.47046	Lipg	LIPG	Control 8W
ENSRNOG00000018697	1.33414	Abcb6	ABCB6	Control 8W
ENSRNOG00000018706	1.69906	Il15ra	IL15RA	Control 8W
ENSRNOG00000018711	1.35735	Ppcdc	PPCDC	Control 8W
ENSRNOG00000018715	1.86845	Clec10a	CLEC10A	Control 8W
ENSRNOG00000018730	1.05758	Nectin2	NECTIN2	Control 8W
ENSRNOG00000018735	2.01879	Cd74	CD74	Control 8W
ENSRNOG00000018742	1.06503	Klk11	KLK11	Control 8W
ENSRNOG00000018752	1.49898	Clcf1	CLCF1	Control 8W
ENSRNOG00000018757	1.14373	Insl3	INSL3	Control 8W
ENSRNOG00000018764	1.56507	B3gnt3	B3GNT3	Control 8W
ENSRNOG00000018798	1.55915	Bcan	BCAN	Control 8W
ENSRNOG00000018831	1.40913	Klk5	KLK5	Control 8W
ENSRNOG00000018839	1.96673	Ntrk2	NTRK2	Control 8W
ENSRNOG00000018854	1.60518	Nppc	NPPC	Control 8W
ENSRNOG00000018859	2.20298	Pik3ip1	PIK3IP1	Control 8W
ENSRNOG00000018865	2.1722	Adamts12	ADAMTS12	Control 8W
ENSRNOG00000018870	1.76221	Hapln2	HAPLN2	Control 8W
ENSRNOG00000018898	1.4076	Mpi	MPI	Control 8W
ENSRNOG00000018899	1.30704	C5	C5	Control 8W
ENSRNOG00000018906	1.71959	Ghdc	GHDC	Control 8W
ENSRNOG00000018951	2.14587	Col4a5	COL4A5	Control 8W
ENSRNOG00000018952	1.78992	Sema3g	SEMA3G	Control 8W
ENSRNOG00000018962	1.82816	Ctf1	CTF1	Control 8W
ENSRNOG00000018980	1.68379	Tjap1	TJAP1	Control 8W
ENSRNOG00000018991	1.90797	Gsn	GSN	Control 8W
ENSRNOG00000019018	2.09761	Plat	PLAT	Control 8W
ENSRNOG00000019041	1.9685	Psme1	PSME1	Control 8W
ENSRNOG00000019043	2.25499	Pdcd1	PDCD1	Control 8W
ENSRNOG00000019048	2.0507	Sod2	SOD2	Control 8W
ENSRNOG00000019057	1.40536	Prkcq	PRKCQ	Control 8W
ENSRNOG00000019075	2.13221	Stat5b	STAT5B	Control 8W
ENSRNOG00000019077	1.93484	Lipa	LIPA	Control 8W
ENSRNOG00000019093	2.21747	Nrg2	NRG2	Control 8W
ENSRNOG00000019113	2.18694	Hnrnpk	HNRNPK	Control 8W
ENSRNOG00000019128	1.92935	St8sia4	ST8SIA4	Control 8W
ENSRNOG00000019129	1.83857	Fcgbp	FCGBP	Control 8W
ENSRNOG00000019138	1.86468	Clec11a	CLEC11A	Control 8W
ENSRNOG00000019142	1.46111	Fas	FAS	Control 8W
ENSRNOG00000019143	1.57054	Galnt2	GALNT2	Control 8W
ENSRNOG00000019201	2.06403	Naxe	NAXE	Control 8W
ENSRNOG00000019202	2.11862	Pvr	PVR	Control 8W
ENSRNOG00000019211	2.07631	Olfml3	OLFML3	Control 8W
ENSRNOG00000019212	1.7312	Tpp1	TPP1	Control 8W
ENSRNOG00000019216	2.04664	Il12rb1	IL12RB1	Control 8W
ENSRNOG00000019243	2.0049	Glb1l	GLB1L	Control 8W
ENSRNOG00000019246	1.84681	Psme2	PSME2	Control 8W
ENSRNOG00000019264	1.18009	Ltbr	LTBR	Control 8W
ENSRNOG00000019265	1.62554	Pcdh12	PCDH12	Control 8W
ENSRNOG00000019267	1.38902	Dkk4	DKK4	Control 8W
ENSRNOG00000019299	1.93575	Edem2	EDEM2	Control 8W
ENSRNOG00000019301	1.27799	Lipm	LIPM	Control 8W
ENSRNOG00000019302	2.18958	Stx4	STX4	Control 8W
ENSRNOG00000019321	1.40288	Cck	CCK	Control 8W
ENSRNOG00000019322	2.00065	Notch1	NOTCH1	Control 8W
ENSRNOG00000019342	1.64446	Sult1a1	SULT1A1	Control 8W
ENSRNOG00000019351	1.70558	Chid1	CHID1	Control 8W
ENSRNOG00000019377	1.56455	Amh	AMH	Control 8W
ENSRNOG00000019387	1.95913	Ifi30	IFI30	Control 8W
ENSRNOG00000019388	1.79449	Egfl7	EGFL7	Control 8W
ENSRNOG00000019400	1.38828	Dag1	DAG1	Control 8W
ENSRNOG00000019430	1.96293	Coro1a	CORO1A	Control 8W
ENSRNOG00000019445	2.15021	Msln	MSLN	Control 8W
ENSRNOG00000019456	1.26071	Kars1	KARS1	Control 8W
ENSRNOG00000019492	1.20508	Pomgnt2	POMGNT2	Control 8W
ENSRNOG00000019532	1.9779	Emc10	EMC10	Control 8W
ENSRNOG00000019556	1.89657	Cd9	CD9	Control 8W
ENSRNOG00000019573	1.60917	Lcat	LCAT	Control 8W
ENSRNOG00000019577	2.22775	Adamts19	ADAMTS19	Control 8W
ENSRNOG00000019598	1.14165	Vegfa	VEGFA	Control 8W
ENSRNOG00000019615	1.5357	Colq	COLQ	Control 8W
ENSRNOG00000019616	2.1149	Prss8	PRSS8	Control 8W
ENSRNOG00000019643	1.99394	Pcyox1l	PCYOX1L	Control 8W
ENSRNOG00000019648	2.08209	Col6a3	COL6A3	Control 8W
ENSRNOG00000019656	1.98202	Btd	BTD	Control 8W
ENSRNOG00000019661	1.10938	Gdf15	GDF15	Control 8W
ENSRNOG00000019680	1.87595	Mst1	MST1	Control 8W
ENSRNOG00000019689	1.337	Vwf	VWF	Control 8W
ENSRNOG00000019692	1.32005	Metrn	METRN	Control 8W
ENSRNOG00000019695	1.99301	Il17b	IL17B	Control 8W
ENSRNOG00000019708	1.28099	Ctsf	CTSF	Control 8W
ENSRNOG00000019716	1.66676	Ntf3	NTF3	Control 8W
ENSRNOG00000019724	2.05804	Ganab	GANAB	Control 8W
ENSRNOG00000019728	2.07546	Itgad	ITGAD	Control 8W
ENSRNOG00000019728	2.07546	Itgam	ITGAM	Control 8W
ENSRNOG00000019729	1.17089	Jmjd8	JMJD8	Control 8W
ENSRNOG00000019730	1.96517	Inppl1	INPPL1	Control 8W
ENSRNOG00000019773	2.07792	Egln1	EGLN1	Control 8W
ENSRNOG00000019826	1.89594	Sil1	SIL1	Control 8W
ENSRNOG00000019834	1.04736	Hsp90ab1	HSP90AB1	Control 8W
ENSRNOG00000019842	1.8551	Artn	ARTN	Control 8W
ENSRNOG00000019843	1.87476	St3gal3	ST3GAL3	Control 8W
ENSRNOG00000019846	1.19145	Muc5b	MUC5B	Control 8W
ENSRNOG00000019854	1.79384	Napsa	NAPSA	Control 8W
ENSRNOG00000019859	1.98221	Pla2g15	PLA2G15	Control 8W
ENSRNOG00000019862	2.24423	Pinlyp	PINLYP	Control 8W
ENSRNOG00000019864	1.07109	C1qtnf12	C1QTNF12	Control 8W
ENSRNOG00000019883	1.12262	Pak4	PAK4	Control 8W
ENSRNOG00000019890	2.00611	Folr2	FOLR2	Control 8W
ENSRNOG00000019902	1.79186	Folr1	FOLR1	Control 8W
ENSRNOG00000019907	1.98611	Nfkbie	NFKBIE	Control 8W
ENSRNOG00000019918	2.02804	Coasy	COASY	Control 8W
ENSRNOG00000019924	2.10452	Thop1	THOP1	Control 8W
ENSRNOG00000019977	2.11864	Ptprf	PTPRF	Control 8W
ENSRNOG00000019981	1.9882	Sdf4	SDF4	Control 8W
ENSRNOG00000019996	2.14982	Slc16a1	SLC16A1	Control 8W
ENSRNOG00000019999	1.57767	Lypd3	LYPD3	Control 8W
ENSRNOG00000020013	1.13972	Psrc1	PSRC1	Control 8W
ENSRNOG00000020030	1.24457	Crlf1	CRLF1	Control 8W
ENSRNOG00000020078	1.93173	Vstm4	VSTM4	Control 8W
ENSRNOG00000020083	1.8723	Scly	SCLY	Control 8W
ENSRNOG00000020097	2.16173	Inha	INHA	Control 8W
ENSRNOG00000020102	1.85306	Sirt2	SIRT2	Control 8W
ENSRNOG00000020106	1.08301	Tnfrsf4	TNFRSF4	Control 8W
ENSRNOG00000020110	1.42675	B4gat1	B4GAT1	Control 8W
ENSRNOG00000020115	2.22198	Ilkap	ILKAP	Control 8W
ENSRNOG00000020119	1.6437	Pcdhac2	PCDHAC2	Control 8W
ENSRNOG00000020119	1.6437	Pcdhac1	PCDHAC1	Control 8W
ENSRNOG00000020119	1.6437	Pcdha13	PCDHA13	Control 8W
ENSRNOG00000020119	1.6437	Pcdha12	PCDHA12	Control 8W
ENSRNOG00000020119	1.6437	Pcdha11	PCDHA11	Control 8W
ENSRNOG00000020119	1.6437	Pcdha10	PCDHA10	Control 8W
ENSRNOG00000020119	1.6437	Pcdha8	PCDHA8	Control 8W
ENSRNOG00000020119	1.6437	Pcdha7	PCDHA7	Control 8W
ENSRNOG00000020119	1.6437	Pcdha6	PCDHA6	Control 8W
ENSRNOG00000020119	1.6437	Pcdha4	PCDHA4	Control 8W
ENSRNOG00000020119	1.6437	Pcdha9	PCDHA9	Control 8W
ENSRNOG00000020129	1.81265	Cdh3	CDH3	Control 8W
ENSRNOG00000020142	1.04083	Gdf1	GDF1	Control 8W
ENSRNOG00000020148	1.56505	Il4i1	IL4I1	Control 8W
ENSRNOG00000020150	1.30441	Il18bp	IL18BP	Control 8W
ENSRNOG00000020151	1.12084	Cdh1	CDH1	Control 8W
ENSRNOG00000020165	1.10468	Ahsp	AHSP	Control 8W
ENSRNOG00000020173	1.87115	Tie1	TIE1	Control 8W
ENSRNOG00000020178	2.19656	Cope	COPE	Control 8W
ENSRNOG00000020191	1.98129	Tbc1d17	TBC1D17	Control 8W
ENSRNOG00000020205	2.10317	Agrn	AGRN	Control 8W
ENSRNOG00000020206	2.15346	Ctsd	CTSD	Control 8W
ENSRNOG00000020242	1.45356	Art5	ART5	Control 8W
ENSRNOG00000020289	2.15342	Akt1s1	AKT1S1	Control 8W
ENSRNOG00000020298	1.35412	Bag3	BAG3	Control 8W
ENSRNOG00000020300	1.27439	Lsp1	LSP1	Control 8W
ENSRNOG00000020305	1.99372	Scgb2a1	SCGB2A1	Control 8W
ENSRNOG00000020309	2.01546	Gfra3	GFRA3	Control 8W
ENSRNOG00000020369	1.10315	Igf2	IGF2	Control 8W
ENSRNOG00000020380	1.79517	Lgals7	LGALS7	Control 8W
ENSRNOG00000020421	1.98141	Fndc7	FNDC7	Control 8W
ENSRNOG00000020433	1.89165	Actn4	ACTN4	Control 8W
ENSRNOG00000020455	1.39573	Cst6	CST6	Control 8W
ENSRNOG00000020456	2.02361	Nucb2	NUCB2	Control 8W
ENSRNOG00000020500	1.43036	Scamp3	SCAMP3	Control 8W
ENSRNOG00000020500	1.43036	Clk2	CLK2	Control 8W
ENSRNOG00000020519	1.6316	Olfm2	OLFM2	Control 8W
ENSRNOG00000020525	1.41939	Col5a3	COL5A3	Control 8W
ENSRNOG00000020531	2.03183	Fen1	FEN1	Control 8W
ENSRNOG00000020533	2.19829	Htra1	HTRA1	Control 8W
ENSRNOG00000020539	2.24217	Muc1	MUC1	Control 8W
ENSRNOG00000020563	1.38541	Cma1	CMA1	Control 8W
ENSRNOG00000020573	1.84921	Efna1	EFNA1	Control 8W
ENSRNOG00000020578	2.07708	Ceacam1	CEACAM1	Control 8W
ENSRNOG00000020579	1.46492	Col7a1	COL7A1	Control 8W
ENSRNOG00000020587	2.12939	Efemp2	EFEMP2	Control 8W
ENSRNOG00000020588	1.29497	Efna4	EFNA4	Control 8W
ENSRNOG00000020590	1.36946	Adam15	ADAM15	Control 8W
ENSRNOG00000020603	1.25293	Angptl6	ANGPTL6	Control 8W
ENSRNOG00000020606	2.23829	B3gnt8	B3GNT8	Control 8W
ENSRNOG00000020622	1.09927	Cilp2	CILP2	Control 8W
ENSRNOG00000020630	1.34825	Il9r	IL9R	Control 8W
ENSRNOG00000020636	2.17822	Spint2	SPINT2	Control 8W
ENSRNOG00000020652	2.06697	Tgfb1	TGFB1	Control 8W
ENSRNOG00000020658	1.29065	Aarsd1	AARSD1	Control 8W
ENSRNOG00000020678	1.05394	Ifi35	IFI35	Control 8W
ENSRNOG00000020679	2.19626	Icam1	ICAM1	Control 8W
ENSRNOG00000020684	2.23152	Vat1	VAT1	Control 8W
ENSRNOG00000020694	2.13055	Icam5	ICAM5	Control 8W
ENSRNOG00000020696	2.04741	Pmvk	PMVK	Control 8W
ENSRNOG00000020705	1.43187	Rnls	RNLS	Control 8W
ENSRNOG00000020716	2.06774	Axl	AXL	Control 8W
ENSRNOG00000020719	1.53906	Hrc	HRC	Control 8W
ENSRNOG00000020723	1.6032	Pten	PTEN	Control 8W
ENSRNOG00000020729	2.06051	Stc2	STC2	Control 8W
ENSRNOG00000020781	1.18874	Tbcb	TBCB	Control 8W
ENSRNOG00000020783	1.4773	Ntf4	NTF4	Control 8W
ENSRNOG00000020805	1.29874	Sost	SOST	Control 8W
ENSRNOG00000020811	1.92069	Il6r	IL6R	Control 8W
ENSRNOG00000020812	1.13757	Gys1	GYS1	Control 8W
ENSRNOG00000020813	2.2323	Ltbp3	LTBP3	Control 8W
ENSRNOG00000020833	1.98627	Cspg5	CSPG5	Control 8W
ENSRNOG00000020837	1.46674	Cd300lg	CD300LG	Control 8W
ENSRNOG00000020851	1.97487	Aplp1	APLP1	Control 8W
ENSRNOG00000020860	2.12342	Tdrkh	TDRKH	Control 8W
ENSRNOG00000020864	1.52137	Kirrel2	KIRREL2	Control 8W
ENSRNOG00000020871	2.10771	Ltbp4	LTBP4	Control 8W
ENSRNOG00000020872	0.959831	Cd5	CD5	Control 8W
ENSRNOG00000020876	1.73091	Bax	BAX	Control 8W
ENSRNOG00000020879	1.72374	Nags	NAGS	Control 8W
ENSRNOG00000020884	1.66602	Cd6	CD6	Control 8W
ENSRNOG00000020889	1.19875	Nucb1	NUCB1	Control 8W
ENSRNOG00000020922	1.43592	Hspb6	HSPB6	Control 8W
ENSRNOG00000020923	1.23389	Tuft1	TUFT1	Control 8W
ENSRNOG00000020927	1.51484	Tulp2	TULP2	Control 8W
ENSRNOG00000020948	1.85265	Pth1r	PTH1R	Control 8W
ENSRNOG00000020957	1.18341	Igflr1	IGFLR1	Control 8W
ENSRNOG00000020990	1.30338	Fgf21	FGF21	Control 8W
ENSRNOG00000021015	1.79053	Sbsn	SBSN	Control 8W
ENSRNOG00000021017	2.02703	Ca11	CA11	Control 8W
ENSRNOG00000021031	2.18324	Grn	GRN	Control 8W
ENSRNOG00000021062	1.84415	Fxyd5	FXYD5	Control 8W
ENSRNOG00000021084	1.98776	Mpeg1	MPEG1	Control 8W
ENSRNOG00000021087	1.3297	Lgi4	LGI4	Control 8W
ENSRNOG00000021095	1.09076	Fxyd3	FXYD3	Control 8W
ENSRNOG00000021102	1.24561	Scn1b	SCN1B	Control 8W
ENSRNOG00000021125	1.74779	Prdx5	PRDX5	Control 8W
ENSRNOG00000021153	1.86347	Fkbp2	FKBP2	Control 8W
ENSRNOG00000021155	2.09335	Ctsk	CTSK	Control 8W
ENSRNOG00000021156	1.88115	Vegfb	VEGFB	Control 8W
ENSRNOG00000021157	1.91177	Ctss	CTSS	Control 8W
ENSRNOG00000021164	1.95169	Stip1	STIP1	Control 8W
ENSRNOG00000021166	1.06464	Ecm1	ECM1	Control 8W
ENSRNOG00000021181	1.17363	Sf3b4	SF3B4	Control 8W
ENSRNOG00000021220	2.13119	Cpxm1	CPXM1	Control 8W
ENSRNOG00000021240	2.23843	Atrn	ATRN	Control 8W
ENSRNOG00000021241	1.37997	Gfra4	GFRA4	Control 8W
ENSRNOG00000021243	1.85765	Siglec1	SIGLEC1	Control 8W
ENSRNOG00000021245	2.02909	RGD1311739	C20orf27	Control 8W
ENSRNOG00000021261	1.94246	Rassf2	RASSF2	Control 8W
ENSRNOG00000021269	1.10704	Chgb	CHGB	Control 8W
ENSRNOG00000021276	1.95585	Bmp2	BMP2	Control 8W
ENSRNOG00000021285	2.07075	Celsr1	CELSR1	Control 8W
ENSRNOG00000021294	1.11933	Mstn	MSTN	Control 8W
ENSRNOG00000021316	2.14079	Tmem98	TMEM98	Control 8W
ENSRNOG00000021323	1.84537	Ca13	CA13	Control 8W
ENSRNOG00000021324	1.61071	RGD1565059	C3orf33	Control 8W
ENSRNOG00000021334	1.671	Lag3	LAG3	Control 8W
ENSRNOG00000021355	2.22843	Ca6	CA6	Control 8W
ENSRNOG00000021424	2.0005	Cd300lf	CD300LF	Control 8W
ENSRNOG00000021441	1.16557	Reln	RELN	Control 8W
ENSRNOG00000021474	2.13031	Siglec5	SIGLEC6	Control 8W
ENSRNOG00000021497	2.14799	Akt3	AKT3	Control 8W
ENSRNOG00000021513	1.09203	Rtn4rl2	RTN4RL2	Control 8W
ENSRNOG00000021536	1.71595	Plxdc1	PLXDC1	Control 8W
ENSRNOG00000021546	1.78777	Sit1	SIT1	Control 8W
ENSRNOG00000021578	2.04032	Wfikkn1	WFIKKN1	Control 8W
ENSRNOG00000021611	2.03727	Clip2	CLIP2	Control 8W
ENSRNOG00000021619	1.34109	Cela3b	CELA3B	Control 8W
ENSRNOG00000021656	1.81778	RGD1359334	C1orf56	Control 8W
ENSRNOG00000021724	1.79183	Ptprcap	PTPRCAP	Control 8W
ENSRNOG00000021726	2.09882	Tlr3	TLR3	Control 8W
ENSRNOG00000021802	1.22328	Isg15	ISG15	Control 8W
ENSRNOG00000021814	2.09475	Tnfrsf25	TNFRSF25	Control 8W
ENSRNOG00000021824	1.52583	Dnajb1	DNAJB1	Control 8W
ENSRNOG00000021833	2.15839	Myrfl	MYRFL	Control 8W
ENSRNOG00000021855	2.0206	Kcp	KCP	Control 8W
ENSRNOG00000021856	1.43291	Lat2	LAT2	Control 8W
ENSRNOG00000021881	2.2297	Metap2	METAP2	Control 8W
ENSRNOG00000022009	1.06828	Mzb1	MZB1	Control 8W
ENSRNOG00000022012	1.08615	Tnfrsf18	TNFRSF18	Control 8W
ENSRNOG00000022242	1.80003	Cxcl9	CXCL9	Control 8W
ENSRNOG00000022256	1.86156	Cxcl10	CXCL10	Control 8W
ENSRNOG00000022298	1.40381	Cxcl11	CXCL11	Control 8W
ENSRNOG00000022303	1.22566	Pdf	PDF	Control 8W
ENSRNOG00000022309	1.93427	Frem1	FREM1	Control 8W
ENSRNOG00000022321	2.21695	Hapln3	HAPLN3	Control 8W
ENSRNOG00000022337	1.2274	Slitrk6	SLITRK6	Control 8W
ENSRNOG00000022448	1.77076	Htra2	HTRA2	Control 8W
ENSRNOG00000022514	2.25007	Tor2a	TOR2A	Control 8W
ENSRNOG00000022523	1.84647	Fkbp5	FKBP5	Control 8W
ENSRNOG00000022565	2.16934	Lrrc25	LRRC25	Control 8W
ENSRNOG00000022669	2.0331	Cd177	CD177	Control 8W
ENSRNOG00000022697	1.96223	Clec14a	CLEC14A	Control 8W
ENSRNOG00000022721	1.06189	Clec18a	CLEC18A	Control 8W
ENSRNOG00000022792	1.25095	Lamp3	LAMP3	Control 8W
ENSRNOG00000022796	1.28362	Fgfbp3	FGFBP3	Control 8W
ENSRNOG00000022859	1.64108	Trem1	TREM1	Control 8W
ENSRNOG00000022870	2.13672	Smad5	SMAD5	Control 8W
ENSRNOG00000022884	1.79928	Cd84	CD84	Control 8W
ENSRNOG00000022910	1.23891	Emcn	EMCN	Control 8W
ENSRNOG00000022919	1.17799	Chst8	CHST8	Control 8W
ENSRNOG00000022937	1.06345	Bpifc	BPIFC	Control 8W
ENSRNOG00000022939	1.14089	Gpkow	GPKOW	Control 8W
ENSRNOG00000022990	1.35976	Ifnk	IFNK	Control 8W
ENSRNOG00000023007	2.04717	Col6a6	COL6A6	Control 8W
ENSRNOG00000023068	1.03476	Cd5l	CD5L	Control 8W
ENSRNOG00000023085	1.49067	Pmel	PMEL	Control 8W
ENSRNOG00000023109	2.14755	Icoslg	ICOSLG	Control 8W
ENSRNOG00000023148	1.20828	Col11a1	COL11A1	Control 8W
ENSRNOG00000023150	1.41154	Gpi	GPI	Control 8W
ENSRNOG00000023162	1.87504	Ca14	CA14	Control 8W
ENSRNOG00000023209	1.8283	Slamf7	SLAMF7	Control 8W
ENSRNOG00000023257	1.89073	Adamts9	ADAMTS9	Control 8W
ENSRNOG00000023303	1.49844	Dpep2	DPEP2	Control 8W
ENSRNOG00000023317	1.21256	Colgalt1	COLGALT1	Control 8W
ENSRNOG00000023320	2.28898	Tspan1	TSPAN1	Control 8W
ENSRNOG00000023337	1.16059	Sema3a	SEMA3A	Control 8W
ENSRNOG00000023342	1.95048	Prr27	PRR27	Control 8W
ENSRNOG00000023352	1.56685	Fam78a	FAM78A	Control 8W
ENSRNOG00000023360	1.03119	Fus	FUS	Control 8W
ENSRNOG00000023372	1.60219	Odam	ODAM	Control 8W
ENSRNOG00000023456	2.06283	Rnf41	RNF41	Control 8W
ENSRNOG00000023546	1.59315	Hspb1	HSPB1	Control 8W
ENSRNOG00000023548	1.88105	Sned1	SNED1	Control 8W
ENSRNOG00000023576	1.51679	Ecrg4	ECRG4	Control 8W
ENSRNOG00000023578	2.17032	Oprpn	OPRPN	Control 8W
ENSRNOG00000023643	2.215	Mmp17	MMP17	Control 8W
ENSRNOG00000023664	1.75243	Lepr	LEPR	Control 8W
ENSRNOG00000023683	2.14861	Nog	NOG	Control 8W
ENSRNOG00000023720	1.89948	Ntm	NTM	Control 8W
ENSRNOG00000023786	1.98446	Ybx1	YBX1	Control 8W
ENSRNOG00000023809	1.62983	Opcml	OPCML	Control 8W
ENSRNOG00000023830	2.17394	Dnase2	DNASE2	Control 8W
ENSRNOG00000023851	2.08364	Igsf3	IGSF3	Control 8W
ENSRNOG00000023881	1.93739	Skap1	SKAP1	Control 8W
ENSRNOG00000023910	2.13065	Man2b1	MAN2B1	Control 8W
ENSRNOG00000023943	1.12983	Gbp1	GBP1	Control 8W
ENSRNOG00000023972	1.88331	Col4a2	COL4A2	Control 8W
ENSRNOG00000024000	1.86371	Cd22	CD22	Control 8W
ENSRNOG00000024082	1.38847	Gldn	GLDN	Control 8W
ENSRNOG00000024115	1.75702	C6	C6	Control 8W
ENSRNOG00000024181	1.73825	Tpsab1	TPSAB1	Control 8W
ENSRNOG00000024221	1.96842	Mettl24	METTL24	Control 8W
ENSRNOG00000024382	2.11702	Fcgr3a	FCGR3A	Control 8W
ENSRNOG00000024390	1.53541	Osm	OSM	Control 8W
ENSRNOG00000024410	1.34681	Blvrb	BLVRB	Control 8W
ENSRNOG00000024455	2.00111	Gnptg	GNPTG	Control 8W
ENSRNOG00000024533	2.03403	Eogt	EOGT	Control 8W
ENSRNOG00000024536	1.86674	Ccbe1	CCBE1	Control 8W
ENSRNOG00000024543	1.97523	Mfsd4b	MFSD4B	Control 8W
ENSRNOG00000024553	1.82412	Cyb5d2	CYB5D2	Control 8W
ENSRNOG00000024620	2.14051	Mamdc2	MAMDC2	Control 8W
ENSRNOG00000024631	1.27024	Chadl	CHADL	Control 8W
ENSRNOG00000024688	1.26557	Erfe	ERFE	Control 8W
ENSRNOG00000024705	1.8757	Rarres2	RARRES2	Control 8W
ENSRNOG00000024799	1.81238	Cd93	CD93	Control 8W
ENSRNOG00000024813	1.21641	Mzt1	MZT1	Control 8W
ENSRNOG00000024824	1.8428	Col22a1	COL22A1	Control 8W
ENSRNOG00000024874	2.12107	Prtfdc1	PRTFDC1	Control 8W
ENSRNOG00000024899	1.92108	Cxcl13	CXCL13	Control 8W
ENSRNOG00000024986	1.66602	Mmrn1	MMRN1	Control 8W
ENSRNOG00000025001	2.12914	Pcolce	PCOLCE	Control 8W
ENSRNOG00000025053	2.08684	Lrp1	LRP1	Control 8W
ENSRNOG00000025069	1.63548	Ly9	LY9	Control 8W
ENSRNOG00000025074	2.09459	Fgg	FGG	Control 8W
ENSRNOG00000025075	1.7502	Relt	RELT	Control 8W
ENSRNOG00000025110	1.48041	Vwa3a	VWA3A	Control 8W
ENSRNOG00000025143	1.90715	Icam2	ICAM2	Control 8W
ENSRNOG00000025184	1.32708	Prss35	PRSS35	Control 8W
ENSRNOG00000025274	2.04326	Hexb	HEXB	Control 8W
ENSRNOG00000025293	2.04527	Prss57	PRSS57	Control 8W
ENSRNOG00000025295	2.03967	Mavs	MAVS	Control 8W
ENSRNOG00000025332	1.13583	Cd109	CD109	Control 8W
ENSRNOG00000025349	1.74425	Maneal	MANEAL	Control 8W
ENSRNOG00000025406	2.07578	Iqgap2	IQGAP2	Control 8W
ENSRNOG00000025428	1.85386	Rp2	RP2	Control 8W
ENSRNOG00000025454	2.05876	Rrm2b	RRM2B	Control 8W
ENSRNOG00000025481	1.04448	Dctn2	DCTN2	Control 8W
ENSRNOG00000025570	1.7367	Os9	OS9	Control 8W
ENSRNOG00000025581	1.38769	Vwa2	VWA2	Control 8W
ENSRNOG00000025597	1.24863	Rnase6	RNASE6	Control 8W
ENSRNOG00000025612	1.42302	Sez6l	SEZ6L	Control 8W
ENSRNOG00000025625	1.89499	Rnase4	RNASE4	Control 8W
ENSRNOG00000025676	1.98908	Gask1a	GASK1A	Control 8W
ENSRNOG00000025691	1.08318	Pla2g7	PLA2G7	Control 8W
ENSRNOG00000025725	1.11607	Gml	GML	Control 8W
ENSRNOG00000025725	1.11607	Ly6k	LY6K	Control 8W
ENSRNOG00000025811	2.21044	Cfp	CFP	Control 8W
ENSRNOG00000025930	1.74224	Chst13	CHST13	Control 8W
ENSRNOG00000025940	1.7756	Mettl9	METTL9	Control 8W
ENSRNOG00000025959	1.14004	Gp1ba	GP1BA	Control 8W
ENSRNOG00000026040	1.44848	Prss53	PRSS53	Control 8W
ENSRNOG00000026053	1.766	Grem1	GREM1	Control 8W
ENSRNOG00000026060	1.39956	Arsi	ARSI	Control 8W
ENSRNOG00000026065	1.18435	Slit1	SLIT1	Control 8W
ENSRNOG00000026133	1.15127	Ly6d	LY6D	Control 8W
ENSRNOG00000026136	1.21507	Tnfaip8	TNFAIP8	Control 8W
ENSRNOG00000026178	1.93272	Adpgk	ADPGK	Control 8W
ENSRNOG00000026293	1.96294	Jun	JUN	Control 8W
ENSRNOG00000026306	1.88492	Clec5a	CLEC5A	Control 8W
ENSRNOG00000026323	1.0818	Eqtn	EQTN	Control 8W
ENSRNOG00000026415	2.06754	Col14a1	COL14A1	Control 8W
ENSRNOG00000026488	1.90758	Gltpd2	GLTPD2	Control 8W
ENSRNOG00000026493	1.19349	Cdnf	CDNF	Control 8W
ENSRNOG00000026508	1.20275	Vmo1	VMO1	Control 8W
ENSRNOG00000026548	1.63785	Dhrs7c	DHRS7C	Control 8W
ENSRNOG00000026604	2.2651	Cercam	CERCAM	Control 8W
ENSRNOG00000026605	1.62213	Ifi27l2b	IFI27L2	Control 8W
ENSRNOG00000026644	1.81202	Glipr1	GLIPR1	Control 8W
ENSRNOG00000026647	2.11211	Cxcl16	CXCL16	Control 8W
ENSRNOG00000026650	1.85288	Tmprss4	TMPRSS4	Control 8W
ENSRNOG00000026937	1.63839	Arsk	ARSK	Control 8W
ENSRNOG00000026963	1.09642	Hsp90b1	HSP90B1	Control 8W
ENSRNOG00000026982	2.14933	LOC691921	C12orf73	Control 8W
ENSRNOG00000027030	1.69377	Adm	ADM	Control 8W
ENSRNOG00000027096	1.84178	Ctsw	CTSW	Control 8W
ENSRNOG00000027098	2.07964	Sez6l2	SEZ6L2	Control 8W
ENSRNOG00000027126	2.11224	Dpy30	DPY30	Control 8W
ENSRNOG00000027175	1.96801	Cnpy4	CNPY4	Control 8W
ENSRNOG00000027232	2.19512	Pcdhga11	PCDHGA11	Control 8W
ENSRNOG00000027463	1.93091	Adamts3	ADAMTS3	Control 8W
ENSRNOG00000027466	1.37668	Cd27	CD27	Control 8W
ENSRNOG00000027502	1.82346	Nmi	NMI	Control 8W
ENSRNOG00000027516	1.13677	Ly6g5b	LY6G5B	Control 8W
ENSRNOG00000027628	1.87599	Elp5	ELP5	Control 8W
ENSRNOG00000027730	1.58809	Nxpe1	NXPE1	Control 8W
ENSRNOG00000027739	1.31513	Cndp1	CNDP1	Control 8W
ENSRNOG00000027742	1.99317	Adamtsl2	ADAMTSL2	Control 8W
ENSRNOG00000027784	2.10658	Tsku	TSKU	Control 8W
ENSRNOG00000027801	1.48368	Zpbp	ZPBP	Control 8W
ENSRNOG00000027808	2.11943	Lilra5	LILRA5	Control 8W
ENSRNOG00000027811	1.25852	Lilrb4	LILRB4	Control 8W
ENSRNOG00000027864	1.71888	Ppia	PPIA	Control 8W
ENSRNOG00000027891	2.22064	Dhrs11	DHRS11	Control 8W
ENSRNOG00000027919	2.26502	Rdh13	RDH13	Control 8W
ENSRNOG00000027954	1.21145	Cdh15	CDH15	Control 8W
ENSRNOG00000027976	1.43692	Il22ra1	IL22RA1	Control 8W
ENSRNOG00000027992	1.82056	Dscam	DSCAM	Control 8W
ENSRNOG00000028015	1.54486	Pf4	PF4	Control 8W
ENSRNOG00000028016	2.06761	Ncf2	NCF2	Control 8W
ENSRNOG00000028036	1.50108	Adamts7	ADAMTS7	Control 8W
ENSRNOG00000028072	1.26	Chit1	CHIT1	Control 8W
ENSRNOG00000028092	1.80501	Cpa2	CPA2	Control 8W
ENSRNOG00000028105	2.18795	Hars1	HARS1	Control 8W
ENSRNOG00000028108	1.01605	Cytl1	CYTL1	Control 8W
ENSRNOG00000028198	1.50102	Sh2b3	SH2B3	Control 8W
ENSRNOG00000028207	1.96793	Colgalt2	COLGALT2	Control 8W
ENSRNOG00000028323	1.79369	Dhrsx	DHRSX	Control 8W
ENSRNOG00000028344	1.39439	Mmp11	MMP11	Control 8W
ENSRNOG00000028358	1.28091	Edem3	EDEM3	Control 8W
ENSRNOG00000028390	1.53342	Hhipl1	HHIPL1	Control 8W
ENSRNOG00000028523	1.88621	Tctn1	TCTN1	Control 8W
ENSRNOG00000028526	2.00491	Mansc1	MANSC1	Control 8W
ENSRNOG00000028541	1.14852	Btnl2	BTNL2	Control 8W
ENSRNOG00000028598	1.71067	Edar	EDAR	Control 8W
ENSRNOG00000028627	1.90537	Hmcn1	HMCN1	Control 8W
ENSRNOG00000028638	2.06454	Il10rb	IL10RB	Control 8W
ENSRNOG00000028670	1.1337	RGD1562726	C21orf62	Control 8W
ENSRNOG00000028677	2.29387	LOC361346	C18orf54	Control 8W
ENSRNOG00000028701	1.02756	C8g	C8G	Control 8W
ENSRNOG00000028713	2.06336	Acvrl1	ACVRL1	Control 8W
ENSRNOG00000028730	1.80065	Lcn12	LCN12	Control 8W
ENSRNOG00000028801	1.95081	Gsap	GSAP	Control 8W
ENSRNOG00000028896	2.04734	A2m	A2M	Control 8W
ENSRNOG00000028908	1.7769	Eppin	EPPIN	Control 8W
ENSRNOG00000028930	2.25959	Dab2	DAB2	Control 8W
ENSRNOG00000028941	1.52355	Zbed3	ZBED3	Control 8W
ENSRNOG00000028983	1.15127	Prp15	PRH2	Control 8W
ENSRNOG00000028992	2.19586	Acan	ACAN	Control 8W
ENSRNOG00000029047	1.67149	Cubn	CUBN	Control 8W
ENSRNOG00000029141	2.12442	Trabd2b	TRABD2B	Control 8W
ENSRNOG00000029148	1.63418	Pdgfd	PDGFD	Control 8W
ENSRNOG00000029165	1.96888	Stx1a	STX1A	Control 8W
ENSRNOG00000029197	1.70932	Diablo	DIABLO	Control 8W
ENSRNOG00000029212	1.97093	Vcan	VCAN	Control 8W
ENSRNOG00000029304	1.80724	Aggf1	AGGF1	Control 8W
ENSRNOG00000029399	1.91513	Bcam	BCAM	Control 8W
ENSRNOG00000029449	2.04199	Ror1	ROR1	Control 8W
ENSRNOG00000029450	1.3754	Adgrb1	ADGRB1	Control 8W
ENSRNOG00000029510	2.00907	Plxnb1	PLXNB1	Control 8W
ENSRNOG00000029598	2.06206	Robo2	ROBO2	Control 8W
ENSRNOG00000029614	2.07112	Robo1	ROBO1	Control 8W
ENSRNOG00000029762	1.12532	Acr	ACR	Control 8W
ENSRNOG00000029792	1.8248	Ogn	OGN	Control 8W
ENSRNOG00000029830	1.00039	Adm2	ADM2	Control 8W
ENSRNOG00000029881	1.0902	Clec4m	CLEC4M	Control 8W
ENSRNOG00000029911	1.91793	Cilp	CILP	Control 8W
ENSRNOG00000029980	1.17633	Zbtb16	ZBTB16	Control 8W
ENSRNOG00000029993	1.1862	Kynu	KYNU	Control 8W
ENSRNOG00000030021	2.14098	Ccl6	CCL23	Control 8W
ENSRNOG00000030151	1.76399	Thsd7a	THSD7A	Control 8W
ENSRNOG00000030155	1.64975	Bmp8a	BMP8A	Control 8W
ENSRNOG00000030170	1.67887	Krt10	KRT10	Control 8W
ENSRNOG00000030183	1.52155	Plod2	PLOD2	Control 8W
ENSRNOG00000030187	1.27538	Mmp12	MMP12	Control 8W
ENSRNOG00000030210	1.97412	Fndc1	FNDC1	Control 8W
ENSRNOG00000030238	1.95285	Fndc5	FNDC5	Control 8W
ENSRNOG00000030246	1.44971	Btla	BTLA	Control 8W
ENSRNOG00000030253	1.7735	Tafa3	TAFA3	Control 8W
ENSRNOG00000030281	1.58489	Klk10	KLK10	Control 8W
ENSRNOG00000030285	1.97292	Epha3	EPHA3	Control 8W
ENSRNOG00000030332	1.12674	Ighg1	IGHG1	Control 8W
ENSRNOG00000030462	1.15724	Ostn	OSTN	Control 8W
ENSRNOG00000030515	1.68244	Nfasc	NFASC	Control 8W
ENSRNOG00000030530	1.82496	Gzmm	GZMM	Control 8W
ENSRNOG00000030547	1.87766	Dpp6	DPP6	Control 8W
ENSRNOG00000030622	1.51159	Enox2	ENOX2	Control 8W
ENSRNOG00000030625	1.2112	Tf	TF	Control 8W
ENSRNOG00000030715	1.96563	Cfh	CFH	Control 8W
ENSRNOG00000030729	2.13292	C4b	C4B	Control 8W
ENSRNOG00000030763	1.74665	Dpp4	DPP4	Control 8W
ENSRNOG00000030880	1.10131	Hs6st2	HS6ST2	Control 8W
ENSRNOG00000030920	1.07839	Rtn4r	RTN4R	Control 8W
ENSRNOG00000030954	1.76166	Fat1	FAT1	Control 8W
ENSRNOG00000030983	1.06792	B3galt5	B3GALT5	Control 8W
ENSRNOG00000031004	2.0667	Cyp2j4	CYP2J2	Control 8W
ENSRNOG00000031058	1.93511	Was	WAS	Control 8W
ENSRNOG00000031126	1.84024	Tecta	TECTA	Control 8W
ENSRNOG00000031136	1.87905	Ntng1	NTNG1	Control 8W
ENSRNOG00000031162	2.03531	Ccl24	CCL24	Control 8W
ENSRNOG00000031197	2.08281	F8	F8	Control 8W
ENSRNOG00000031232	2.198	Nrp2	NRP2	Control 8W
ENSRNOG00000031266	2.18076	Siae	SIAE	Control 8W
ENSRNOG00000031312	1.94781	Tnfrsf1a	TNFRSF1A	Control 8W
ENSRNOG00000031443	1.79805	Havcr2	HAVCR2	Control 8W
ENSRNOG00000031475	2.17455	Col16a1	COL16A1	Control 8W
ENSRNOG00000031665	1.4941	Ace2	ACE2	Control 8W
ENSRNOG00000031700	1.86849	Map3k5	MAP3K5	Control 8W
ENSRNOG00000031716	2.02955	Ecm2	ECM2	Control 8W
ENSRNOG00000031814	2.14331	Sort1	SORT1	Control 8W
ENSRNOG00000031890	1.71188	Ncam1	NCAM1	Control 8W
ENSRNOG00000031930	1.91046	Bin2	BIN2	Control 8W
ENSRNOG00000031934	1.38636	Enah	ENAH	Control 8W
ENSRNOG00000031950	1.13689	Izumo4	IZUMO4	Control 8W
ENSRNOG00000032002	1.47866	Hapln1	HAPLN1	Control 8W
ENSRNOG00000032133	1.46264	Rnase2	RNASE2	Control 8W
ENSRNOG00000032208	1.79169	Eda	EDA	Control 8W
ENSRNOG00000032247	1.05614	Bank1	BANK1	Control 8W
ENSRNOG00000032327	1.72096	Pdia5	PDIA5	Control 8W
ENSRNOG00000032381	1.05121	Naglu	NAGLU	Control 8W
ENSRNOG00000032394	1.04104	Tymp	TYMP	Control 8W
ENSRNOG00000032472	2.0422	Adgrg2	ADGRG2	Control 8W
ENSRNOG00000032576	1.29836	Nlgn1	NLGN1	Control 8W
ENSRNOG00000032626	2.07551	Mmp3	MMP3	Control 8W
ENSRNOG00000032669	1.12656	Serpina1	SERPINA1	Control 8W
ENSRNOG00000032737	1.32625	F7	F7	Control 8W
ENSRNOG00000032832	2.20614	Mmp10	MMP10	Control 8W
ENSRNOG00000032844	2.03879	RT1-Da	HLA-DRA	Control 8W
ENSRNOG00000032908	1.56001	Acaa1a	ACAA1	Control 8W
ENSRNOG00000033064	1.40642	Edil3	EDIL3	Control 8W
ENSRNOG00000033090	2.0582	Ltbp1	LTBP1	Control 8W
ENSRNOG00000033110	2.04381	Svep1	SVEP1	Control 8W
ENSRNOG00000033153	1.87651	Sfn	SFN	Control 8W
ENSRNOG00000033192	2.1507	Osmr	OSMR	Control 8W
ENSRNOG00000033206	2.09819	Entpd5	ENTPD5	Control 8W
ENSRNOG00000033217	1.63941	Esam	ESAM	Control 8W
ENSRNOG00000033280	2.05275	Pam	PAM	Control 8W
ENSRNOG00000033343	1.27883	Prss36	PRSS36	Control 8W
ENSRNOG00000033361	1.47594	Slc39a5	SLC39A5	Control 8W
ENSRNOG00000033386	1.78398	Itih1	ITIH1	Control 8W
ENSRNOG00000033389	1.92129	Susd2	SUSD2	Control 8W
ENSRNOG00000033397	1.36136	Adamts20	ADAMTS20	Control 8W
ENSRNOG00000033426	1.95111	Cdc37	CDC37	Control 8W
ENSRNOG00000033444	1.58901	F10	F10	Control 8W
ENSRNOG00000033527	2.00392	Pappa1	PAPPA	Control 8W
ENSRNOG00000033528	2.13417	Tll1	TLL1	Control 8W
ENSRNOG00000033529	1.21124	Amy1a	AMY2B	Control 8W
ENSRNOG00000033531	1.34743	Cacna2d1	CACNA2D1	Control 8W
ENSRNOG00000033564	2.12332	Cfd	CFD	Control 8W
ENSRNOG00000033575	2.00801	Emid1	EMID1	Control 8W
ENSRNOG00000033588	2.15046	Siglec15	SIGLEC15	Control 8W
ENSRNOG00000033608	2.12002	Cd276	CD276	Control 8W
ENSRNOG00000033618	1.74036	Col28a1	COL28A1	Control 8W
ENSRNOG00000033663	2.02838	P4ha2	P4HA2	Control 8W
ENSRNOG00000033672	1.07535	Alpp	ALPP	Control 8W
ENSRNOG00000033697	1.10403	Casp4	CASP4	Control 8W
ENSRNOG00000033772	2.15613	Serpinb9	SERPINB9	Control 8W
ENSRNOG00000033787	1.56585	Adamtsl5	ADAMTSL5	Control 8W
[truncated: 9,333 more rows]

## Sheet: WATSC_to_HIPPOC
Gene	Ssec	RAT_SYMBOL	Human_Gene	Condition
[truncated: 11,240 more rows]

[truncated: 9 more sheets: WATSC_to_HYPOTH, WATSC_to_KIDNEY, WATSC_to_LIVER, WATSC_to_LUNG, WATSC_to_SKMGN, WATSC_to_SMLINT, WATSC_to_SPLEEN, WATSC_to_SKMVL, WATSC_to_VENACV]
